# Supplementary material for: A second ortho­rhom­bic polymorph of 4-{[(1E,2E)-3-(4-meth­oxy­phen­yl)prop-2-en-1-yl­idene]amino}-1,5-dimethyl-2-phenyl-1H-pyrazol-3(2H)-one
Source: Acta Crystallogr E Crystallogr Commun. 2026 Feb 5;82(Pt 3):254–8. doi: 10.1107/S2056989026001039 (PMC12961671; doi:10.1107/S2056989026001039)
Supplement: Supplementary file 1 [file e-82-00254-sup1.cif]

##############################################################################
#                                                                            #
# This CIF contains the data in a paper accepted for publication in          #
# Acta Crystallographica Section E. It conforms to the requirements of       #
# Notes for Authors for Acta Crystallographica Section E, and has been       #
# peer reviewed under the auspices of the IUCr Commission on Journals.       #
#                                                                            #
# Full details of the Crystallographic Information File format               #
# are given in the paper "The Crystallographic Information File (CIF):       #
# a New Standard Archive File for Crystallography" by S. R. Hall, F. H.      #
# Allen and I. D. Brown [Acta Cryst. (1991), A47, 655-685].                  #
#                                                                            #
# The current version of the core CIF dictionary is obtainable from          #
# ftp://ftp.iucr.org/pub/cif_core.dic.                                       #
#                                                                            #
# Software is freely available for graphical display of the structure(s)     #
# in this CIF. For information consult the CIF software page                 #
# http://www.iucr.org/resources/cif/software.                                #
#                                                                            #
# This file may be used for bona fide research purposes within the           #
# scientific community so long as proper attribution is given to the journal # 
# article from which it was obtained.                                        #
#                                                                            #
##############################################################################
data_I
_audit_creation_method     'SHELXL-2019/3'
_chemical_name_systematic
;\
4-{[(1<i>E</i>,2<i>E</i>)-3-(4-Methoxyphenyl)prop-2-en-1-ylidene]amino}-\
1,5-dimethyl-2-phenyl-1<i>H</i>-pyrazol-3(2<i>H</i>)-one
;
_chemical_name_common     ?
_chemical_formula_moiety     'C21 H21 N3 O2'
_chemical_formula_sum     'C21 H21 N3 O2'
_chemical_formula_iupac     'C21 H21 N3 O2'
_chemical_formula_weight     347.41
_chemical_melting_point     ?
_chemical_absolute_configuration     unk
_space_group_crystal_system     orthorhombic
_space_group_name_H-M_alt     'P n a 21'
_space_group_name_Hall     'P 2c -2n'
loop_
    _space_group_symop_operation_xyz
    'x, y, z'
    '-x, -y, z+1/2'
    '-x+1/2, y+1/2, z+1/2'
    'x+1/2, -y+1/2, z'
_cell_length_a     9.4079(4)
_cell_length_b     11.0918(5)
_cell_length_c     17.8194(10)
_cell_angle_alpha     90
_cell_angle_beta     90
_cell_angle_gamma     90
_cell_volume     1859.46(16)
_cell_formula_units_Z     4
_cell_measurement_reflns_used     24601
_cell_measurement_theta_min     3.97
_cell_measurement_theta_max     66.61
_cell_measurement_temperature     250(2)
_exptl_crystal_description     'prism'
_exptl_crystal_colour     'yellow'
_exptl_crystal_size_max     0.470
_exptl_crystal_size_mid     0.377
_exptl_crystal_size_min     0.240
_exptl_crystal_density_diffrn     1.241
_exptl_crystal_density_meas     ?
_exptl_crystal_density_method     ?
_exptl_crystal_F_000     736
_exptl_absorpt_coefficient_mu     0.652
_exptl_absorpt_correction_type     analytical
_exptl_absorpt_process_details
;
(X-Red32 and <i>LANA</i>; Stoe, 2024)
;
_exptl_absorpt_correction_T_min     0.7129
_exptl_absorpt_correction_T_max     0.8413
_diffrn_ambient_temperature     250(2)
_diffrn_source     'Primux 100 micro'
_diffrn_source_power     0.050
_diffrn_source_voltage     50
_diffrn_source_current     1.00
_diffrn_radiation_type     CuK\a
_diffrn_radiation_wavelength     1.54186
_diffrn_radiation_monochromator     'Graded multilayer mirror'
_diffrn_measurement_device_type     'Stoe Stadivari'
_diffrn_measurement_device     'Eulerian 4-circle diffractometer'
_diffrn_measurement_method     'rotation method, \w scans'
_diffrn_detector     'Pilatus300K'
_diffrn_detector_area_resol_mean     5.81
_diffrn_reflns_number     14750
_diffrn_reflns_av_R_equivalents     0.0489
_diffrn_reflns_av_unetI/netI     0.0278
_diffrn_reflns_theta_min     4.696
_diffrn_reflns_theta_max     66.785
_diffrn_reflns_theta_full     66.785
_diffrn_measured_fraction_theta_max     0.992
_diffrn_measured_fraction_theta_full     0.992
_diffrn_reflns_limit_h_min     -7
_diffrn_reflns_limit_h_max     11
_diffrn_reflns_limit_k_min     -13
_diffrn_reflns_limit_k_max     12
_diffrn_reflns_limit_l_min     -21
_diffrn_reflns_limit_l_max     18
_diffrn_radiation_probe     x-ray
_refine_special_details
;
 Refined as a 2-component inversion twin.
;
_reflns_number_total     3050
_reflns_number_gt     2818
_reflns_threshold_expression     'I > 2\s(I)'
_refine_ls_structure_factor_coef     Fsqd
_refine_ls_matrix_type     full
_refine_ls_R_factor_all     0.0707
_refine_ls_R_factor_gt     0.0667
_refine_ls_wR_factor_gt     0.1846
_refine_ls_wR_factor_ref     0.1901
_refine_ls_goodness_of_fit_ref     1.096
_refine_ls_restrained_S_all     1.096
_refine_ls_number_reflns     3050
_refine_ls_number_parameters     270
_refine_ls_number_restraints     1
_refine_ls_hydrogen_treatment     constr
_refine_ls_weighting_scheme     calc
_refine_ls_weighting_details
              'w=1/[\s^2^(Fo^2^)+(0.1392P)^2^+0.1581P] where P=(Fo^2^+2Fc^2^)/3'
_atom_sites_solution_hydrogens     geom
_atom_sites_solution_primary     dual
_atom_sites_solution_secondary     difmap
_refine_ls_shift/su_max     0.000
_refine_ls_shift/su_mean     0.000
_refine_diff_density_max     0.250
_refine_diff_density_min     -0.223
_refine_ls_extinction_method     none
_refine_ls_extinction_coef     .
_refine_ls_abs_structure_details
;
 Refined as an inversion twin
;
_refine_ls_abs_structure_Flack     -0.2(6)
loop_
    _atom_type_symbol
    _atom_type_description
    _atom_type_scat_dispersion_real
    _atom_type_scat_dispersion_imag
    _atom_type_scat_source
    'C' 'C' 0.0181 0.0091
                         'International Tables Vol C Tables 4.2.6.8 and 6.1.1.4'
    'H' 'H' 0.0000 0.0000
                         'International Tables Vol C Tables 4.2.6.8 and 6.1.1.4'
    'N' 'N' 0.0311 0.0180
                         'International Tables Vol C Tables 4.2.6.8 and 6.1.1.4'
    'O' 'O' 0.0492 0.0322
                         'International Tables Vol C Tables 4.2.6.8 and 6.1.1.4'
_computing_data_collection
;
X-Area <i>Pilatus3_SV</i> (Stoe, 2024)
;
_computing_cell_refinement
;
X-Area <i>Recipe</i> (Stoe 2024)
;
_computing_data_reduction
;
X-Area <i>Integrate</i> (Stoe, 2024)
X-Area <i>LANA</i> (Stoe, 2024)
;
_computing_structure_solution
;
<i>SHELXT2019/3</i> (Sheldrick, 2015a)
;
_computing_structure_refinement
;
<i>SHELXL2019/3</i> (Sheldrick, 2015b)
;
_computing_molecular_graphics
;
PLATON (Spek, 2020) and Mercury (Macrae <i>et al.</i>,  2020)
;
_computing_publication_material
;
<i>SHELXL2019/3</i> (Sheldrick, 2015b), PLATON (Spek, 2020) and
publcif (Westrip, 2010)
;
loop_
    _atom_site_type_symbol
    _atom_site_label
    _atom_site_fract_x
    _atom_site_fract_y
    _atom_site_fract_z
    _atom_site_U_iso_or_equiv
    _atom_site_adp_type
    _atom_site_calc_flag
    _atom_site_occupancy
    _atom_site_disorder_assembly
    _atom_site_disorder_group
    O O1 0.4835(6) 0.7889(4) 0.3359(2) 0.1123(15) Uani d 1 . .
    O O2 0.3128(4) 0.8986(4) 0.9176(2) 0.0900(10) Uani d 1 . .
    N N1 0.7078(4) 0.5527(3) 0.2924(2) 0.0703(10) Uani d 1 . .
    N N2 0.6255(4) 0.6510(4) 0.2727(2) 0.0762(10) Uani d 1 . .
    N N3 0.6049(4) 0.6491(3) 0.4744(2) 0.0685(9) Uani d 1 . .
    C C3 0.5660(5) 0.7032(4) 0.3371(3) 0.0756(11) Uani d 1 . .
    C C4 0.6249(4) 0.6350(4) 0.3980(2) 0.0639(9) Uani d 1 . .
    C C5 0.7130(4) 0.5493(4) 0.3678(3) 0.0698(11) Uani d 1 . .
    C C6A 0.5847(6) 0.6725(5) 0.1993(2) 0.071(4) Uani d 0.766(9) A 1
    C C7A 0.5829(8) 0.7907(4) 0.1734(3) 0.102(3) Uani d 0.766(9) A 1
    H H7A 0.614095 0.853680 0.204576 0.122 Uiso calc 0.766(9) A 1
    C C8A 0.5348(9) 0.8157(3) 0.1013(3) 0.130(5) Uani d 0.766(9) A 1
    H H8A 0.533573 0.895605 0.083709 0.156 Uiso calc 0.766(9) A 1
    C C9A 0.4887(9) 0.7226(4) 0.0551(3) 0.120(4) Uani d 0.766(9) A 1
    H H9A 0.456169 0.739466 0.006371 0.144 Uiso calc 0.766(9) A 1
    C C10A 0.4905(6) 0.6044(4) 0.0811(3) 0.090(2) Uani d 0.766(9) A 1
    H H10A 0.459288 0.541400 0.049899 0.108 Uiso calc 0.766(9) A 1
    C C11A 0.5386(6) 0.5794(3) 0.1532(3) 0.0718(15) Uani d 0.766(9) A 1
    H H11A 0.539810 0.499473 0.170765 0.086 Uiso calc 0.766(9) A 1
    C C6B 0.5808(14) 0.6869(16) 0.1980(6) 0.056(10) Uani d 0.234(9) A 2
    C C7B 0.4422(12) 0.6887(16) 0.1711(7) 0.079(6) Uani d 0.234(9) A 2
    H H7B 0.367754 0.658140 0.200724 0.095 Uiso calc 0.234(9) A 2
    C C8B 0.4136(11) 0.7357(16) 0.1004(8) 0.086(6) Uani d 0.234(9) A 2
    H H8B 0.319782 0.736937 0.082192 0.103 Uiso calc 0.234(9) A 2
    C C9B 0.5236(15) 0.7809(18) 0.0566(8) 0.091(9) Uani d 0.234(9) A 2
    H H9B 0.504239 0.812671 0.008769 0.109 Uiso calc 0.234(9) A 2
    C C10B 0.6623(13) 0.7791(17) 0.0835(8) 0.097(8) Uani d 0.234(9) A 2
    H H10B 0.736669 0.809607 0.053878 0.116 Uiso calc 0.234(9) A 2
    C C11B 0.6909(11) 0.7320(16) 0.1542(8) 0.080(6) Uani d 0.234(9) A 2
    H H11B 0.784645 0.730810 0.172410 0.096 Uiso calc 0.234(9) A 2
    C C12 0.8165(5) 0.5041(6) 0.2436(4) 0.0872(14) Uani d 1 . .
    H H12A 0.779970 0.498881 0.192791 0.131 Uiso calc 1 . .
    H H12B 0.843321 0.424322 0.260830 0.131 Uiso calc 1 . .
    H H12C 0.899041 0.556477 0.244410 0.131 Uiso calc 1 . .
    C C13 0.8049(6) 0.4635(6) 0.4089(4) 0.0947(16) Uani d 1 . .
    H H13C 0.776602 0.461012 0.461201 0.142 Uiso calc 1 . .
    H H13B 0.903133 0.489498 0.405302 0.142 Uiso calc 1 . .
    H H13A 0.795296 0.383807 0.387074 0.142 Uiso calc 1 . .
    C C14 0.5131(5) 0.7256(4) 0.5000(3) 0.0684(10) Uani d 1 . .
    H H14 0.459088 0.772354 0.466572 0.082 Uiso calc 1 . .
    C C15 0.4937(5) 0.7391(4) 0.5792(3) 0.0706(11) Uani d 1 . .
    H H15 0.553421 0.694939 0.611326 0.085 Uiso calc 1 . .
    C C16 0.3955(5) 0.8107(4) 0.6102(3) 0.0680(10) Uani d 1 . .
    H H16 0.336416 0.853271 0.576916 0.082 Uiso calc 1 . .
    C C17 0.3704(4) 0.8300(4) 0.6898(3) 0.0643(10) Uani d 1 . .
    C C18 0.4329(5) 0.7606(4) 0.7469(3) 0.0679(10) Uani d 1 . .
    H H18 0.492218 0.695758 0.733660 0.081 Uiso calc 1 . .
    C C19 0.4103(5) 0.7843(4) 0.8206(3) 0.0726(11) Uani d 1 . .
    H H19 0.453081 0.735269 0.857201 0.087 Uiso calc 1 . .
    C C20 0.3238(4) 0.8809(4) 0.8430(3) 0.0694(10) Uani d 1 . .
    C C21 0.2578(5) 0.9483(5) 0.7886(3) 0.0756(12) Uani d 1 . .
    H H21 0.196974 1.011891 0.802261 0.091 Uiso calc 1 . .
    C C22 0.2811(5) 0.9224(4) 0.7131(3) 0.0722(11) Uani d 1 . .
    H H22 0.234755 0.969173 0.676519 0.087 Uiso calc 1 . .
    C C23 0.2406(8) 1.0053(7) 0.9419(4) 0.108(2) Uani d 1 . .
    H H23A 0.286399 1.075518 0.920300 0.162 Uiso calc 1 . .
    H H23B 0.244078 1.010390 0.996189 0.162 Uiso calc 1 . .
    H H23C 0.142273 1.002178 0.925572 0.162 Uiso calc 1 . .
loop_
    _atom_site_aniso_label
    _atom_site_aniso_U_11
    _atom_site_aniso_U_22
    _atom_site_aniso_U_33
    _atom_site_aniso_U_12
    _atom_site_aniso_U_13
    _atom_site_aniso_U_23
    O1 0.149(4) 0.119(2) 0.069(2) 0.066(3) 0.005(2) -0.003(2)
    O2 0.087(2) 0.120(3) 0.063(2) 0.0125(19) 0.0072(15) -0.0088(18)
    N1 0.0553(18) 0.086(2) 0.070(2) 0.0112(15) 0.0025(15) -0.0163(17)
    N2 0.078(2) 0.087(2) 0.063(3) 0.0124(18) 0.0048(18) -0.0074(17)
    N3 0.0570(19) 0.082(2) 0.067(2) 0.0018(15) -0.0002(15) -0.0026(16)
    C3 0.079(3) 0.088(2) 0.059(3) 0.016(2) 0.004(2) -0.003(2)
    C4 0.055(2) 0.075(2) 0.062(2) -0.0016(16) 0.0017(16) -0.0056(17)
    C5 0.055(2) 0.080(2) 0.074(3) 0.0029(17) -0.0045(18) -0.012(2)
    C6A 0.072(8) 0.074(5) 0.067(9) -0.011(4) 0.017(6) -0.006(4)
    C7A 0.157(9) 0.076(4) 0.073(4) -0.032(4) 0.025(4) -0.010(3)
    C8A 0.240(15) 0.083(5) 0.067(5) -0.010(6) 0.024(6) 0.007(4)
    C9A 0.204(13) 0.098(6) 0.058(5) 0.020(7) -0.009(6) -0.004(4)
    C10A 0.110(5) 0.092(4) 0.067(4) -0.005(4) -0.007(3) -0.010(3)
    C11A 0.073(3) 0.074(3) 0.068(4) -0.007(2) 0.004(3) -0.003(2)
    C6B 0.06(2) 0.082(18) 0.027(17) -0.008(13) -0.012(14) 0.003(11)
    C7B 0.045(9) 0.107(14) 0.085(14) -0.015(8) 0.013(8) 0.001(11)
    C8B 0.068(12) 0.114(16) 0.076(15) -0.004(11) -0.017(10) -0.009(12)
    C9B 0.064(13) 0.102(19) 0.11(2) -0.011(12) -0.027(13) -0.004(17)
    C10B 0.082(14) 0.14(2) 0.072(15) -0.008(14) -0.001(11) 0.027(13)
    C11B 0.053(10) 0.104(14) 0.084(14) -0.023(9) 0.006(8) 0.004(11)
    C12 0.066(3) 0.110(3) 0.085(3) 0.012(2) 0.012(2) -0.020(3)
    C13 0.083(3) 0.118(4) 0.084(4) 0.032(3) -0.008(2) -0.011(3)
    C14 0.064(2) 0.083(2) 0.058(2) 0.0054(19) -0.0010(17) -0.0024(19)
    C15 0.060(2) 0.084(2) 0.068(3) 0.0046(18) -0.0050(17) -0.0026(19)
    C16 0.058(2) 0.085(2) 0.061(2) 0.0032(17) -0.0047(17) -0.0020(19)
    C17 0.0499(18) 0.077(2) 0.066(3) -0.0021(15) -0.0020(17) -0.0028(18)
    C18 0.066(2) 0.074(2) 0.064(2) 0.0031(18) -0.0038(18) -0.0079(19)
    C19 0.071(2) 0.081(2) 0.066(3) 0.0005(19) -0.002(2) 0.0011(19)
    C20 0.056(2) 0.089(2) 0.063(3) -0.0050(18) 0.0051(16) -0.006(2)
    C21 0.055(2) 0.095(3) 0.077(3) 0.0094(19) 0.0006(19) -0.008(2)
    C22 0.057(2) 0.091(3) 0.069(3) 0.0066(18) -0.0058(18) -0.003(2)
    C23 0.108(5) 0.137(5) 0.079(4) 0.024(4) 0.013(3) -0.027(3)
_geom_special_details
;
 All esds (except the esd in the dihedral angle between two l.s. planes)
 are estimated using the full covariance matrix.  The cell esds are taken
 into account individually in the estimation of esds in distances, angles
 and torsion angles; correlations between esds in cell parameters are only
 used when they are defined by crystal symmetry.  An approximate (isotropic)
 treatment of cell esds is used for estimating esds involving l.s. planes.
;
loop_
    _geom_bond_atom_site_label_1
    _geom_bond_atom_site_label_2
    _geom_bond_site_symmetry_2
    _geom_bond_distance
    _geom_bond_publ_flag
    O1 C3 . 1.227(6) ?
    O2 C20 . 1.349(6) ?
    O2 C23 . 1.431(7) ?
    N1 C5 . 1.344(6) ?
    N1 N2 . 1.382(6) ?
    N1 C12 . 1.447(6) ?
    N2 C6A . 1.383(5) ?
    N2 C3 . 1.402(6) ?
    N2 C6B . 1.451(10) ?
    N3 C14 . 1.294(6) ?
    N3 C4 . 1.382(6) ?
    C3 C4 . 1.435(7) ?
    C4 C5 . 1.372(6) ?
    C5 C13 . 1.479(7) ?
    C6A C7A . 1.3900 ?
    C6A C11A . 1.3900 ?
    C7A C8A . 1.3900 ?
    C7A H7A . 0.9400 ?
    C8A C9A . 1.3900 ?
    C8A H8A . 0.9400 ?
    C9A C10A . 1.3900 ?
    C9A H9A . 0.9400 ?
    C10A C11A . 1.3900 ?
    C10A H10A . 0.9400 ?
    C11A H11A . 0.9400 ?
    C6B C7B . 1.3900 ?
    C6B C11B . 1.3900 ?
    C7B C8B . 1.3900 ?
    C7B H7B . 0.9400 ?
    C8B C9B . 1.3900 ?
    C8B H8B . 0.9400 ?
    C9B C10B . 1.3900 ?
    C9B H9B . 0.9400 ?
    C10B C11B . 1.3900 ?
    C10B H10B . 0.9400 ?
    C11B H11B . 0.9400 ?
    C12 H12A . 0.9700 ?
    C12 H12B . 0.9700 ?
    C12 H12C . 0.9700 ?
    C13 H13C . 0.9700 ?
    C13 H13B . 0.9700 ?
    C13 H13A . 0.9700 ?
    C14 C15 . 1.430(6) ?
    C14 H14 . 0.9400 ?
    C15 C16 . 1.338(6) ?
    C15 H15 . 0.9400 ?
    C16 C17 . 1.454(6) ?
    C16 H16 . 0.9400 ?
    C17 C22 . 1.388(6) ?
    C17 C18 . 1.405(6) ?
    C18 C19 . 1.355(7) ?
    C18 H18 . 0.9400 ?
    C19 C20 . 1.403(6) ?
    C19 H19 . 0.9400 ?
    C20 C21 . 1.373(7) ?
    C21 C22 . 1.394(7) ?
    C21 H21 . 0.9400 ?
    C22 H22 . 0.9400 ?
    C23 H23A . 0.9700 ?
    C23 H23B . 0.9700 ?
    C23 H23C . 0.9700 ?
loop_
    _geom_angle_atom_site_label_1
    _geom_angle_atom_site_label_2
    _geom_angle_atom_site_label_3
    _geom_angle_site_symmetry_1
    _geom_angle_site_symmetry_3
    _geom_angle
    _geom_angle_publ_flag
    C20 O2 C23 . . 117.0(4) ?
    C5 N1 N2 . . 107.3(3) ?
    C5 N1 C12 . . 124.4(4) ?
    N2 N1 C12 . . 122.4(4) ?
    N1 N2 C6A . . 122.2(4) ?
    N1 N2 C3 . . 109.9(4) ?
    C6A N2 C3 . . 126.2(4) ?
    N1 N2 C6B . . 127.8(8) ?
    C3 N2 C6B . . 121.4(8) ?
    C14 N3 C4 . . 120.8(4) ?
    O1 C3 N2 . . 123.9(5) ?
    O1 C3 C4 . . 131.7(4) ?
    N2 C3 C4 . . 104.4(4) ?
    C5 C4 N3 . . 123.1(4) ?
    C5 C4 C3 . . 107.5(4) ?
    N3 C4 C3 . . 129.3(4) ?
    N1 C5 C4 . . 110.5(4) ?
    N1 C5 C13 . . 122.2(4) ?
    C4 C5 C13 . . 127.2(5) ?
    N2 C6A C7A . . 118.8(4) ?
    N2 C6A C11A . . 121.1(4) ?
    C7A C6A C11A . . 120.0 ?
    C6A C7A C8A . . 120.0 ?
    C6A C7A H7A . . 120.0 ?
    C8A C7A H7A . . 120.0 ?
    C9A C8A C7A . . 120.0 ?
    C9A C8A H8A . . 120.0 ?
    C7A C8A H8A . . 120.0 ?
    C8A C9A C10A . . 120.0 ?
    C8A C9A H9A . . 120.0 ?
    C10A C9A H9A . . 120.0 ?
    C11A C10A C9A . . 120.0 ?
    C11A C10A H10A . . 120.0 ?
    C9A C10A H10A . . 120.0 ?
    C10A C11A C6A . . 120.0 ?
    C10A C11A H11A . . 120.0 ?
    C6A C11A H11A . . 120.0 ?
    C7B C6B C11B . . 120.0 ?
    C7B C6B N2 . . 126.3(9) ?
    C11B C6B N2 . . 113.5(8) ?
    C8B C7B C6B . . 120.0 ?
    C8B C7B H7B . . 120.0 ?
    C6B C7B H7B . . 120.0 ?
    C7B C8B C9B . . 120.0 ?
    C7B C8B H8B . . 120.0 ?
    C9B C8B H8B . . 120.0 ?
    C10B C9B C8B . . 120.0 ?
    C10B C9B H9B . . 120.0 ?
    C8B C9B H9B . . 120.0 ?
    C9B C10B C11B . . 120.0 ?
    C9B C10B H10B . . 120.0 ?
    C11B C10B H10B . . 120.0 ?
    C10B C11B C6B . . 120.0 ?
    C10B C11B H11B . . 120.0 ?
    C6B C11B H11B . . 120.0 ?
    N1 C12 H12A . . 109.5 ?
    N1 C12 H12B . . 109.5 ?
    H12A C12 H12B . . 109.5 ?
    N1 C12 H12C . . 109.5 ?
    H12A C12 H12C . . 109.5 ?
    H12B C12 H12C . . 109.5 ?
    C5 C13 H13C . . 109.5 ?
    C5 C13 H13B . . 109.5 ?
    H13C C13 H13B . . 109.5 ?
    C5 C13 H13A . . 109.5 ?
    H13C C13 H13A . . 109.5 ?
    H13B C13 H13A . . 109.5 ?
    N3 C14 C15 . . 120.2(4) ?
    N3 C14 H14 . . 119.9 ?
    C15 C14 H14 . . 119.9 ?
    C16 C15 C14 . . 123.9(4) ?
    C16 C15 H15 . . 118.0 ?
    C14 C15 H15 . . 118.0 ?
    C15 C16 C17 . . 127.1(4) ?
    C15 C16 H16 . . 116.5 ?
    C17 C16 H16 . . 116.5 ?
    C22 C17 C18 . . 116.2(4) ?
    C22 C17 C16 . . 119.8(4) ?
    C18 C17 C16 . . 123.9(4) ?
    C19 C18 C17 . . 121.9(4) ?
    C19 C18 H18 . . 119.0 ?
    C17 C18 H18 . . 119.0 ?
    C18 C19 C20 . . 121.0(5) ?
    C18 C19 H19 . . 119.5 ?
    C20 C19 H19 . . 119.5 ?
    O2 C20 C21 . . 125.6(4) ?
    O2 C20 C19 . . 115.9(4) ?
    C21 C20 C19 . . 118.5(5) ?
    C20 C21 C22 . . 119.8(4) ?
    C20 C21 H21 . . 120.1 ?
    C22 C21 H21 . . 120.1 ?
    C17 C22 C21 . . 122.4(4) ?
    C17 C22 H22 . . 118.8 ?
    C21 C22 H22 . . 118.8 ?
    O2 C23 H23A . . 109.5 ?
    O2 C23 H23B . . 109.5 ?
    H23A C23 H23B . . 109.5 ?
    O2 C23 H23C . . 109.5 ?
    H23A C23 H23C . . 109.5 ?
    H23B C23 H23C . . 109.5 ?
loop_
    _geom_torsion_atom_site_label_1
    _geom_torsion_atom_site_label_2
    _geom_torsion_atom_site_label_3
    _geom_torsion_atom_site_label_4
    _geom_torsion_site_symmetry_1
    _geom_torsion_site_symmetry_2
    _geom_torsion_site_symmetry_3
    _geom_torsion_site_symmetry_4
    _geom_torsion
    _geom_torsion_publ_flag
    C5 N1 N2 C6A . . . . -172.2(4) ?
    C12 N1 N2 C6A . . . . 33.8(7) ?
    C5 N1 N2 C3 . . . . -6.0(5) ?
    C12 N1 N2 C3 . . . . -160.0(5) ?
    C5 N1 N2 C6B . . . . -175.2(8) ?
    C12 N1 N2 C6B . . . . 30.8(9) ?
    N1 N2 C3 O1 . . . . -176.9(5) ?
    C6A N2 C3 O1 . . . . -11.4(8) ?
    C6B N2 C3 O1 . . . . -7.0(10) ?
    N1 N2 C3 C4 . . . . 3.6(5) ?
    C6A N2 C3 C4 . . . . 169.1(5) ?
    C6B N2 C3 C4 . . . . 173.6(7) ?
    C14 N3 C4 C5 . . . . -175.1(4) ?
    C14 N3 C4 C3 . . . . 6.7(7) ?
    O1 C3 C4 C5 . . . . -179.3(6) ?
    N2 C3 C4 C5 . . . . 0.1(5) ?
    O1 C3 C4 N3 . . . . -0.8(9) ?
    N2 C3 C4 N3 . . . . 178.6(4) ?
    N2 N1 C5 C4 . . . . 6.1(5) ?
    C12 N1 C5 C4 . . . . 159.4(4) ?
    N2 N1 C5 C13 . . . . -173.2(5) ?
    C12 N1 C5 C13 . . . . -19.8(8) ?
    N3 C4 C5 N1 . . . . 177.6(4) ?
    C3 C4 C5 N1 . . . . -3.8(5) ?
    N3 C4 C5 C13 . . . . -3.2(7) ?
    C3 C4 C5 C13 . . . . 175.4(5) ?
    N1 N2 C6A C7A . . . . -141.3(4) ?
    C3 N2 C6A C7A . . . . 54.9(6) ?
    N1 N2 C6A C11A . . . . 42.3(6) ?
    C3 N2 C6A C11A . . . . -121.5(5) ?
    N2 C6A C7A C8A . . . . -176.4(5) ?
    C11A C6A C7A C8A . . . . 0.0 ?
    C6A C7A C8A C9A . . . . 0.0 ?
    C7A C8A C9A C10A . . . . 0.0 ?
    C8A C9A C10A C11A . . . . 0.0 ?
    C9A C10A C11A C6A . . . . 0.0 ?
    N2 C6A C11A C10A . . . . 176.3(6) ?
    C7A C6A C11A C10A . . . . 0.0 ?
    N1 N2 C6B C7B . . . . 114.3(11) ?
    C3 N2 C6B C7B . . . . -53.7(14) ?
    N1 N2 C6B C11B . . . . -71.2(11) ?
    C3 N2 C6B C11B . . . . 120.8(9) ?
    C11B C6B C7B C8B . . . . 0.0 ?
    N2 C6B C7B C8B . . . . 174.1(17) ?
    C6B C7B C8B C9B . . . . 0.0 ?
    C7B C8B C9B C10B . . . . 0.0 ?
    C8B C9B C10B C11B . . . . 0.0 ?
    C9B C10B C11B C6B . . . . 0.0 ?
    C7B C6B C11B C10B . . . . 0.0 ?
    N2 C6B C11B C10B . . . . -174.8(15) ?
    C4 N3 C14 C15 . . . . 180.0(4) ?
    N3 C14 C15 C16 . . . . -176.0(4) ?
    C14 C15 C16 C17 . . . . -179.3(4) ?
    C15 C16 C17 C22 . . . . 169.0(4) ?
    C15 C16 C17 C18 . . . . -10.3(7) ?
    C22 C17 C18 C19 . . . . -1.6(6) ?
    C16 C17 C18 C19 . . . . 177.7(4) ?
    C17 C18 C19 C20 . . . . -0.7(7) ?
    C23 O2 C20 C21 . . . . -8.1(7) ?
    C23 O2 C20 C19 . . . . 172.2(5) ?
    C18 C19 C20 O2 . . . . -177.7(4) ?
    C18 C19 C20 C21 . . . . 2.6(6) ?
    O2 C20 C21 C22 . . . . 178.3(4) ?
    C19 C20 C21 C22 . . . . -2.0(6) ?
    C18 C17 C22 C21 . . . . 2.1(6) ?
    C16 C17 C22 C21 . . . . -177.2(4) ?
    C20 C21 C22 C17 . . . . -0.3(7) ?
loop_
    _geom_hbond_atom_site_label_D
    _geom_hbond_atom_site_label_H
    _geom_hbond_atom_site_label_A
    _geom_hbond_site_symmetry_A
    _geom_hbond_distance_DH
    _geom_hbond_distance_HA
    _geom_hbond_distance_DA
    _geom_hbond_angle_DHA
    _geom_hbond_publ_flag
    C14 H14 O1 . 0.94 2.35 3.020(6) 128 yes
    C12 H12C O1 4_565 0.97 2.50 3.232(8) 133 yes
    C10A H10A N3 2_664 0.94 2.58 3.511(6) 173 yes
_shelx_space_group_comment
;
The symmetry employed for this shelxl refinement is uniquely defined
by the following loop, which should always be used as a source of
symmetry information in preference to the above space-group names.
They are only intended as comments.
;
_shelx_estimated_absorpt_T_min     0.749
_shelx_estimated_absorpt_T_max     0.859
_shelx_hkl_file
;
   1   7   1   33.11    0.59
   1   9  -1   28.94    0.80
   2   4   1  498.67    1.96
   2   5   1   37.72    0.66
   4   1  -5  304.92    1.83
   4   7  -4   13.87    0.63
   5   3 -10   12.44    0.58
   5   3  -9   29.19    0.76
   5   3  -8    2.57    0.42
   5   4  -7    3.04    0.42
   5   5 -11   10.66    0.46
   5   5  -7   25.61    0.73
   5   6  -9   70.67    1.09
   2   9  -2   15.87    0.69
   3   1  -2  108.24    0.88
   5   3 -11    3.43    0.44
   5   4  -6    3.73    0.50
   5   5  -6    0.67    0.44
   5   6  -8    0.84    0.36
   5   6  -7   14.41    0.65
   0   8   1   -0.04    0.25
   2   3   1  386.95    1.62
   3   4   0 1068.67    3.45
   3   5   0   25.02    0.70
   4   2  -3   98.72    1.12
   4   4  -2   88.94    1.18
   4   5  -2  114.92    1.47
   4   7  -3   17.70    0.82
   4   3  -2   31.42    0.74
   4   8  -4    1.79    0.50
   5   2 -10    4.47    0.61
   5   4  -5    4.92    0.60
   5   5  -5    6.97    0.60
   0   7   2   -0.12    0.26
   1   3   2  134.70    0.83
   2   8   0    0.89    0.47
   3   9  -3   20.11    0.74
   5   6  -5   19.37    0.78
   5   7  -7    3.49    0.40
   2   7   1   14.96    0.59
   4   7  -2   58.14    1.32
   5   4  -4    1.85    0.52
   1   9   0    3.95    0.48
   2   1   0   20.86    0.39
   3   8  -1   10.25    0.67
   4   2  -2  324.75    2.00
   4   4  -1  176.97    1.68
   4   8  -3   22.14    0.80
   5   6  -4   17.70    0.82
   5   7  -5    0.94    0.43
   2   2   1 1269.99    2.72
   3   9  -2    3.44    0.54
   4   3  -1  217.45    1.77
   5   3  -4    2.02    0.51
   5   5  -3    6.32    0.71
   0   2   2 1935.41    1.95
   1   7   2   57.95    0.78
   3   1  -1  358.91    1.62
   3   2   0  367.72    1.78
   3   4   1  208.80    1.59
   4   1  -3   40.23    0.74
   5   4  -3   46.68    1.07
   2  -1  -3  266.88    0.87
   2   0  -1 5377.05    4.49
   2   6   2   76.96    0.99
   5   3  -3    6.32    0.66
   6   5  -9    4.69    0.49
   0   5   3   71.49    0.68
   1   1   1   85.46    0.50
   2   8   1   42.07    0.85
   3   3   1  400.69    1.99
   4   4   0  502.50    2.76
   4   9  -3    9.50    0.63
   5   5  -2   14.18    0.81
   5   7  -3   13.27    0.85
   6   4 -10   16.22    0.68
   6   4  -8    6.73    0.59
   6   4  -7    4.49    0.66
   6   5  -8   31.79    0.85
   2   3   2   90.80    0.83
   3   0  -2    0.15    0.26
   3   7   1   43.54    0.94
   4   2  -1  240.52    1.70
   5   4  -2   76.46    1.29
   5   6  -2   87.99    1.58
   6   5  -6   14.50    0.72
   6   6  -7    1.49    0.39
   0   6   3    0.19    0.23
   1  -1  -2  146.63    0.36
   1   2   2 1120.28    2.06
   2   7   2   86.31    1.04
   4   1  -2   30.70    0.65
   4   3   0  234.74    1.78
   6   3  -9   16.44    0.74
   6   3  -8    5.96    0.64
   6   3  -7    0.03    0.61
   6   5  -5    3.95    0.68
   6   6  -6    0.20    0.40
   1   8   2    9.87    0.42
   4   9  -2    5.73    0.58
   5   2  -3   56.16    1.03
   5   3  -2  265.10    2.16
   5   7  -2    0.87    0.60
   6   3  -6    4.94    0.65
   6   6  -5   11.07    0.65
   5   4  -1  701.21    3.56
   5   5  -1    1.65    0.51
   6   5  -4    0.87    0.61
   3   1   0  585.79    1.99
   3   2   1 1592.17    3.53
   3   4   2  458.13    2.25
   4   4   1  172.04    1.60
   5   1  -4  213.86    1.81
   6   2  -9    6.58    0.79
   6   4  -4   25.83    0.93
   6   6  -4    9.35    0.67
   1   0   0    0.19    0.08
   2   8   2    0.53    0.36
   2   9   1   42.59    0.85
   4   2   0  295.83    1.80
   4   8   0    6.86    0.59
   5   2  -2   32.89    0.81
   5   3  -1   27.22    0.78
   5   7  -1   21.65    0.89
   5   8  -2    7.83    0.58
   6   5  -3   48.63    1.20
   2   1   1  727.73    1.83
   2   2   2  569.21    1.76
   2   6   3   25.15    0.58
   3   3   2   86.23    0.92
   4   1  -1   22.80    0.56
   5   0  -8    0.06    0.24
   5   5   0   51.66    1.14
   6   2  -6    1.12    0.58
   6   4  -3    1.68    0.53
   6   6  -3   28.20    1.01
   4   3   1  198.74    1.57
   5   4   0   61.12    1.10
   5   6   0   94.40    1.48
   0   3   3   54.24    0.40
   2   7   3    9.75    0.44
   3   0  -1    0.06    0.20
   6   3  -3    4.89    0.54
   6   5  -2   74.33    1.37
   6   6  -2   60.42    1.31
   3   8   2   15.09    0.59
   4   8   1    1.23    0.50
   4   9   0   20.93    0.81
   5   2  -1    3.97    0.46
   5   3   0   61.55    1.02
   5   7   0   93.34    1.50
   6   2  -4   17.88    0.72
   6   4  -2   47.46    1.08
   2   3   3  146.36    0.98
   3   4   3   39.76    0.72
   3   6   3   23.57    0.63
   4   4   2   88.71    1.12
   5   0  -5   -0.06    0.42
   5   5   1    1.65    0.57
   7   4  -7    9.09    0.56
   7   5  -6    7.80    0.53
   3  -1  -3  127.72    0.77
   3   1   1  317.47    1.42
   3   2   2   18.79    0.43
   4   2   1  203.38    1.42
   5   1  -2   81.01    1.04
   5   4   1  630.33    3.12
   5   6   1   32.72    0.91
   5   8   0   19.93    0.81
   6   3  -2    9.63    0.62
   6   4  -1    7.79    0.65
   7   4  -6    0.43    0.44
   2   8   3    7.50    0.39
   3   7   3   13.92    0.49
   4   1   0   17.23    0.47
   4   3   2   28.00    0.63
   7   3  -8   31.84    0.96
   7   3  -7    2.79    0.65
   7   4  -5   10.51    0.73
   7   5  -4   15.62    0.80
   5   0  -4    0.07    0.32
   5   2   0   24.26    0.65
   6   7  -1   -0.36    0.47
   2   6   4   23.94    0.55
   3   3   3   84.12    0.86
   4   5   3    3.89    0.46
   4   8   2   47.28    0.91
   4   9   1   12.23    0.58
   5   3   1   24.46    0.69
   6   1  -4   31.91    0.88
   6   2  -2   87.62    1.26
   6   3  -1   85.46    1.28
   6   6   0    8.87    0.64
   7   3  -5   48.49    1.16
   7   5  -3   13.87    0.73
   5   1  -1   15.89    0.54
   5   5   2   11.62    0.59
   5   8   1    0.23    0.38
   7   4  -3    6.13    0.59
   0   4 -10   73.38    0.71
   2   3 -15   39.46    0.65
   3   3 -13    0.31    0.22
   3   3  -8   81.75    0.78
   5   1  -8    2.49    0.19
  -1   3 -15   22.72    0.50
   0   1  -1  475.04    0.73
   1   3  -5  205.25    1.00
   2   3  -6  102.62    0.80
   3   3 -11   11.26    0.37
   3   3  -9   55.20    0.67
   5   1 -12   20.03    0.43
   5   1 -11    7.28    0.31
   5   1 -10   26.11    0.48
   5   1  -9    3.45    0.23
  -2   3 -13   41.84    0.57
  -2   3  -7  153.82    0.75
   0   3  -5  310.20    1.11
   1   3 -15   23.01    0.52
   2   3 -14   20.95    0.51
   4   2 -12   77.44    0.84
   4   2  -8   21.26    0.42
   5   0  -6   -0.04    0.18
  -1   2  -3  189.32    0.69
   0   3 -15   18.96    0.47
   2   3 -13   42.91    0.69
   3   2 -15   24.99    0.54
   3   2  -5   55.40    0.57
   4   1  -5  289.70    1.23
   4   2 -11   18.45    0.44
   4   2 -10   17.21    0.41
   4   2  -9    6.78    0.29
  -2   2  -4  328.61    0.88
  -2   3 -12   21.18    0.40
  -2   3  -8   63.66    0.52
  -1   3 -14   27.40    0.52
   1   2  -3  185.04    0.81
   1   3 -14   28.82    0.58
   1   3  -6   99.73    0.76
  -3   2  -6   33.76    0.31
  -2   3 -11    8.86    0.27
  -2   3 -10   15.63    0.33
  -2   3  -9   58.73    0.54
   2   1  -2  108.36    0.60
   2   2  -4  330.60    1.23
   2   3  -8   74.72    0.74
   3   2 -14   75.94    0.89
   5   0  -7    0.14    0.18
   0   2  -3    0.19    0.12
   3   2  -6   35.82    0.49
   5   0 -12   -0.09    0.18
  -2   2 -15   27.58    0.49
  -1   2 -16   17.97    0.44
  -1   3 -12   33.18    0.53
   0   2 -16   29.29    0.61
   1   2 -16   19.92    0.50
   1   3 -12   35.25    0.59
   1   3  -7  102.02    0.79
   2   2 -15   30.18    0.60
   3   0  -2    0.14    0.11
   3   2 -13   57.95    0.78
   5   0 -10   -0.19    0.20
   5   0  -9   -0.25    0.20
   5   0  -8   -0.13    0.15
  -1   3 -11   16.19    0.37
   0   3 -12    0.13    0.20
   0   3  -7  336.01    1.31
   1   3 -11   16.72    0.42
   3   2 -12    4.30    0.29
   3   2  -7   24.33    0.43
   4   0  -4  341.47    1.21
  -3   2 -12    3.93    0.23
  -3   2  -7   21.80    0.27
  -1   3 -10   71.24    0.68
   0   3 -11  125.39    0.99
   0   3  -8    0.17    0.18
   1   2 -15   41.66    0.70
   2   2 -14    5.46    0.33
   2   2  -5   52.39    0.53
   3   1 -15   36.70    0.65
   3   2 -11   16.12    0.42
   3   2 -10    3.57    0.26
   3   2  -9   35.63    0.55
   3   2  -8   24.06    0.45
   5  -1 -13    3.00    0.25
  -3   2 -11   16.31    0.34
  -2   2 -14    5.57    0.30
  -1   2 -15   41.70    0.67
   0   3 -10    0.18    0.19
   0   3  -9  113.42    0.86
   1   2  -4    7.89    0.22
  -3   2  -8   21.30    0.29
   2   2 -13   85.67    0.94
   3   1 -14    9.28    0.39
   5  -1 -12   23.05    0.48
  -3   2 -10    3.82    0.17
  -3   2  -9   32.10    0.38
  -2   1 -16   22.79    0.44
  -2   2 -13   86.26    0.85
  -1   2  -4    6.38    0.15
   2   2 -12   28.40    0.54
   2   2  -6   15.90    0.34
   4   0  -5   21.62    0.36
   5  -1 -11    7.00    0.30
   0   2  -4 1430.00    2.12
   1   1 -16    8.86    0.39
   2   1 -15   21.30    0.54
   2   1  -3  270.46    0.98
   2   2 -11    6.85    0.34
   3   1 -13    3.46    0.30
   4  -2  -2  299.92    0.82
   5  -2 -13   20.78    0.48
   5  -1 -10   27.67    0.49
   5  -1  -9    3.26    0.25
   5  -1  -8    2.63    0.20
  -2   2 -12   28.75    0.50
  -1   1 -16    7.70    0.32
   1   1  -2  135.99    0.58
   1   2 -13   16.01    0.45
   1   2  -5   26.85    0.37
   2   2  -8  166.46    1.06
   3   0 -15    0.19    0.23
  -2   1 -15   18.77    0.44
  -1   2 -13   15.98    0.42
   0   2 -13   -0.29    0.23
   1   2 -12   17.05    0.45
   3   1 -12   98.67    0.98
   4  -1 -14   43.32    0.73
   4   0  -6    3.90    0.24
   5  -2 -12   12.11    0.39
  -2   2 -11    6.35    0.28
  -2   2  -6   13.44    0.22
   2   0 -16   43.02    0.75
   2   1 -14   13.14    0.44
   3   1 -11    1.49    0.24
   3   1  -6  197.32    1.04
   5  -2 -11   36.54    0.62
  -3   1 -13    3.30    0.26
  -1   2 -12   17.32    0.42
  -1   2  -5   23.37    0.28
   0   2  -5    0.20    0.13
   1   2  -6    5.54    0.23
   3   0 -14   -0.05    0.24
   3   1 -10   74.96    0.80
   3   1  -7   69.99    0.67
   4   0  -7   16.66    0.35
  -2   2 -10   13.31    0.31
  -2   2  -9   11.82    0.30
  -2   2  -7   27.20    0.33
   0   1 -15   29.24    0.62
   1   2  -7   24.36    0.41
   2   1 -13  103.81    1.06
   3   1  -9    0.91    0.21
   3   1  -8   26.25    0.46
   4  -1 -13   29.09    0.60
   5  -2 -10    3.60    0.27
   5  -2  -9   17.37    0.44
   5  -2  -8    3.24    0.24
  -3   1  -4  234.64    0.56
  -2   0 -16   31.90    0.54
  -2   1 -14   12.96    0.39
  -2   2  -8  151.16    0.82
   0   2 -11   -0.04    0.20
   1   0 -16    0.09    0.23
   2   1  -4  238.46    0.99
   3   0 -13    0.12    0.26
   4  -2 -14    5.17    0.37
  -1   1  -2  122.94    0.39
  -1   2  -6    5.38    0.19
   0   1 -14    0.36    0.31
   0   1  -2    0.02    0.07
   2   1 -12   27.99    0.57
   4  -1 -12    7.08    0.36
  -1   0 -16    0.11    0.20
  -1   2  -7   22.46    0.35
   0   0 -16   26.99    0.57
   0   2  -9   -0.01    0.19
   0   2  -7    0.28    0.18
   2   1 -11   64.09    0.81
   3   0 -12    0.04    0.24
   1   0 -15   -0.01    0.29
   1   1  -3  368.38    1.10
   2   0 -14   75.56    1.00
   2   1  -5  106.90    0.74
   4  -2 -13    6.32    0.39
   4  -1 -11   52.85    0.76
   5  -3 -10   18.44    0.50
  -3   0 -14   -0.20    0.19
  -2   0 -15   32.79    0.58
   1   1 -12   30.36    0.62
   2   1 -10  279.59    1.56
   3   0 -11   -0.16    0.24
   0   0 -15    0.16    0.25
   1  -1 -16    9.00    0.39
   2   0 -13  106.52    1.14
   2   1  -8  148.86    1.03
   2   1  -6   18.69    0.36
   4  -1  -9   39.93    0.61
   4  -1  -6  124.54    0.88
  -3   1 -10   82.18    0.74
  -2   1 -12   30.30    0.56
  -1   0 -15   -0.04    0.22
   1   0 -14    0.09    0.28
   1   1 -11   42.19    0.67
   2   0  -2 3826.91    3.15
   3   0 -10    0.16    0.22
   3   0  -5   -0.09    0.16
   4  -1  -8   35.74    0.55
   4  -1  -7  100.83    0.84
  -2  -1 -16   23.37    0.48
   0  -1 -16   -0.14    0.20
   0   1 -12    0.28    0.25
   0  -9   0   -0.19    0.19
   0  -6  -3    0.20    0.18
   1  -3  -4  583.41    1.58
   3 -10  -1    1.49    0.28
   4 -10  -1    5.54    0.32
   5  -7  -4   13.00    0.59
   5  -2  -4   20.70    0.42
   6  -9  -1   -0.03    0.25
   6  -4  -4   24.98    0.62
   7  -8  -1    6.94    0.37
   7  -7  -2    9.94    0.44
   8  -5  -1    7.62    0.35
   2  -5  -5    4.48    0.28
   4  -6  -5    9.78    0.45
   4  -3  -5   13.21    0.38
   6  -3  -4   17.22    0.51
   7  -4  -3    6.74    0.37
   8  -6  -1    0.41    0.22
   1 -10   0    1.43    0.22
   1  -8  -3    0.62    0.23
   2  -6  -5   12.65    0.40
   3  -9  -3   20.18    0.49
   4 -11   1    1.36    0.15
   4  -9  -3   10.91    0.45
   4  -8  -4    1.97    0.37
   5 -10  -1    0.16    0.19
   5  -4  -5    4.77    0.35
   6  -8  -3    6.26    0.50
   7  -9   0    9.74    0.35
   7  -3  -3   -0.18    0.33
  -1  -7  -1   38.69    0.45
   1  -9  -2   60.28    0.74
   2  -3  -5  270.28    1.23
   3  -1  -4  217.63    0.94
   4  -1  -4  185.26    0.95
   6 -10   0    0.87    0.18
   6  -9  -2    0.16    0.26
   6  -7  -4   18.38    0.67
   7  -8  -2    1.23    0.30
   0  -8  -2   94.19    0.79
   0  -7  -3   73.80    0.69
   2  -9  -3    0.39    0.23
   3  -2  -5   54.83    0.57
   4 -10  -2    0.29    0.19
   5  -9  -3    3.83    0.38
   7  -7  -3   -0.01    0.26
   8  -5  -2    6.08    0.32
   8  -4  -2   21.14    0.52
   0  -9  -1   18.64    0.38
   2  -7  -5    1.45    0.21
   4  -5  -6    0.98    0.29
   5  -7  -5    1.34    0.39
   6  -4  -5   14.12    0.53
   6  -2  -4   17.38    0.42
   7  -9  -1    0.44    0.21
   7  -5  -4   15.33    0.53
  -1  -6  -2  176.22    0.88
   0  -5  -4    0.15    0.14
   1 -10  -1   13.14    0.36
   1  -6  -5    5.08    0.28
   1  -4  -5   34.23    0.46
   3  -9  -4   14.73    0.43
   4  -9  -4    5.89    0.37
   4  -8  -5   39.15    0.77
   4  -6  -6    4.22    0.37
   4  -4  -6    0.03    0.25
   5  -1  -4  191.33    1.06
   6 -10  -1    1.12    0.20
   7  -4  -4   15.96    0.50
   0  -6  -4  154.84    0.98
   1  -8  -4   12.87    0.38
   2  -2  -5   49.60    0.48
   4  -3  -6    9.06    0.36
   5  -5  -6    1.13    0.32
   5  -2  -5   25.59    0.47
   6  -3  -5    0.75    0.24
   7  -3  -4   12.44    0.49
   8  -7  -2    0.49    0.19
   1  -9  -3   13.85    0.38
   1  -3  -5  200.49    0.97
   2  -9  -4    2.09    0.25
   2  -6  -6   10.62    0.36
   2  -4  -6  114.78    0.91
   3 -11  -1    0.68    0.17
   3 -10  -3   12.39    0.38
   3  -7  -6    8.65    0.38
   4 -10  -3    2.97    0.24
   4  -7  -6    3.76    0.37
   5  -9  -4    8.68    0.44
   5   0  -3    0.05    0.09
   8  -5  -3   14.22    0.42
  -1  -7  -2   58.87    0.56
   5 -10  -3    3.92    0.26
   6 -10  -2    2.26    0.22
   0  -9  -2    0.12    0.17
   0  -7  -4    0.15    0.15
   1 -10  -2   11.76    0.34
   2 -11  -1    2.34    0.19
   2 -10  -3    5.89    0.30
   2  -7  -6    1.91    0.23
   2  -3  -6  101.65    0.78
   4  -9  -5   10.30    0.44
   4  -1  -5  297.91    1.25
   7  -5  -5    1.54    0.29
   3 -11  -2    5.24    0.24
   3  -9  -5    4.46    0.28
   3  -8  -6   11.86    0.40
   3  -5  -7   36.68    0.66
   4 -11  -2    1.83    0.17
   4 -10  -4    5.14    0.29
   4  -8  -6    1.40    0.29
   4  -6  -7    4.62    0.37
   6  -9  -4    0.28    0.24
   6  -8  -5    0.69    0.31
   6  -6  -6   -0.04    0.27
   6  -4  -6    4.96    0.39
   6  -2  -5   27.04    0.51
   7  -4  -5    9.24    0.43
   8  -7  -3    1.87    0.20
  -1  -6  -3   38.14    0.42
   1  -9  -4    3.78    0.28
   1  -8  -5    9.91    0.35
   1  -6  -6   48.50    0.63
   1  -5  -6   68.48    0.70
   1  -4  -6    1.27    0.21
   3 -10  -4    5.30    0.28
   3  -4  -7   15.05    0.42
   3  -2  -6   34.88    0.47
   5  -8  -6    2.02    0.35
   5  -1  -5  153.30    0.99
   6 -10  -3    1.47    0.23
   6  -7  -6    4.97    0.40
   7  -7  -5   11.84    0.44
   8  -5  -4   12.47    0.41
   0  -6  -5   -0.21    0.18
   1  -2  -5   24.90    0.32
   2  -9  -5    1.64    0.22
   2  -8  -6   12.13    0.37
   3  -7  -7   10.32    0.40
   4  -3  -7    3.61    0.30
   5  -4  -7    3.47    0.34
   5  -2  -6   32.61    0.53
   6  -3  -6    4.70    0.33
   7  -3  -5   47.21    0.76
   8  -6  -4    3.44    0.27
   8  -4  -4    5.40    0.36
   0  -8  -4   19.97    0.38
   0  -4  -5    0.10    0.12
   2 -11  -2    0.62    0.16
   2 -10  -4   17.71    0.41
   2  -6  -7   36.64    0.61
   2  -4  -7   16.42    0.39
   2  -2  -6   15.66    0.32
   3  -3  -7   52.63    0.65
   5  -7  -7    7.15    0.45
  -1  -7  -3   22.67    0.36
   0  -9  -3    1.19    0.17
   0  -7  -5    3.90    0.25
   1  -3  -6   94.04    0.70
   2  -7  -7    0.44    0.21
   3 -11  -3    0.95    0.17
   3  -9  -6    3.66    0.25
   4 -11  -3    0.76    0.13
   4  -9  -6    2.40    0.28
   4  -8  -7   11.98    0.51
   5   0  -4    0.12    0.12
   6  -9  -5    3.60    0.30
   6  -8  -6    1.12    0.29
   7  -9  -4    0.37    0.20
   7  -8  -5    0.41    0.23
   7  -5  -6    8.42    0.39
   3 -10  -5    4.24    0.25
   3  -8  -7    0.66    0.24
   4 -10  -5    7.56    0.29
   4  -6  -8    0.71    0.34
   5  -9  -6    0.22    0.27
   6 -10  -4    1.86    0.20
   7  -4  -6    0.34    0.29
   0  -3  -5  318.94    1.13
   1  -9  -5    0.10    0.18
   1  -8  -6    2.76    0.24
   1  -5  -7   35.17    0.55
   2  -9  -6    7.67    0.30
   3  -6  -8   60.04    0.86
   4  -4  -8    0.33    0.27
   4  -1  -6  120.38    0.85
   5 -10  -5    0.55    0.19
   5  -8  -7    1.49    0.32
   5  -6  -8    0.86    0.43
   6  -2  -6    0.35    0.21
   8  -6  -5    0.70    0.21
   8  -5  -5   12.31    0.40
  -1  -6  -4  121.42    0.76
   1  -6  -7    3.72    0.26
   2 -11  -3    4.86    0.21
   2 -10  -5   13.21    0.38
   2  -8  -7    3.12    0.24
   3  -7  -8    8.44    0.38
   3  -2  -7   25.33    0.43
   4 -11  -4    0.80    0.15
   4  -7  -8   21.52    0.61
   6  -3  -7    0.30    0.32
   7  -3  -6   30.48    0.66
   8  -4  -5   11.09    0.44
   0  -9  -4   -0.13    0.17
   0  -8  -5    0.06    0.15
   0  -6  -6   17.76    0.37
   1  -4  -7   84.50    0.76
   2  -6  -8    3.08    0.30
   2  -5  -8   39.66    0.64
   3 -11  -4    1.68    0.16
   4  -9  -7    1.73    0.25
   5  -7  -8   15.28    0.56
   5  -2  -7   18.91    0.44
   5  -1  -6   73.09    0.73
   6  -9  -6    2.16    0.26
   6  -8  -7    0.47    0.31
   8  -7  -5    0.96    0.19
   1  -2  -6    6.14    0.20
   2  -7  -8    2.21    0.28
   3 -10  -6    1.17    0.21
   3  -9  -7    0.89    0.20
   4 -10  -6    0.16    0.15
   4  -8  -8   12.53    0.47
   4   0  -5   24.29    0.36
   5  -9  -7   -0.23    0.23
   7  -8  -6    1.03    0.19
   7  -6  -7    0.53    0.24
   7  -5  -7    1.00    0.27
  -1  -7  -4    2.72    0.17
   0  -7  -6   -0.11    0.17
   1  -9  -6    4.30    0.29
   1  -3  -7  104.78    0.80
   2 -11  -4    1.47    0.18
   2  -2  -7   31.21    0.45
   3  -8  -8    1.50    0.25
   5 -10  -6    0.32    0.18
   5  -8  -8    1.65    0.32
   1  -8  -7    1.79    0.22
   2  -9  -7    3.55    0.25
   2  -1  -6   17.59    0.30
   3  -6  -9   15.92    0.52
   5   0  -5    0.20    0.14
   6  -2  -7   17.20    0.47
   8  -6  -6    0.67    0.19
   8  -5  -6    3.08    0.28
   1 -10  -5    8.30    0.29
   1  -6  -8    9.02    0.35
   1  -5  -8    4.88    0.28
   2 -10  -6    8.62    0.30
   2  -8  -8    4.40    0.28
   3 -11  -5    3.17    0.18
   3  -7  -9    5.25    0.37
   4  -7  -9   14.23    0.52
   6  -9  -7    1.10    0.23
   8  -4  -6    5.04    0.36
  -1  -6  -5    4.25    0.19
   0  -9  -5   13.70    0.33
   0  -8  -6   57.00    0.65
   0  -6  -7    0.30    0.18
   0  -3  -6   -0.11    0.13
   1  -4  -8   35.39    0.54
   2  -6  -9    3.23    0.32
   4 -10  -7    0.69    0.16
   4  -9  -8    1.07    0.23
   6  -8  -8    2.07    0.30
   6  -3  -8    5.45    0.36
   7  -8  -7    0.40    0.19
   7  -3  -7    3.87    0.33
   8  -7  -6    2.19    0.18
  -1  -8  -4   10.54    0.28
   2  -7  -9    0.91    0.26
   3 -10  -7    2.62    0.20
   3  -8  -9   35.07    0.65
   4  -8  -9   12.18    0.47
   5 -10  -7    0.66    0.18
   5  -9  -8    0.68    0.24
   5  -2  -8    4.05    0.29
   5  -1  -7   51.42    0.66
   7  -6  -8    3.19    0.29
   7  -5  -8   13.66    0.45
  -1  -7  -5   38.49    0.49
  -1  -4  -5   31.60    0.38
   0  -7  -7   13.83    0.39
   0  -4  -7   -0.05    0.16
   1  -9  -7    1.76    0.23
   1  -2  -7   25.49    0.40
   2 -11  -5    0.90    0.16
   2  -9  -8    3.68    0.28
   7  -4  -8    2.02    0.39
   1 -10  -6    1.29    0.21
   1  -8  -8    1.69    0.23
   2 -10  -7    1.36    0.19
   2  -8  -9   12.17    0.41
   3 -11  -6    0.22    0.15
   3  -6 -10  147.17    1.40
   4  -7 -10    2.21    0.41
   5  -6 -10    0.89    0.43
   8  -6  -7   -0.11    0.17
   8  -5  -7    1.78    0.24
   0  -9  -6    0.24    0.19
   0  -8  -7    0.16    0.23
   1  -6  -9   -0.22    0.23
   1  -5  -9    6.55    0.33
   1  -1  -6   67.67    0.54
   2  -1  -7  529.29    1.65
   3  -7 -10   20.27    0.55
   3   0  -6    0.18    0.12
   4 -10  -8    0.43    0.17
   4  -9  -9    0.99    0.22
   6  -9  -8    1.09    0.22
   6  -2  -8    7.67    0.38
  -1  -8  -5    9.11    0.28
   0  -2  -6  793.37    1.82
   1  -4  -9    0.54    0.26
   2  -5 -10    1.64    0.28
   3 -10  -8    0.99    0.16
   3  -9  -9    0.61    0.19
   4  -1  -8   38.09    0.55
   5  -9  -9    0.18    0.26
   5   0  -6    0.03    0.15
   6  -8  -9    1.31    0.24
   6  -3  -9   16.12    0.49
   7  -3  -8   34.02    0.65
   8  -4  -7    2.65    0.29
  -1  -7  -6   15.29    0.34
   0  -7  -8    0.12    0.26
   2  -7 -10    4.65    0.35
   3  -8 -10   14.91    0.44
   4  -8 -10    0.22    0.26
   5  -2  -9   18.86    0.48
  -1  -4  -6    0.85    0.13
   1  -9  -8    0.31    0.20
   1  -8  -9    3.67    0.30
   2 -10  -8    1.77    0.22
   2  -9  -9    2.66    0.23
   5  -8 -10    0.27    0.25
   5  -1  -8    3.27    0.24
   7  -7  -9    0.34    0.19
   7  -4  -9   27.24    0.60
   1 -10  -7    3.10    0.22
   1  -2  -8   14.73    0.33
   2  -8 -10   23.85    0.49
   4  -7 -11    1.93    0.33
   8  -5  -8    2.52    0.22
   0  -9  -7    4.58    0.24
   0  -8  -8    8.99    0.35
   1  -5 -10    0.85    0.25
   2  -1  -8  144.54    0.92
   3  -9 -10    3.22    0.25
   3  -7 -11    8.99    0.42
   4 -10  -9    0.08    0.14
   4   0  -7   20.11    0.38
   6  -2  -9    5.36    0.38
  -1  -8  -6    2.61    0.22
  -1  -6  -7    2.72    0.19
  -1  -5  -7   29.53    0.42
   0  -5  -9    7.23    0.30
   0  -3  -8   -0.19    0.16
   1  -1  -7  235.77    1.05
   2 -11  -7    1.58    0.18
   3 -10  -9    0.10    0.14
   3   0  -7   -0.28    0.14
   4  -8 -11    1.56    0.33
   5  -9 -10    3.01    0.27
  -1  -7  -7   17.56    0.38
   0  -7  -9   29.10    0.54
   1  -9  -9    0.26    0.24
   3  -8 -11    8.16    0.37
   5  -2 -10    4.19    0.36
   5   0  -7   -0.03    0.16
   7  -6 -10    2.20    0.22
   7  -3  -9   13.46    0.44
  -1  -4  -7   75.37    0.63
   2  -9 -10   13.85    0.37
   4  -6 -12    2.42    0.40
   2  -4   3  101.39    0.74
   3  -4   9   31.33    0.45
   4  -5   2  106.51    1.04
   4  -5   6    0.69    0.22
   4  -2  -5   44.43    0.54
   5  -5   1    1.51    0.34
   6  -3  -4   17.28    0.60
   7  -5   3   12.11    0.51
   7  -5   4   14.58    0.57
   7  -5   5    1.04    0.39
   7  -5   6    7.76    0.41
   7  -4  10    0.54    0.24
   8  -2  -4    0.14    0.49
   8  -1  -5   16.26    0.58
  10  -2   0    0.75    0.31
   2  -4   5  125.62    0.80
   2  -3  -1  477.41    1.67
   4  -5   3    4.46    0.32
   4  -5   4   12.55    0.41
   4  -4  10   36.18    0.56
   5  -5   2   11.66    0.48
   5  -5   7   29.69    0.60
   5  -3  -4    1.39    0.28
   6  -5   2   68.32    0.99
   6  -4  -2   53.32    0.96
   3  -2  -4  107.12    0.84
   5  -5   3    5.17    0.39
   5  -5   5    5.84    0.42
   5  -2  -5   25.25    0.52
   5  -1  -6   68.08    0.70
   6  -5   3   41.38    0.79
   6  -5   5    3.28    0.36
   7  -4  -1   23.94    0.79
   7  -3  -3    0.27    0.57
   8  -4   1    3.76    0.52
   9  -3   0   -0.15    0.50
   9  -2  -2    2.42    0.50
  10  -1  -1    4.40    0.38
   3  -4   8   62.07    0.64
   5  -5   4   11.93    0.46
   5  -4  10   38.59    0.66
   8  -4   2   23.81    0.75
   8  -4   7    2.45    0.33
   9  -3   1   25.11    0.93
   9  -1  -3    4.42    0.44
   9   0  -4    0.00    0.30
  10  -2   2   11.18    0.70
  10   0  -2    2.68    0.27
   5  -4  -1  780.60    3.18
   6  -4  -1    8.68    0.52
   7  -4   0   46.41    0.96
   8  -4   3   22.69    0.70
   8  -4   4    5.90    0.51
   8  -4   5   11.62    0.57
   8  -4   6    4.72    0.41
   8  -3  10    0.70    0.21
  10  -2   3   14.42    0.71
   2  -3   0  262.29    1.23
   3  -4   7   11.02    0.32
   4  -4   0  533.55    2.37
   4  -4   9   18.19    0.43
   7  -3  11    0.64    0.21
   7  -2  -4   22.94    0.72
   8  -3  -1    2.58    0.60
   8  -2  -3    5.38    0.55
   9  -3   7   17.29    0.56
   9  -2  -1   14.37    0.69
  10  -2   5    0.70    0.34
  10  -1   0    2.74    0.34
   3  -4   2  456.64    1.87
   5  -4   9   41.71    0.70
   6  -4   0    1.73    0.37
   7  -4   1   20.21    0.65
   8  -1  -4    5.04    0.47
   9  -3   3   18.03    0.70
   9  -3   4    7.56    0.50
   9  -3   5    7.40    0.49
   9  -3   6    0.34    0.33
  10   0  -1    5.87    0.36
   3  -4   3   40.68    0.57
   3  -4   6   19.30    0.39
   4  -4   1  184.01    1.37
   4  -4   8   -0.02    0.24
   4  -2  -4  146.39    1.06
   5  -4   0   63.95    0.92
   7  -4   2    7.43    0.47
   7  -4   7    9.07    0.46
   8  -3   9    9.88    0.41
   9  -1  -2   24.25    0.76
   2  -3   1  414.16    1.47
   2  -3   8   60.23    0.51
   3  -4   4  107.06    0.87
   3  -3  -1  464.52    1.89
   3  -3  10    5.57    0.24
   4  -3  11   81.44    0.79
   5  -4   8   32.37    0.64
   5  -2  -4   21.69    0.51
   6  -4   1    7.28    0.44
   6  -4   8    6.07    0.40
   6  -3  -2   12.14    0.62
   7  -4   3    5.86    0.46
   7  -4   4   13.82    0.56
   7  -4   5    7.16    0.46
   7  -4   6    0.54    0.32
   8  -2  -2    8.44    0.65
   8  -2  11    2.45    0.21
   9   0  -3    0.47    0.34
   4  -4   2   95.43    0.97
   4  -4   7   23.02    0.50
   5  -4   1  662.71    2.72
   5  -3  -2  295.37    1.88
   5  -3  11    3.75    0.30
   5   0  -6   -0.09    0.11
   6  -4   2   42.04    0.78
   6  -1  -5   73.62    0.94
   7  -3  -1   92.97    1.38
   7  -3  10    2.09    0.29
   7  -2  -3   11.89    0.61
   8  -3   1    1.68    0.53
   9  -2   1   17.71    0.91
  10  -1   2   17.45    0.67
  10   0   0   28.29    0.67
   4  -4   3    7.67    0.35
   5  -4   2   68.81    0.91
   5  -4   7    3.22    0.31
   5  -1  -5  150.32    1.07
   6  -4   3    1.55    0.32
   6  -4   6    3.98    0.37
   8  -3   2   21.76    0.76
   8  -3   7    0.53    0.40
   8  -1  -3    7.02    0.59
   9  -1  -1    8.19    0.61
  10  -1   3   10.94    0.67
  10  -1   4    3.79    0.48
  10  -1   6    1.86    0.31
   2  -3   2   85.29    0.66
   2  -3   7  149.64    0.81
   4  -4   4   28.95    0.54
   4  -4   5   52.64    0.70
   5  -4   3   38.18    0.69
   6  -4   4   20.99    0.57
   6  -4   5   10.69    0.45
   6  -3  -1   97.36    1.22
   7  -3   0   -0.38    0.46
   8  -3   3   56.65    1.06
   8  -3   6    3.79    0.43
   8  -2  10    7.50    0.35
   8  -1  12    0.68    0.16
   8   0  -4    8.63    0.48
   9  -2   2    1.23    0.55
   9  -2   7    2.00    0.37
   9  -1  10    3.11    0.21
  10   0   1    8.15    0.51
   3  -3   0    0.45    0.21
   3  -3   9   54.17    0.59
   4  -3  -1  223.87    1.45
   4  -3  10   67.69    0.76
   5  -4   4    0.63    0.26
   5  -4   5    3.41    0.31
   6  -2  -3    9.61    0.48
   8  -3   4    9.47    0.54
   8  -3   5    6.44    0.49
   9  -2   3    6.27    0.60
   9  -2   4    0.59    0.44
   9  -2   5    7.39    0.60
   9  -2   6   -0.22    0.40
   9   0  -2    0.23    0.38
   2  -3   3  141.08    0.82
   2  -3   5  224.88    1.02
   2  -3   6   82.94    0.61
   5  -3  -1   27.58    0.61
   5  -3  10   15.78    0.48
   6  -2  12    3.20    0.25
   7  -3   1   75.91    1.14
   7  -2  11    2.34    0.27
  10   1   0    2.75    0.33
   6  -3   0    0.30    0.34
   7  -3   2   17.82    0.66
   8  -1  -2    7.54    0.56
  10   0   3    6.63    0.53
  10   0   6    0.94    0.30
   3  -3   1  400.99    1.65
   3  -3   8   77.97    0.71
   3  -2  -2   27.12    0.45
   4  -3   0  234.89    1.45
   5  -3   0   65.10    0.86
   6  -1  -4   33.06    0.69
   7  -3   3    0.34    0.34
   7  -3   7    3.56    0.40
   8  -2   1    0.52    0.62
   8  -1  11    8.46    0.33
   8   1  -4    4.78    0.39
   9  -1   1   10.05    0.72
  10   0   4    2.10    0.52
   4  -3   9    1.50    0.21
   4  -1  -4  183.66    1.04
   5  -3   9   30.82    0.59
   6  -3   1   83.04    1.05
   7  -3   4   10.82    0.50
   7  -3   6   23.94    0.67
   7  -1  -3   26.79    0.76
   8  -2   8    1.54    0.40
   8   0  -3   19.19    0.66
   9  -1   8    2.16    0.29
   9   1  -2   18.73    0.58
  10   2   0    0.49    0.25
   3  -3   2   88.58    0.78
   4  -3   1  203.04    1.32
   5  -1  -4  199.40    1.29
   6  -3   2   10.66    0.49
   6  -2  11   34.14    0.61
   7  -2  10   37.10    0.67
   7  -1  12    8.10    0.32
   8  -2   2    6.88    0.61
   8   0  12    6.52    0.26
   9  -1   3    6.01    0.74
   9  -1   7   -0.03    0.34
   3  -3   7   44.59    0.54
   4  -3   8   19.96    0.46
   4  -2  -2  351.83    1.70
   5  -3   1   25.05    0.56
   5  -3   8    2.33    0.33
   5  -2  -2   34.54    0.66
   5   0  -5    0.09    0.21
   6  -3   3    3.48    0.39
   6  -3   7    0.63    0.29
   7  -2   0   34.88    0.89
   8  -2   3    4.29    0.53
   8  -2   5    2.80    0.55
   8  -1  10    8.71    0.39
   9  -1   4    2.14    0.54
   9  -1   5    4.75    0.54
  10   1   3    9.61    0.53
  10   1   6    1.55    0.30
   3  -3   3   89.01    0.76
   3  -3   4   63.96    0.66
   3  -3   6   79.36    0.72
   4  -3   2   29.59    0.55
   4  -2  11   19.09    0.44
   5  -3   2  228.57    1.51
   5  -2  11   34.81    0.62
   6  -3   4   14.08    0.49
   6  -3   5    0.77    0.30
   6  -3   6    3.40    0.35
   6  -2  -1   83.87    1.14
   7  -1  -2    6.41    0.61
   7   0  13    0.04    0.16
   9   0   9   -0.20    0.20
  10   1   4    3.48    0.49
  10   1   5    0.58    0.34
   2  -2   9   10.85    0.24
   3  -2  -1 1859.63    3.41
   4  -3   7    2.92    0.24
   5  -3   3    5.61    0.38
   6  -2  10   21.67    0.59
   6  -1  -3   31.84    0.71
   7  -2   1   36.16    0.88
   8  -1   0    0.20    0.53
   8   0  -2   52.49    1.03
   9   1  -1    6.53    0.45
   9   2  -2    0.75    0.25
   4  -3   3   60.67    0.72
   4  -3   4   12.90    0.40
   4  -3   5   10.07    0.36
   5  -3   4    1.78    0.27
   5  -3   6   18.75    0.49
   6  -1  12    6.98    0.33
   7  -2   8    1.52    0.36
   7  -1  11   -0.08    0.22
   8   0  11   21.76    0.48
   8   1  -3    5.18    0.42
   9   0   8    0.08    0.26
   3  -2  10    3.79    0.20
   4  -2  -1  238.55    1.37
   5  -2  -1    4.08    0.31
   5  -1  -3   23.77    0.55
   6  -2   0    6.72    0.42
   7  -2   2    8.34    0.50
   7   0  -3    0.01    0.34
   8  -1   1   85.62    1.54
   8  -1   8    4.27    0.49
   9   0   2   -0.31    0.57
   9   0   7    0.31    0.33
   9   3  -2    3.94    0.30
  10   2   4    1.26    0.28
  10   2   5    0.67    0.24
  10   2   6    3.72    0.29
  10   3   2    4.01    0.33
   5  -2  10    4.11    0.34
   7  -2   3    8.16    0.50
   7  -2   5    1.69    0.45
   7  -2   6    9.29    0.53
   7   1  -4   14.62    0.51
   8  -1   2    7.68    0.66
   8   0  -1   78.39    1.30
   8   1  12    0.96    0.18
   9   0   3    0.09    0.62
   9   0   4    0.49    0.58
   9   0   5    0.46    0.51
   9   0   6   -0.22    0.46
   2  -2   8  141.00    0.78
   3  -2   0  379.09    1.51
   4  -2  10   20.16    0.46
   5  -1  12   21.46    0.46
   6  -2   1   70.36    0.97
   6   0  13   28.80    0.49
   7  -1  10   10.01    0.43
   7   0  12   -0.14    0.17
   8  -1   3    5.93    0.62
   8  -1   6    5.32    0.63
   9   1   9    0.69    0.20
  10   3   3    4.74    0.31
   5  -2   0   23.81    0.53
   5   0  -4   -0.27    0.25
   6  -1  11   19.87    0.52
   7  -1   0    0.06    0.46
   7   1  13    3.78    0.24
   8  -1   5   15.99    0.72
   8   1  -2    6.97    0.47
   8   2  -3    3.50    0.39
   9   1   8    2.50    0.33
   9   2  10    1.45    0.19
   3  -2   9   33.14    0.48
   4  -2   0  280.18    1.45
   4  -1  12    5.39    0.26
   5  -2   9   17.92    0.49
   6  -2   2   81.46    1.01
   6  -2   7   13.35    0.50
   7   0  -2   -0.16    0.42
   8   0   9    5.08    0.41
   8   1  11    8.65    0.35
   9   2   0    0.33    0.38
   2  -2   7   26.20    0.35
   4   0  -4  322.37    1.32
   5  -2   1    3.36    0.29
   6  -2   3    6.61    0.39
   6  -2   4   14.92    0.54
   6  -2   6    0.12    0.29
   6  -1  -1    0.92    0.36
   6   0  -3   60.60    0.97
   7  -1   1   33.64    0.92
   8   2  12    0.63    0.19
   3  -2   1 1621.55    3.04
   4  -2   1  208.91    1.24
   5  -2   8    3.46    0.31
   5   0  13   -0.20    0.19
   7   0  11    0.13    0.23
   7   1  -3   24.43    0.69
   8   1  -1   64.21    1.12
   9   1   4    2.21    0.69
   9   1   5    5.47    0.70
   9   1   6    1.48    0.40
   9   2   9    2.56    0.23
   3  -2   8   22.72    0.40
   4  -2   8   27.08    0.52
   5  -2   2   26.22    0.53
   5  -1  11    7.59    0.33
   6  -1  10    4.60    0.34
   6   1  -4   33.81    0.68
   7  -1   2    5.55    0.51
   7  -1   7   11.59    0.61
   8   0   7    4.69    0.63
   9   2   8    7.84    0.38
   9   3   0    0.15    0.33
   3  -2   2   19.69    0.37
   3  -1  11    1.33    0.20
   4  -2   2  277.53    1.42
   5  -2   3   41.78    0.66
   5  -2   6   28.82    0.58
   6  -1   0   13.46    0.53
   7  -1   3   24.23    0.74
   7  -1   4   15.90    0.69
   7  -1   5    3.02    0.51
   7  -1   6   38.53    0.89
   7   1  12    7.91    0.34
   7   2  13    0.99    0.21
   8   0   3   23.94    0.94
   8   0   4   10.24    0.78
   8   0   6    8.72    0.67
   3  -2   7   21.27    0.39
   4  -2   7   40.11    0.59
   4  -1  11   48.59    0.65
   5  -2   4   18.09    0.47
   5  -2   5   21.87    0.51
   5  -1  -1   16.20    0.46
   5   0  -3    0.31    0.28
   6   1  13    0.64    0.21
   8   0   5    2.40    0.53
   8   2  11    3.18    0.26
   9   2   3    8.08    0.66
   9   2   6    0.63    0.41
   9   2   7    1.93    0.30
   9   3   9    0.60    0.17
   9   4   0   -0.17    0.27
   3  -2   3  180.66    1.01
   3  -2   6   30.51    0.45
   4  -2   3   83.05    0.79
   6  -1   1    0.92    0.33
   7   0   0    0.33    0.47
   7   1  -2    5.48    0.45
   8   1   9    9.02    0.43
   9   2   4    0.33    0.61
   9   3   8    0.58    0.24
   9   5   0    1.41    0.25
   3  -2   4   79.92    0.68
   4  -2   4  115.96    0.93
   4  -2   5   43.08    0.59
   5   0  12    0.02    0.24
   6  -1   8    1.19    0.34
   6   0  11   13.11    0.43
   7   0   9    0.30    0.32
   7   1  11    0.16    0.28
   7   2  -3    9.61    0.50
   8   1   1   80.40    1.46
   8   1   8    3.53    0.46
   8   2  -1   -0.29    0.36
   4  -1  10    5.01    0.31
   4   0  -3  441.48    1.67
   5  -1   0  116.67    1.06
   6  -1   2   59.02    0.91
   6  -1   7   23.57    0.64
   6   1  -3   31.39    0.71
   7   0   1    0.36    0.48
   8   2  10    8.21    0.35
   9   3   3   19.11    0.77
   9   3   7   12.57    0.43
   3  -1  10   74.98    0.73
   5  -1   9    3.86    0.32
   6  -1   3   23.92    0.61
   6  -1   6   59.22    0.92
   6   2  -4   18.53    0.52
   7   0   2   -0.07    0.55
   7   1  -1   31.02    0.86
   7   2  12    9.41    0.34
   7   3  13    0.70    0.17
   8   1   7   14.92    0.65
   8   2   0   20.22    0.75
   9   3   4    7.36    0.52
   9   3   5    8.58    0.47
   9   4   2    0.42    0.35
   9   4   8   -0.02    0.16
   9   5   1    2.75    0.27
   6  -1   4   26.49    0.64
   6  -1   5   59.71    0.92
   6   0  10    2.37    0.29
   6   1  12    7.31    0.33
   7   0   7    0.08    0.45
   8   1   4    6.53    0.75
   9   4   7    1.21    0.21
  -3   6  -1   43.74    0.56
  -2   3   1  376.64    0.89
  -2   5   0   90.59    0.66
   0   4   0  324.14    1.09
  -2   6  -1   10.10    0.29
   1   4  -1   48.55    0.52
   2   3  -2   89.07    0.69
   2   6  -5    9.04    0.36
   0   6  -2    9.46    0.35
   1   5  -2  105.83    0.88
   1   7  -5   35.37    0.64
   2   1  -2   79.13    0.43
  -4   5  -1  197.54    1.00
  -3   7  -3   14.89    0.42
   0   5  -1   99.89    0.76
   0   7  -4    0.19    0.28
   2   2  -2  580.36    1.41
   2   5  -4  160.45    1.13
   3   0  -5   -0.03    0.08
  -2   7  -3   10.03    0.36
   2   4  -3  120.72    0.91
   1   3  -1  391.62    1.21
   1   6  -4  121.06    1.03
  -3   4   0 1028.78    1.88
  -3   6  -2    1.43    0.19
  -3   7  -4   10.20    0.37
  -2   6  -2   65.13    0.68
  -1   5  -1   64.60    0.57
   1   5  -3   55.14    0.68
   3   1  -5  133.12    0.69
   3   2  -5   54.84    0.56
  -2   7  -4    3.78    0.27
   1   2  -1 1841.72    2.28
   1   4  -2  149.98    0.91
   2   3  -3  158.34    0.93
   3   3  -6   78.81    0.70
  -1   2   1 2034.39    1.93
   0   9  -6   -0.09    0.35
   3   7  -6    8.98    0.46
   4   6  -9   19.26    0.47
  -3   8  -4   51.28    0.71
  -2   9  -6    7.82    0.36
  -1   3   1  453.36    1.20
   0   5   0   -0.02    0.16
   1   9  -8    0.14    0.26
   3   7  -7    7.76    0.36
   4   2  -5   52.47    0.58
   4   3  -5   13.28    0.39
   4   6 -11    4.65    0.26
  -1   9  -6    4.01    0.32
   0   7  -2   -0.12    0.22
   0   8  -4   20.70    0.54
   1   3   0   55.84    0.44
   1   7  -3   23.37    0.54
   1   8  -5    9.29    0.39
   2   3  -1  399.06    1.34
   2   8  -7    3.46    0.31
   3   6  -5   19.15    0.47
   4   5  -7    3.77    0.24
  -1   9  -7    1.29    0.23
   0   6  -1    0.34    0.18
   0   9  -8   -0.05    0.20
   1   2   0 3392.32    2.70
   1   5  -1   59.07    0.55
   2   5  -2   35.54    0.53
   2   6  -3   24.85    0.52
   3   5  -4   83.35    0.84
   3   7  -8    5.26    0.27
   4   4  -6    0.31    0.18
   2   7  -5    1.10    0.21
  -1   9  -8    0.05    0.14
   0   8  -5    0.05    0.23
   4   5 -12    0.52    0.11
   1   8  -7    1.20    0.17
   3   6  -7    0.52    0.12
   4   4  -8    0.15    0.11
   2   7  -7    0.21    0.13
   0   7  -4    0.33    0.16
   0   3   0    0.30    0.06
   0   8  -7    0.17    0.13
   2   7  -9    0.36    0.13
   3   0  -4    0.02    0.03
  -3   8  -7    0.24    0.10
  -1   8  -7    1.06    0.14
   0   8  -9    0.24    0.11
   0   6  -3    0.28    0.13
  -3   3   0   -0.01    0.04
   0   2   0  550.67    0.72
   0   4  -1   -0.03    0.07
   0   5  -2   -0.12    0.12
   0   7  -6    0.06    0.12
  -2   7  -5    0.69    0.13
   1   7 -12    0.21    0.10
   0   1   0    1.57    0.04
   0   7  -8   -0.04    0.14
   0   6  -5    0.16    0.16
   0   7 -12    0.06    0.13
   0   7 -10    0.00    0.14
   1   3  -2   91.68    0.53
   2   2  -3  108.15    0.59
  -1   7 -12    0.47    0.16
  -1   7 -10    1.81    0.21
   1   6  -9    0.02    0.16
  -3   6  -5   14.82    0.36
  -1   5  -3   47.88    0.58
   0   5  -4   -0.07    0.24
   3   3 -13    0.10    0.14
  -4   4  -2   90.33    0.66
  -3   5  -3   22.16    0.42
  -1   2   0 3275.26    2.15
  -4   3  -1  226.15    0.87
  -3   6  -6    3.08    0.29
   0   6 -13   -0.18    0.21
   0   6 -12   68.63    0.89
   0   6  -9    0.28    0.23
   1   5  -7   28.91    0.55
  -4   5  -4   14.57    0.41
  -1   6  -7    3.62    0.33
   0   4  -3    0.36    0.26
   0   5  -5  505.48    2.12
   0   6 -11    0.18    0.25
   0   6 -10   12.17    0.43
   1   3  -3   52.61    0.62
   2   1  -3  272.13    0.97
   2   3  -5  245.21    1.20
  -1   3  -1  427.43    1.25
   1   2  -2 1356.51    2.34
   1   5 -13    3.30    0.32
   1   5  -8    4.52    0.32
   2   4  -8   24.56    0.47
   3   2  -8   23.18    0.42
  -4   6  -9   23.53    0.58
  -3   6  -7    1.17    0.26
  -1   6 -13   12.32    0.47
  -1   6 -12   45.76    0.86
  -1   6  -8    8.96    0.43
   1   5 -12    6.04    0.37
   1   5 -11   38.51    0.74
   1   5 -10    0.44    0.32
   1   5  -9    5.35    0.35
   2   4  -9    4.72    0.29
  -4   6 -11    7.06    0.39
  -4   6 -10   51.09    0.82
  -2   6  -8    3.36    0.36
  -1   6  -9    0.45    0.30
   0   2  -1    1.39    0.20
   0   3  -2    0.67    0.24
   3   2  -9   32.74    0.51
  -5  -5 -11   10.14    0.42
  -5  -4 -10   32.86    0.66
  -5  -3  -8    2.30    0.28
  -3  -3 -13   -0.02    0.32
  -2  -2 -13   88.17    1.22
  -2  -1 -11   68.94    1.01
  -2   0  -2 3824.65    3.39
  -1  -1 -12   29.93    0.76
   0  -3 -15   18.90    0.66
   2   0  -8  793.87    2.67
   3  -4 -14   17.85    0.62
  -5  -3  -7   45.67    0.70
  -4  -3 -11   81.24    1.07
  -4  -2  -9    7.39    0.39
  -2  -3 -14   21.01    0.67
  -2   0  -7  188.97    1.35
  -1   0  -9    0.18    0.37
   1   0  -9   -0.27    0.32
   3  -3 -13   -0.18    0.38
  -5  -5 -10   15.60    0.47
  -5  -4  -9   34.46    0.63
  -4  -4 -12    0.78    0.29
  -3  -2 -11   14.92    0.51
  -1  -4 -15   36.80    0.82
  -1  -2 -13   14.22    0.54
   0   0  -9    0.02    0.33
   3  -1  -9    0.98    0.29
  -5  -3  -6   17.29    0.44
  -4  -2  -8   25.34    0.58
  -3  -1  -8   27.45    0.63
  -2  -2 -12   26.78    0.64
  -2  -1 -10  261.15    1.73
  -2   0  -6  575.04    2.07
  -2   0  -3   71.58    0.54
  -1  -3 -14   25.96    0.69
  -1  -1 -11   37.70    0.74
  -1   0  -8    0.54    0.33
   0  -4 -15   -0.28    0.28
   0  -2 -13    0.42    0.33
   1  -4 -15   34.86    0.77
  -5  -3  -5    4.18    0.28
  -5  -3  -4    1.86    0.26
  -4  -5 -12    1.17    0.26
  -4  -3 -10   55.60    0.80
  -3  -3 -12   16.02    0.54
  -2  -4 -14   23.97    0.66
  -2   0  -5  141.62    0.93
  -2   0  -4 1422.81    2.55
   0  -3 -14   -0.04    0.30
   0  -1 -11   17.56    0.55
  -5  -4  -8   23.09    0.48
  -4  -4 -11   54.85    0.82
  -1   0  -7   -0.21    0.25
   0   0  -8  729.81    2.53
   2  -1 -10  302.74    1.87
  -4  -2  -7   39.15    0.62
  -3  -1  -7   74.76    0.87
  -2  -5 -14   16.13    0.55
  -2  -1  -9   17.71    0.49
  -1  -2 -12   15.09    0.50
   2  -3 -13   40.21    0.77
   3  -4 -13   16.83    0.53
   3  -1  -8   28.43    0.50
  -4  -3  -9    1.31    0.29
  -1  -4 -14   73.24    1.03
  -1  -3 -13   14.79    0.51
  -1  -1 -10  151.59    1.28
   0  -2 -12  227.79    1.63
   0   0  -7    0.42    0.23
   1  -2 -12   15.49    0.51
   1  -1 -10  181.18    1.49
  -4  -5 -11    9.96    0.40
  -4  -2  -6   65.23    0.73
  -2  -4 -13   21.43    0.58
  -1   0  -6   -0.17    0.19
   0  -4 -14   55.65    0.90
   0  -3 -13  176.56    1.49
   0  -1 -10    0.30    0.29
   1  -3 -13   15.39    0.53
   2  -5 -14   15.79    0.52
  -5  -5  -8    2.64    0.24
  -4  -4 -10   29.11    0.58
  -2  -1  -8  128.28    1.08
   1   0  -6   -0.04    0.16
   2  -2 -11    6.89    0.39
  -4  -6 -11    4.60    0.31
  -4  -3  -8   15.51    0.43
  -4  -2  -5   44.84    0.59
  -2  -2 -10   11.94    0.43
  -1  -2 -11    9.11    0.38
  -1  -1  -9  459.67    2.05
  -1   0  -5   -0.15    0.17
   0  -5 -14    0.53    0.34
   0   0  -6  164.20    0.97
   2  -4 -13   22.36    0.58
   2  -3 -12   19.85    0.56
   3  -1  -7   68.68    0.64
  -4  -2  -4  135.32    0.95
  -3  -3 -10    5.48    0.32
  -3  -1  -2  103.88    0.58
  -2  -5 -13    7.62    0.40
  -1  -4 -13   25.54    0.61
  -1   0  -4   -0.16    0.17
   0  -2 -11   -0.03    0.29
   1  -2 -11   11.20    0.42
   3  -4 -12   44.49    0.73
  -5  -4  -5    2.53    0.21
  -4  -5 -10    2.22    0.26
  -4  -4  -9   14.31    0.41
  -4  -2  -2  346.58    1.27
  -3  -1  -3  111.91    0.69
  -2  -6 -13   11.62    0.47
  -2  -1  -7  509.11    1.97
  -1   0  -3    0.32    0.16
   0  -4 -13   -0.25    0.27
   0  -1  -9  514.93    2.19
   1  -4 -13   25.45    0.62
   1  -3 -12   29.61    0.64
   1   0  -5   -0.07    0.14
  -4  -3  -7    3.00    0.26
   0  -3 -12   -0.26    0.26
   0   0  -5    0.23    0.17
   2  -5 -13    7.36    0.39
  -5  -4  -4    0.48    0.16
  -1  -5 -13    2.86    0.34
  -1  -1  -8   33.81    0.58
   3  -5 -12    6.62    0.39
   3  -1  -6  181.77    0.92
  -5  -5  -6    0.51    0.20
  -2  -5 -12   13.87    0.49
  -1  -6 -13   10.83    0.48
  -1  -4 -12   23.57    0.60
   0  -5 -13   30.56    0.68
   0   0  -4  244.00    0.93
   1  -5 -13    2.75    0.33
   1   0  -4   -0.33    0.14
   2  -6 -13   11.63    0.47
   2  -3 -11    8.29    0.37
  -4  -5  -9   44.63    0.68
  -4  -4  -8    0.25    0.19
  -2  -1  -6   17.12    0.40
   0  -2 -10    1.36    0.26
   0  -1  -8   -0.26    0.26
   1  -2 -10   60.28    0.78
   3  -6 -12   23.00    0.59
   3  -4 -11   26.01    0.57
   3  -3 -10    6.39    0.35
  -2  -6 -12   27.56    0.64
  -2  -4 -11    6.47    0.35
  -1  -1  -7  229.53    1.29
   0  -6 -13   -0.24    0.28
   1  -4 -12   23.62    0.58
   1   0  -3    0.37    0.15
  -1  -5 -12    5.68    0.38
   0   0  -3   -0.07    0.13
   2  -5 -12   14.24    0.52
  -4  -5  -8    5.52    0.33
  -4  -4  -7   18.33    0.43
  -4  -3  -5    8.77    0.30
  -2  -1  -5  102.19    0.80
  -2  -5 -11   33.35    0.68
  -1  -6 -12   36.93    0.75
   0  -5 -12    0.03    0.26
   0  -2  -9    0.01    0.23
   0   0  -2 2078.88    1.89
   1  -5 -12    5.35    0.38
   1  -2  -9   95.15    0.92
   2  -6 -12   29.85    0.68
   2  -4 -11    7.07    0.38
   3  -5 -11   13.15    0.46
  -1  -7 -12    0.35    0.27
  -1  -1  -6   68.49    0.68
   3  -4 -10   59.93    0.83
   3  -3  -9   56.48    0.76
  -3  -7 -10   12.92    0.45
  -2  -7 -11    3.45    0.32
  -2  -6 -11   81.12    1.03
  -2  -1  -4  245.15    1.15
   0  -7 -12   -0.03    0.34
   0  -6 -12   72.90    1.04
   0  -4 -11    0.51    0.26
   0  -3 -10   -0.16    0.23
   1  -6 -12   39.28    0.79
   1  -4 -11   29.12    0.61
   1  -3 -10   66.64    0.83
   3  -6 -11   10.14    0.43
  -4  -5  -7    3.85    0.30
  -4  -4  -6    0.14    0.18
  -1  -2  -8   12.64    0.38
   1  -7 -12    0.50    0.30
   2  -5 -11   36.20    0.74
  -2  -5 -10    1.39    0.29
   1   0  -1    0.10    0.03
   3  -1  -4  235.72    0.85
  -1  -6 -11   25.86    0.65
  -1  -4 -10    7.64    0.36
   0  -5 -11   26.05    0.62
   0  -2  -8  864.62    2.53
   0  -1  -6    0.12    0.21
   1  -5 -11   36.07    0.73
   1  -2  -8   14.61    0.42
   1  -1  -6   78.52    0.74
   3  -5 -10   25.13    0.62
   4  -5  -9   49.32    0.74
  -3  -7  -9    4.09    0.34
  -2  -6 -10   36.65    0.74
  -1  -7 -11   16.91    0.56
  -1  -1  -5    4.33    0.24
   2  -7 -11    3.74    0.43
   2  -6 -11   91.00    1.16
  -4  -7  -7    2.35    0.26
  -4  -5  -6    0.55    0.25
  -2  -7 -10    3.63    0.36
  -2  -2  -6   13.61    0.35
   0  -7 -11   14.00    0.60
   0  -6 -11    0.07    0.30
   0  -4 -10   73.88    0.92
   0  -3  -9  101.86    0.97
   1  -6 -11   27.92    0.71
   1  -4 -10    8.57    0.40
   1  -3  -9   38.62    0.64
   3  -4  -9   34.62    0.63
   3  -3  -8   85.53    0.89
   4  -6  -9   22.05    0.57
  -1  -5 -10    0.39    0.28
   1  -7 -11   21.41    0.68
   3  -7 -10   15.97    0.57
   3  -6 -10  106.25    1.21
  -2  -5  -9    5.20    0.36
  -3  -8  -8    2.23    0.30
  -3  -2  -3  186.03    0.93
  -2  -4  -8   25.24    0.55
  -2  -3  -7  159.20    1.12
  -1  -8 -10   52.18    0.92
  -1  -6 -10    3.66    0.38
  -1  -4  -9    0.30    0.25
  -1  -3  -8   61.53    0.75
   0  -5 -10   -0.10    0.28
   0  -2  -7   -0.10    0.23
   0  -1  -5  467.70    1.63
   1  -5 -10    0.59    0.30
   0  -1   8   -0.18    0.11
   1   0  13    0.00    0.15
   2   0  14   47.02    0.64
   2   1  15   13.23    0.35
   3  -3   4   63.80    0.74
   3  -3   7   45.04    0.69
   4  -3   3   60.95    0.78
   4  -3   8   19.02    0.54
   4  -2  12   78.43    1.04
   4   0  15   33.18    0.58
   6  -2  11   35.06    0.77
   7  -2   2    6.76    0.49
   9   0   8   -0.44    0.31
   1  -2   7   20.62    0.38
   1  -1  11   33.44    0.54
   3  -3   5   53.55    0.70
   3  -3   6   82.97    0.89
   3  -2  11   16.88    0.53
   4  -3   7    2.77    0.31
   5  -3   6   17.59    0.54
   5  -3   7   50.11    0.85
   6   0  14   17.35    0.48
   7   0  13    0.33    0.26
   1  -2   6    5.49    0.22
   2  -1  12   24.87    0.54
   3  -1  13    3.09    0.31
   3   2  16    8.54    0.29
   4  -3   4   12.17    0.41
   4  -3   5   10.08    0.40
   4  -2  11   21.37    0.64
   5  -1  13    2.69    0.31
   5   2  16    0.25    0.19
   7  -2   3    9.38    0.51
   7  -2   7    4.09    0.55
   7  -1  11    0.06    0.31
   7   1  14    0.59    0.19
   8   0  11   22.21    0.54
   9   0   4   -0.41    0.55
   9   0   5    0.23    0.54
   9   0   7    0.08    0.34
   0   0  10  191.74    1.05
   2  -2   9   12.01    0.38
   3   0  14    0.38    0.27
   4  -1  13   22.23    0.56
   4   2  16    1.25    0.20
   6  -2   1   64.89    0.86
   6  -1  12    7.47    0.42
   7  -2   4   15.67    0.58
   7  -2   5    2.03    0.43
   8  -1   3    5.72    0.61
   1  -1  10  142.84    1.04
   1   0  12    0.28    0.21
   3  -2  10    3.67    0.34
   4   0  14  169.14    1.33
   5  -2   0   21.45    0.43
   5  -2  10    3.97    0.43
   5   0  14    0.26    0.25
   7  -1   0   -0.12    0.28
   7  -1  10   10.20    0.57
   8  -1   4    5.51    0.63
   8  -1   6    5.68    0.65
   8   0  10   47.24    0.84
   8   1  12    0.93    0.23
   2  -2   8  155.78    1.14
   2   0  13   75.62    0.82
   5  -1  12   22.55    0.62
   6  -2   8    6.12    0.48
   7   0  12   -0.01    0.26
   7   2  14    5.79    0.31
   9   1   8    2.57    0.34
   9   2  10    1.60    0.21
   1   1  13   39.13    0.54
   2  -1  11   60.72    0.82
   2   1  14    9.40    0.34
   3  -2   9   36.86    0.68
   5  -2   9   17.82    0.61
   6  -2   2   68.71    0.89
   6  -2   7   14.79    0.64
   6  -1  11   19.87    0.59
   6   1  14    1.74    0.27
   7  -1   9    0.12    0.48
   7   1  13    3.80    0.29
   5  -2   1    3.88    0.28
   6  -2   3    6.57    0.38
   6  -2   6    0.91    0.35
   8   0   9    4.55    0.41
   8   1  11    8.26    0.38
   8   2  12    0.83    0.21
   9   1   3    5.34    0.68
   9   1   7    0.20    0.31
   0   0   9    0.14    0.14
   2  -2   6   14.10    0.36
   3  -2   8   24.23    0.54
   3   0  13    0.00    0.24
   5  -2   8    3.24    0.37
   5  -1  11    7.55    0.44
   5   0  13   -0.02    0.28
   5   2  15   24.09    0.51
   7  -1   8    2.01    0.51
   7   0  11    0.29    0.30
   7   3  14    5.41    0.27
   8   0   8    1.03    0.45
   9   1   5    5.98    0.68
   9   1   6    1.00    0.41
   1   0  11   -0.09    0.18
   2  -2   4  281.42    1.26
   2  -2   5   45.72    0.55
   3  -1  11    1.54    0.30
   3   1  14    7.35    0.34
   4  -2   1  199.46    1.15
   4  -2   8   26.75    0.62
   4  -1  11   51.40    0.88
   4   2  15    1.39    0.24
   5  -2   2   24.64    0.52
   6   0  12   51.03    0.84
   7  -1   7   12.30    0.71
   7   2  13    1.18    0.27
   8   1  10    7.99    0.41
   1  -1   8   31.11    0.46
   2   0  12  266.48    1.54
   4  -2   7   43.15    0.75
   4   1  14   33.69    0.63
   5  -2   6   29.20    0.65
   6   1  13    0.80    0.28
   7  -1   2    5.06    0.45
   7   0  10    0.06    0.33
   8   0   2   60.03    1.17
   8   2  11    2.53    0.31
   8   3  12    0.43    0.20
   9   2   8    7.35    0.37
   3  -2   2   17.60    0.35
   3  -2   6   32.14    0.55
   5  -2   4   17.91    0.48
   5  -2   5   23.55    0.57
   5   0  12    0.33    0.29
   5   3  15    0.81    0.21
   6  -1   9    3.38    0.45
   7  -1   3   22.55    0.68
   7  -1   4   14.37    0.62
   8   0   3   21.71    0.82
   8   0   4    9.78    0.76
   8   0   5    2.40    0.65
   8   0   6    7.98    0.66
   9   2   7    1.57    0.33
   1   1  12   20.89    0.42
   2   1  13   80.12    0.83
   2   2  14    4.10    0.25
   3  -2   3  182.00    1.08
   3  -2   4   80.72    0.77
   3  -2   5   47.75    0.63
   3   3  15   47.47    0.66
   4  -2   3   83.38    0.83
   4  -2   5   43.30    0.69
   4  -2   6   69.16    0.86
   6  -1   0   11.35    0.41
   6  -1   8    1.43    0.49
   7   0   9    0.45    0.44
   7   1  11    0.03    0.33
   7   3  13    0.60    0.24
   8   1   9    8.87    0.46
   9   2   6   -0.24    0.34
   1   2  13   11.31    0.32
   2  -1   9   17.14    0.43
   4  -2   4  119.58    1.01
   4   0  12   11.93    0.46
   5   1  13    2.85    0.31
   5   4  15    9.22    0.35
   6   3  14    7.07    0.33
   8   2  10    7.74    0.43
   8   3  11    1.98    0.29
   9   2   3    7.11    0.71
   9   2   4    0.77    0.59
   9   3   8    0.32    0.21
   0   1  10   -0.11    0.15
   1   0  10   -0.12    0.17
   2   0  11   76.54    0.86
   3   2  14   61.25    0.78
   6  -1   1    0.67    0.28
   6  -1   7   24.25    0.72
   6   0  10    2.79    0.43
   6   2  13    6.84    0.37
   7   0   8   -0.43    0.47
   8   1   8    4.29    0.41
   3  -1   9    0.57    0.27
   3   4  15    6.43    0.31
   4   4  15    0.29    0.22
   5   0  11   -0.17    0.28
   6  -1   6   58.70    1.02
   7   0   0   -0.13    0.25
   9   3   7   12.74    0.43
   2  -1   8  132.84    1.02
   4   0  11   16.03    0.50
   5  -1   8    2.50    0.36
   6  -1   2   51.74    0.77
   6  -1   5   58.67    0.94
   6   5  14    1.51    0.22
   7   0   7   -0.05    0.42
   8   2   9    9.35    0.44
   8   4  11    1.83    0.23
   9   3   6   -0.13    0.29
   2   1  12   22.22    0.48
   4   5  15    0.84    0.20
   5   1  12   20.25    0.55
   5   2  13   18.25    0.54
   6  -1   3   22.08    0.56
   6   0   9    2.19    0.38
   7   0   1    0.14    0.39
   7   0   6    0.28    0.54
   7   2  11    2.32    0.31
   7   3  12    1.96    0.28
   8   1   2    8.56    0.76
   8   3  10    0.32    0.23
   9   3   5    7.36    0.45
   9   4   7    0.97    0.23
   1   1  11   32.91    0.49
   2  -1   7  490.02    1.83
   2   2  13   65.05    0.73
   3  -1   8   27.57    0.56
   4  -1   8   37.49    0.71
   4   3  14    2.37    0.30
   5  -1   7   46.62    0.82
   5   0  10   -0.40    0.26
   6   2  12    3.10    0.34
   6   3  13   14.43    0.46
   7   1   9    0.13    0.35
   8   1   4    6.46    0.64
   8   2   8    1.22    0.32
   9   3   3   17.11    0.64
   9   3   4    7.13    0.47
   3   1  12   81.63    0.89
   3   3  14   14.82    0.42
   4   1  12    5.52    0.34
   5  -1   6   65.16    0.92
   5   4  14    2.76    0.26
   6   0   8    4.43    0.42
   7   0   2   -0.06    0.35
   7   0   3    0.30    0.37
   7   0   4   -0.36    0.44
   7   4  12   -0.06    0.20
   9   4   6    0.66    0.25
   2   4  14   18.96    0.43
   3   0  10    0.07    0.23
   4   0  10   17.29    0.51
   5  -1   5  137.68    1.23
   5   1  11    7.20    0.45
   6   1  10    4.10    0.36
   6   4  13    0.52    0.22
   7   1   8    0.83    0.39
   7   2  10   34.33    0.73
   7   3  11    0.32    0.26
   7   5  12    0.58    0.24
   9   4   5    0.88    0.28
   2  -1   6   15.98    0.35
   4   4  14    8.89    0.39
   5  -1   2   66.39    0.74
   5  -1   4  174.16    1.31
   5   0   9   -0.06    0.27
   5   6  14    1.81    0.22
   6   0   7    2.41    0.41
   8   5  10    0.30    0.19
   9   4   3   12.13    0.46
   9   4   4    0.31    0.29
   1   0   8    0.22    0.18
   3  -1   6  183.46    1.19
   3   4  14   14.73    0.41
   4  -1   6  111.43    1.04
   6   5  13    0.84    0.21
   7   1   7   11.12    0.57
   8   3   8    1.57    0.32
   8   4   9    0.74    0.23
   1   1  10  133.20    0.95
   2  -1   5   85.05    0.68
   4  -1   5  270.64    1.52
   4   0   9   47.43    0.76
   5   0   8   -0.04    0.28
   6   0   6   88.16    1.23
   6   1   9    3.29    0.36
   7   2   9   12.80    0.52
   7   3  10    1.31    0.36
   7   4  11   10.37    0.41
   8   2   5    3.42    0.48
   2   2  12   21.84    0.44
   3  -1   5  119.40    0.91
   3   0   9    0.07    0.23
   3   5  14    5.58    0.32
   4  -1   4  165.78    1.12
   4   3  13   14.95    0.45
   5   1  10   25.16    0.59
   6   0   0    7.67    0.36
   7   1   6   37.05    0.87
   8   2   4    0.41    0.47
   8   3   7    0.41    0.29
   8   5   9    2.00    0.23
   9   5   3    0.81    0.19
   4  -1   3   29.14    0.47
   6   0   1    3.72    0.33
   6   2  10   17.21    0.54
   6   4  12    8.36    0.39
   7   2   8    0.91    0.35
   7   5  11    1.54    0.24
   7   6  11    0.11    0.22
   8   6   9    1.03    0.18
   0   2  10    1.34    0.15
   1   2  11    8.87    0.28
   1   3  12   25.28    0.43
   2   0   8  652.08    2.22
   3  -1   3   99.15    0.73
   3  -1   4  210.46    1.12
   4   0   8   42.77    0.72
   5   0   7    0.11    0.30
   6   0   2  101.08    1.08
   6   0   3   45.47    0.79
   6   1   8    1.79    0.32
   6   5  12    3.05    0.31
   7   1   1   32.53    0.84
   7   1   4   17.03    0.72
   7   3   9    9.62    0.50
   7   4  10    0.03    0.29
   2   1  10  213.98    1.26
   3   0   8   -0.19    0.24
   4   1  10    3.78    0.30
   4   4  13   19.07    0.49
   5   1   9    3.26    0.31
   5   6  13    6.81    0.30
   5   7  13    0.96    0.18
   6   6  12    0.34    0.22
   7   1   2    5.64    0.50
   7   1   3   27.11    0.82
   7   2   7    3.90    0.46
   8   4   7    1.53    0.28
   8   5   8    2.18    0.24
   2   4  13   20.05    0.44
   3   4  13   15.35    0.46
   5   0   6   -0.28    0.30
   6   1   7   21.69    0.62
   6   2   9    3.76    0.37
   7   5  10    1.26    0.29
   8   3   4    8.96    0.57
   8   6   8    0.17    0.18
   1   1   9  420.15    1.59
   2   2  11    5.21    0.28
   4   0   7   17.04    0.50
   4   5  13    0.72    0.27
   5   0   5    0.19    0.35
   5   4  12   14.10    0.46
   6   3  10   23.64    0.61
   7   2   6    8.10    0.53
   7   3   8   24.90    0.65
   7   6  10    1.71    0.23
   8   3   1    2.64    0.69
   8   3   2   26.51    1.02
   8   3   3   58.12    1.14
   8   5   7    1.33    0.24
   2   0   7  153.36    1.01
   2   3  12   17.04    0.40
   3   0   7   -0.24    0.27
   3   3  12   13.82    0.40
   4   1   9   31.63    0.59
   4   6  13    4.35    0.31
   4   7  13    0.77    0.21
   5   1   8    2.59    0.30
   6   1   6   52.97    0.91
   7   4   9   19.13    0.55
   8   6   7    0.12    0.20
   2   5  13    7.10    0.30
   3   5  13   13.85    0.41
   4   0   6    3.54    0.30
   5   0   4    0.14    0.25
   5   5  12   -0.14    0.23
   6   5  11    2.61    0.31
   1   4  12   20.82    0.41
   3   1   9    0.66    0.20
   3   7  13    3.34    0.27
   5   0   0   -0.16    0.14
   5   0   1    0.14    0.21
   5   7  12    1.88    0.25
   6   1   5   63.97    1.01
   6   3   9   11.66    0.52
   6   4  10   16.53    0.56
   6   6  11    1.87    0.25
   6   7  11    0.56    0.19
   7   3   7    2.89    0.38
   1   2  10   48.04    0.54
   3   0   6    0.10    0.26
   4   2  10   15.57    0.44
   5   0   2   -0.03    0.19
   5   1   7   39.26    0.69
   5   2   9   12.90    0.44
   5   4  11   18.34    0.53
   6   1  -1    0.96    0.25
   6   1   4   30.03    0.79
   7   4   8    0.93    0.31
   7   6   9    1.47    0.24
   8   4   0   15.84    0.66
   8   6   6    0.61    0.20
   0   2   9    0.04    0.12
   2   0   6  477.75    1.65
   3   4  12   40.45    0.64
   4   0   5   20.94    0.48
   4   1   8   30.14    0.56
   5   3  10   12.50    0.45
   6   2   7   11.87    0.47
   7   2   1   43.46    1.02
   8   4   1    3.78    0.45
   8   4   2   21.99    0.70
   1   1   8   30.61    0.43
   2   2  10    9.84    0.30
   4   5  12    0.74    0.26
   4   8  12    1.86    0.21
   5   1   6   60.57    0.87
   6   1   0   12.04    0.42
   6   1   1    0.50    0.33
   6   1   2   62.23    0.96
   6   5  10    9.21    0.43
   6   8  10    1.85    0.21
   7   4   7    8.08    0.44
   7   8   8    1.26    0.18
   0   3  10    0.05    0.11
   2   3  11    7.38    0.28
   3   0   5   -0.02    0.18
   4   0   4  298.34    1.50
   4   6  12    1.13    0.25
   4   7  12    0.37    0.23
   5   2   8    2.39    0.28
   5   5  11   13.56    0.47
   6   2   6    0.51    0.30
   6   3   8    3.66    0.34
   6   4   9   26.89    0.63
   6   6  10    5.60    0.34
   6   7  10    2.85    0.26
   7   3   5   34.96    0.75
   7   6   8    2.24    0.27
   7   7   8    1.29    0.25
   8   5   3   13.56    0.48
   2   0   5  118.26    0.77
   2   1   8  103.16    0.82
   3   5  12    6.42    0.33
   4   0   3  361.09    1.55
   4   1   7   85.08    0.88
   4   2   9    6.01    0.32
   5   4  10   33.41    0.69
   5   6  11   20.30    0.52
   8   5   0    1.25    0.28
   8   5   1    6.70    0.40
   2   5  12   13.00    0.38
   4   3  10   52.07    0.74
   5   1   5  145.24    1.28
   5   3   9   24.56    0.57
   6   2   5   23.31    0.65
   6   5   9    5.12    0.42
   7   4   6    0.78    0.32
   7   5   7    0.74    0.29
   7   8   7    0.57    0.20
   1   2   9   76.58    0.64
   3   6  12   21.32    0.50
   3   7  12    3.97    0.27
   4   0   1   69.86    0.61
   4   9  11    0.67    0.15
   5   2   7   13.03    0.42
   6   3   7    0.25    0.27
   7   3   3   -0.01    0.38
   7   6   7    0.43    0.24
   7   7   7    1.90    0.27
   8   6   0    4.14    0.25
   8   6   1    0.18    0.17
   8   7   0    1.92    0.18
   8   7   2    0.20    0.14
   1   1   7  208.25    1.02
   1   4  11   24.84    0.41
   2   7  12    2.55    0.28
   3   1   7   59.72    0.67
   3   4  11   22.40    0.49
   4   1   6  100.11    0.93
   4   2   8   20.60    0.49
   5   5  10   18.32    0.54
   6   2   4   14.26    0.52
   6   6   9    2.70    0.31
   7   3   0    1.46    0.63
   7   3   2   20.06    0.68
   7   4   5    6.59    0.40
   1   3  10   54.57    0.56
   2   1   7  451.30    1.63
   2   4  11    6.00    0.27
   3   0   3   -0.04    0.12
   4   8  11    0.71    0.19
   5   3   8    2.17    0.28
   5   4   9   35.14    0.70
   5   8  10    0.39    0.19
   6   3   6    2.92    0.33
   6   9   8    0.87    0.18
   7   8   6    0.86    0.23
   2   3  10   12.33    0.33
   3   9  11    0.16    0.17
   4   3   9    1.51    0.25
   4   7  11    1.29    0.25
   5   1  -2   75.34    0.69
   5   1   3   21.42    0.54
   5   2   6   26.15    0.55
   5   6  10    0.90    0.29
   5   7  10   11.57    0.42
   6   4   7    3.23    0.33
   6   5   8   28.62    0.64
   7   5   5    0.99    0.35
   7   6   6    0.42    0.26
   7   7   6    0.61    0.22
   3   5  11   12.51    0.41
   4   1   5  266.54    1.49
   6   6   8    6.24    0.41
   6   8   8    1.27    0.23
   0   4  10   58.29    0.54
   1   5  11   30.48    0.50
   2   5  11   30.71    0.56
   2   9  11    3.48    0.23
   3   1   6  168.56    1.07
   3   6  11    9.09    0.41
   3   8  11    5.77    0.32
   4   9  10    0.12    0.17
   5   1   0  113.41    0.96
   5   1   1   14.85    0.42
   5   5   9    7.84    0.42
   5   9   9    0.18    0.17
   6   2   0    7.70    0.51
   6   3   5    0.28    0.29
   6   7   8    1.58    0.27
   7   6   5    1.82    0.28
   7   8   5    0.20    0.19
   7   9   4   -0.01    0.13
   3   7  11    6.02    0.32
   4   5  10    2.58    0.31
   5   2   5   19.61    0.49
   5   4   8   25.61    0.58
   6   9   7    0.81    0.19
   7   4   1   21.00    0.70
   7   7   5    8.84    0.37
   1   2   8   11.08    0.26
   2   1   6   15.05    0.32
   4   6  10   44.40    0.76
   4  10   9    0.06    0.15
   5   6   9   82.44    1.02
   5   7   9    1.28    0.29
   6   3   4   12.94    0.48
   7   4   0   52.81    1.07
   7   8   4    3.92    0.24
   1   4  10    6.54    0.25
   2   3   9   49.33    0.59
   2   4  10   16.43    0.38
   2   7  11    3.12    0.31
   2  10  10    1.47    0.18
   6   6   7    1.38    0.29
   6   7   7    1.91    0.28
   7   7   4    6.73    0.34
   3   1   5  120.57    0.89
   3   2   7   18.62    0.39
   3   9  10    2.10    0.23
   4   1   3   36.06    0.60
   4   2   6   55.94    0.69
   5   2   4   17.65    0.48
   5   5   8    4.26    0.34
   5   9   8    0.66    0.20
   6   5   6   10.97    0.45
   6   9   6    1.38    0.22
   7   9   2    0.60    0.13
   4   5   9   53.43    0.79
   5   4   7    2.42    0.29
   5  10   7    0.17    0.17
   7   5  -2    3.05    0.36
   7   5  -1   38.92    0.76
   0   5  10   -0.05    0.15
   3   3   8   64.86    0.71
   3   4   9   29.65    0.53
   3   6  10   92.05    0.99
   3  10   9    0.15    0.18
   4   3   7    2.45    0.25
   5   2   3   44.35    0.70
   5   6   8    0.20    0.27
   5   8   8    1.11    0.27
   6   6   6    0.31    0.29
   6   8   6    0.59    0.24
   6  10   4    0.60    0.17
   7   6   2    0.66    0.29
   1   5  10    0.12    0.19
   2   1   5   83.62    0.66
   2   5  10    0.84    0.20
   2   9  10   10.41    0.34
   3   1   4  223.91    1.18
   3   7  10   14.55    0.46
   4   1   2   28.79    0.50
   5   3   5    3.30    0.30
   6   3   1   91.97    1.15
   6   5   5    2.48    0.33
   6   9   5    2.41    0.25
   7   6  -2    0.89    0.25
   7   6   0    0.47    0.30
   7   8  -2    0.51    0.16
   5   4   6    3.17    0.30
   5   5   7   27.60    0.63
   5   9   7    0.17    0.22
   5  10   6    0.31    0.23
   6   3   0    0.37    0.37
   6   4   3    2.16    0.37
   7   7   0   -0.11    0.22
   0   4   9    0.09    0.13
   1   2   7   17.66    0.30
   2   4   9    4.72    0.25
   5   6   7   14.74    0.53
   6   5   4    0.64    0.29
   6   6   5    8.37    0.43
   6   7   5   10.54    0.45
   6   8   5    0.17    0.26
   1   4   9    0.23    0.17
   3   9   9    0.62    0.21
   4   1   0   17.45    0.36
   4   3   6    6.76    0.32
   4   5   8    7.48    0.38
   4   9   8    0.69    0.23
   5   3   4    1.67    0.27
   5   8   7    0.77    0.29
   1   7  10    1.86    0.31
   3   1   3  116.91    0.86
   3   8   9   29.70    0.64
   3  10   8    0.70    0.23
   4   2   4  109.81    0.93
   4   4   7   20.83    0.50
   4   6   8    0.46    0.35
   4  11   6    0.00    0.17
   5   4   5    3.68    0.36
   5   5   6    0.92    0.28
   5   9   6   -0.04    0.29
   6   6   4    8.01    0.41
   3  11   7    0.65    0.19
   5  10   5    0.47    0.20
   6   4   1    7.66    0.42
   6   5   3   33.79    0.69
   6   7   4   10.96    0.46
   6   9   3    4.85    0.28
   2   2   6   12.30    0.29
   2   5   9    4.78    0.28
   2   9   9    2.37    0.25
   5   6   6    3.23    0.34
   6   4   0    2.14    0.34
   6   6   3   20.20    0.61
   3   5   8   25.39    0.57
   4   2   3   84.33    0.82
   4   3   5    9.33    0.35
   4   5   7    4.40    0.33
   4   9   7    1.34    0.29
   5   4   4    0.72    0.33
   5   7   6    7.58    0.43
   6   4  -1    8.13    0.48
   6   7   3   15.20    0.53
   6   8   3    3.94    0.33
   6   9   2    0.49    0.19
   1   9   9   -0.12    0.20
   2   6   9    2.55    0.28
   4   4   6    0.08    0.23
   4  10   6   -0.08    0.22
   5   3   2  222.15    1.50
   5  10   4    0.54    0.20
  -1 -10   1    9.32    0.39
  -1  -8  -3    1.15    0.39
   1 -12   2    1.60    0.20
   1 -12   3    0.24    0.18
   1 -11  -2    7.21    0.43
   1  -8  -6    2.46    0.39
   2 -12   0    0.09    0.22
   2 -11  -3    4.61    0.40
   2  -7  -7    0.56    0.45
   3 -12  -1    0.20    0.19
   3 -10  -5    4.98    0.40
   4  -9  -6    1.97    0.52
  -2  -8   1   28.54    0.55
  -2  -6  -1   11.97    0.43
   0 -11   1    4.79    0.30
   0 -10  -2    7.17    0.45
   3 -11  -3    0.91    0.33
   3  -9  -6    3.65    0.42
   4 -11  -3    0.89    0.28
  -2  -8   2    0.52    0.24
  -2  -7   0   76.16    0.98
   0 -11   2   -0.07    0.24
   0  -4  -5   -0.14    0.32
   2 -12   1    1.16    0.20
   4  -7  -7    2.79    0.46
   5 -10  -4    0.77    0.37
  -1 -10   4    4.45    0.26
  -1  -8  -2   10.53    0.50
   0 -11   3    0.07    0.22
   0 -10  -1   -0.10    0.35
   0  -9  -3    1.63    0.44
   0  -8  -4   19.95    0.63
   0  -6  -5   -0.28    0.32
   1 -10  -3   13.41    0.61
   1  -4  -6    0.70    0.27
   2 -11  -2    0.78    0.32
   2  -9  -5    1.92    0.37
   2  -8  -6   14.56    0.56
   5  -9  -5   10.61    0.62
   5  -8  -6    1.74    0.46
  -2  -7   1   12.58    0.44
  -2  -6   0    8.57    0.41
  -1  -4  -3  176.84    1.16
   0 -11   4    0.04    0.17
   0 -11   5    0.30    0.16
   0  -5  -5  511.59    2.33
   1 -11   0    3.70    0.37
   1  -9  -4    3.52    0.42
   1  -8  -5    9.75    0.49
   3 -10  -4    5.83    0.43
   3  -6  -7    1.37    0.39
   3  -5  -7   37.37    0.79
   4 -10  -4    5.55    0.39
   4  -8  -6    1.40    0.55
   4  -6  -7    3.56    0.45
   4  -5  -7    7.06    0.52
   6  -9  -4    0.08    0.39
   6  -8  -5    0.33    0.41
  -2  -5   0   97.76    0.88
  -1  -5  -3   52.17    0.72
   2 -12   3    5.11    0.25
   2  -7  -6    2.54    0.44
   2  -3  -6   98.77    0.88
   3 -11  -2    5.75    0.36
   3  -9  -5    5.09    0.44
   4 -11  -2    1.83    0.24
  -1  -9   1   18.70    0.51
   0  -9  -2   -0.14    0.36
   0  -7  -4    0.40    0.33
   0  -3  -4    0.10    0.17
   1 -10  -2   12.47    0.57
   2 -11  -1    2.40    0.33
   3 -12   2    0.83    0.17
   5  -7  -6   10.78    0.60
  -2  -6   1   11.74    0.42
   0  -8  -3    0.11    0.33
   1  -7  -5   37.70    0.76
   1  -3  -5  194.58    1.16
   2  -9  -4    2.33    0.38
   2  -8  -5    8.07    0.46
   2  -6  -6   10.41    0.52
   3 -11  -1    0.79    0.30
  -2  -5   1   38.61    0.57
   0  -6  -4  158.18    1.39
   1 -10  -1   13.03    0.60
   1  -9  -3   13.15    0.57
   1  -8  -4   12.46    0.52
   2 -11   0    1.16    0.30
   2  -4  -6  112.09    1.05
   3 -10  -3   13.86    0.56
   3  -3  -6   87.76    0.84
   4 -11  -1    1.66    0.23
   4 -10  -3    2.94    0.35
   4  -7  -6    3.34    0.49
   5  -9  -4    8.91    0.54
   5  -8  -5   15.96    0.70
   5  -6  -6    4.99    0.53
   6  -7  -5   15.58    0.64
  -2  -7   4    2.38    0.22
  -1  -6  -2  186.83    1.41
   0  -9  -1   18.56    0.60
   0  -5  -4   -0.22    0.26
   0  -4  -4  403.47    1.77
   1 -11   3    4.12    0.32
   1  -6  -5    5.25    0.39
   2 -10  -2    5.55    0.46
   3  -9  -4   13.38    0.56
   3  -8  -5    5.07    0.43
   4  -9  -4    4.98    0.51
   6  -9  -3    7.07    0.49
  -2  -6   2   68.10    0.76
  -1  -9   3    8.45    0.33
  -1  -7  -1   38.60    0.72
  -1  -5  -2  101.91    0.94
  -1  -4  -2  147.34    0.99
   0 -10   2    6.17    0.35
   0  -8  -2   93.09    1.15
   0  -7  -3   72.43    0.98
   1 -11   4    0.87    0.23
   1  -5  -5  100.68    1.05
   1  -4  -5   32.94    0.57
   2 -11   1    2.56    0.30
   3 -11   0    4.14    0.32
   4 -11   0    0.52    0.21
   4  -6  -6    3.80    0.45
   6 -10  -1    1.22    0.29
   6  -8  -4    5.06    0.46
  -1  -9   5    0.20    0.19
  -1  -9   6    2.73    0.21
  -1  -8   1    4.30    0.35
   0 -10   3    0.22    0.22
   1 -11   5    0.46    0.19
   1 -11   6    1.55    0.20
   1 -10   0    1.27    0.36
   1  -9  -2   56.77    1.00
   1  -7  -4    3.30    0.40
   2  -9  -3    0.28    0.38
   2  -7  -5    0.98    0.31
   3 -10  -2   14.94    0.57
   3  -5  -6   10.81    0.47
   3  -4  -6   23.75    0.54
   4 -10  -2    0.03    0.36
   4  -5  -6    0.85    0.38
   5 -11   1    0.83    0.17
  -2  -6   3   20.55    0.42
  -2  -5   2   39.03    0.54
   0 -10   4   14.75    0.43
   0 -10   7   -0.04    0.16
   0  -9   0   -0.18    0.29
   1  -8  -3    0.71    0.34
   2 -11   2    0.55    0.26
   2 -10  -1    5.18    0.42
   2  -8  -4   30.71    0.71
   3 -11   1    0.72    0.25
   5  -7  -5    1.47    0.49
  -1  -6  -1    4.05    0.32
   0 -10   5    0.09    0.19
   0 -10   6    3.96    0.25
   0  -6  -3    0.27    0.29
   1 -10   1   11.53    0.50
   2 -11   3    4.46    0.33
   2  -6  -5   10.43    0.44
   3  -7  -5   16.17    0.55
   4 -11   1    1.31    0.22
   4  -7  -5   13.29    0.64
   5 -11   2    0.97    0.19
   5 -10  -1   -0.06    0.28
   5  -8  -4    3.02    0.51
   6  -9  -2    0.65    0.38
   7  -8  -2    1.18    0.35
   7  -7  -3    0.13    0.32
  -2  -6   4   18.76    0.37
   0  -8  -1   -0.01    0.33
   0  -7  -2   -0.19    0.30
   1  -9  -1   25.83    0.73
   1  -6  -4  127.27    1.20
   2  -3  -5  243.10    1.28
   3 -10  -1    1.36    0.34
   3  -8  -4   51.57    0.88
   4 -10  -1    5.35    0.43
   4  -9  -3    9.77    0.52
   6  -8  -3    5.57    0.57
   6  -7  -4   15.25    0.64
  -2  -5   3   45.24    0.57
  -1  -5  -1   82.99    0.83
  -1  -4  -1   47.23    0.55
   0  -5  -3   62.08    0.78
   0  -4  -3    0.33    0.19
   1 -10   2    9.88    0.48
   2 -11   5    1.25    0.24
   2 -11   6    2.48    0.24
   2 -11   7    0.97    0.18
   2 -10   0   12.85    0.55
   2  -9  -2   15.17    0.63
   2  -7  -4    3.66    0.40
   2  -5  -5    4.21    0.33
   5 -11   3    0.25    0.15
   5  -6  -5   20.39    0.71
   7  -9   0    9.04    0.42
  -1  -8   3    0.47    0.20
  -1  -7   1   34.39    0.61
   1  -8  -2   10.06    0.49
   1  -7  -3   20.97    0.57
   1  -5  -4  117.23    1.10
   1  -3  -4  517.99    1.76
   2  -8  -3    7.53    0.45
   3 -11   3    1.11    0.23
   4 -11   3    0.88    0.20
   4  -6  -5    9.01    0.56
   5 -10   0    0.06    0.27
  -1  -8   4    7.55    0.31
   0  -8   0   10.78    0.45
   0  -6  -2    9.40    0.45
   1  -9   0    3.68    0.43
   1  -4  -4   59.64    0.71
   2 -10   1    4.80    0.42
   3 -11   4    1.55    0.22
   3 -10   0    0.60    0.31
   3  -9  -2    4.83    0.46
   4 -11   4    0.67    0.20
   4 -10   0    1.44    0.35
   4  -9  -2    5.40    0.51
   5  -7  -4   10.63    0.71
   5  -5  -5    5.91    0.49
   6  -9  -1    0.69    0.33
  -1  -8   5    6.02    0.28
   0  -7  -1  127.41    1.23
   1 -10   4    6.49    0.39
   1 -10   9    0.49    0.17
   2  -9  -1   40.99    0.87
   3 -11   7    0.60    0.16
   3  -8  -3    5.14    0.42
   3  -7  -4   11.75    0.48
   3  -5  -5    6.34    0.37
   3  -3  -5   56.05    0.67
   5  -8  -3   65.00    1.18
   6 -10   2    1.39    0.22
   7  -9   1    0.15    0.27
   7  -8  -1    5.21    0.45
  -1  -7   2   45.20    0.63
   1 -10   5    6.94    0.36
   1 -10   8    1.53    0.20
   1  -8  -1    4.75    0.48
   1  -6  -3   38.30    0.70
   2 -10   2    6.15    0.42
   2  -6  -4   21.43    0.53
   3 -10   1    1.61    0.39
   4  -8  -3   21.37    0.68
   4  -5  -5    8.39    0.44
   4  -3  -5   11.67    0.37
   6  -8  -2    3.22    0.46
   6  -7  -3   23.89    0.85
   7  -7  -2   10.12    0.54
   0  -9   4   -0.14    0.22
   0  -8   1    0.46    0.26
   1 -10   6    0.91    0.23
   1 -10   7    2.35    0.23
   1  -9   1   23.13    0.65
   1  -7  -2   56.29    0.86
   2  -8  -2    1.01    0.34
   2  -7  -3    9.04    0.42
   3  -9  -1    7.47    0.50
   4 -10   1    5.20    0.36
   4  -4  -5   64.41    0.88
   5  -9  -1    0.93    0.35
   6 -10   3    1.17    0.20
   6  -5  -4    0.19    0.27
   0  -9   5   10.04    0.35
   0  -9   6   -0.08    0.22
   0  -9   7    3.55    0.26
   0  -9   8   -0.14    0.18
   2 -10   3    4.48    0.37
   2  -9   0   10.49    0.52
   2  -5  -4  158.10    1.23
   3  -6  -4   11.64    0.48
   4  -9  -1   12.18    0.54
   5 -10   2   -0.09    0.24
   7  -9   2    0.54    0.25
   0  -7   0    0.20    0.27
   0  -4  -2   36.61    0.52
   1  -9   2   47.40    0.81
   1  -5  -3   51.82    0.72
   2 -10  10    1.50    0.18
   3 -10   2   13.77    0.52
   3  -8  -2   14.46    0.57
   4 -10   2    0.06    0.24
   4  -6  -4    8.62    0.49
   5  -7  -3   15.01    0.78
   6 -10   4    0.78    0.16
   7  -8   0   15.45    0.60
   1  -8   0    5.54    0.42
   2 -10   4   14.30    0.48
   2 -10   9    9.37    0.31
   2  -4  -4  137.74    1.10
   2  -3  -4   69.92    0.69
   3 -10   3   12.67    0.52
   3  -7  -3   14.87    0.51
   4  -8  -2   49.28    0.92
   5 -10   3    2.90    0.25
   5  -9   0    0.07    0.32
   6  -8  -1   11.63    0.61
  -1  -7   4    2.00    0.19
  -1  -6   2  160.05    1.16
   1  -9   3   10.41    0.45
   1  -7  -1   39.99    0.78
   1  -6  -2  169.04    1.33
   1  -4  -3  175.69    1.17
   2 -10   6    6.85    0.37
   2  -9   1   36.52    0.79
   2  -8  -1   42.46    0.86
   2  -6  -3   24.77    0.55
   4 -10   3    2.77    0.30
   4  -9   0   18.29    0.62
   5  -5  -4   14.03    0.61
   6  -7  -2   11.63    0.72
   6  -6  -3   30.46    0.85
   7  -9   3    1.68    0.22
   7  -7  -1   17.79    0.66
   7  -6  -2    1.18    0.36
   8  -7   1    9.40    0.44
  -1  -7   5   24.75    0.43
   0  -7   1  116.99    1.12
   2 -10   7    1.36    0.22
   2  -7  -2   81.77    1.03
   3 -10   4    4.79    0.36
   4  -5  -4   13.52    0.54
   5 -10   4    0.82    0.21
  -1  -7   6    9.74    0.29
   0  -6   0    0.99    0.30
   0  -5  -1  113.85    1.00
   1  -8   1    4.51    0.38
   2  -9   2   12.36    0.54
   3 -10   5    4.45    0.33
   3  -9   1    6.29    0.46
   3  -8  -1    7.91    0.47
   5 -10   5    0.34    0.17
   5  -9   1    0.89    0.32
   5  -8  -1    0.70    0.38
   6  -9   2    0.53    0.24
   7  -8   1    5.93    0.43
  -1  -7   7   10.58    0.28
  -1  -6   3   31.12    0.49
   0  -8   4   15.37    0.42
   1  -9   5    0.35    0.30
   2  -8   0    0.61    0.36
   3 -10   6    1.33    0.24
   3 -10   8    0.59    0.21
   3 -10   9    0.03    0.14
   3  -7  -2   40.59    0.77
   3  -6  -3   20.57    0.53
   3  -4  -4  112.68    1.03
   4  -8  -1    1.10    0.37
   5 -10   6    0.28    0.17
   5 -10   7    0.32    0.18
   5  -6  -3   17.07    0.69
   6  -5  -3   45.45    0.93
   1  -9   6    3.27    0.33
   1  -9   9    0.02    0.20
   1  -7   0   29.85    0.71
   1  -5  -2   99.07    0.93
   2  -5  -3   41.76    0.63
   3  -3  -4   68.53    0.74
   4 -10   6    0.28    0.19
   4 -10   7    0.64    0.18
   4 -10   9    0.09    0.14
   4  -4  -4   33.49    0.65
   6  -9   3    4.24    0.33
   7  -7   0    0.02    0.45
   8  -7   2    0.49    0.32
   0  -8   6   38.94    0.61
   0  -8   9   -0.02    0.18
   1  -9   7    0.86    0.23
   1  -9   8    0.18    0.20
   1  -8   2   10.03    0.45
   1  -6  -1    3.64    0.31
   2  -7  -1   13.73    0.51
   2  -6  -2   65.17    0.85
   3  -9   2    3.55    0.41
   3  -8   0    6.24    0.52
   4  -9   2    4.25    0.43
   4  -3  -4   14.29    0.42
   5  -9   2   11.18    0.47
   6  -7  -1    0.17    0.48
   6  -6  -2   67.23    1.28
   7  -8   2    0.72    0.30
   7  -6  -1   68.21    1.17
  -1  -6   4   93.01    0.78
   0  -8   8    5.82    0.28
   2  -8   1   37.45    0.80
   4  -8   0    6.61    0.51
   6  -9   4    0.36    0.20
   8  -6   1    0.83    0.36
   0  -6   1    0.02    0.22
   0  -5   0    0.03    0.21
   1  -8   3    1.26    0.29
   1  -4  -2  151.41    1.06
   2  -4  -3  107.11    0.91
   3  -9   3   18.14    0.60
   3  -5  -3   21.02    0.50
   5  -5  -3    6.51    0.47
   7  -8   3    1.36    0.29
   8  -7   3    2.27    0.36
  -1  -6   5    3.17    0.21
   2  -9  10   10.29    0.35
   3  -7  -1   36.39    0.76
   3  -6  -2    1.10    0.28
   4  -9   3    8.19    0.44
   4  -7  -1    7.78    0.54
   4  -5  -3    5.02    0.38
   5  -6  -2   85.57    1.33
   6  -9   5    2.06    0.23
   7  -7   1   16.61    0.67
  -1  -5   3   46.64    0.58
   2  -9   7    3.00    0.34
   2  -9   8    3.44    0.32
   2  -9   9    2.22    0.28
   2  -8   2    0.78    0.33
   2  -7   0   81.37    1.10
   3  -8   1    8.25    0.49
   4  -9   4    3.60    0.40
   4  -8   1    1.45    0.43
   5  -9   4    4.99    0.34
   5  -8   1    0.47    0.38
   6  -9   6    1.40    0.21
   6  -9   7    0.88    0.20
   6  -8   2    2.85    0.38
  -1  -6   6   28.43    0.42
   0  -7   4    0.09    0.19
   1  -6   0    1.48    0.28
   1  -5  -1   75.93    0.82
   2  -6  -1   10.80    0.42
   2  -5  -2   36.03    0.59
   3  -9   5    4.38    0.38
   3  -9  11    0.19    0.16
   5  -9   5    6.19    0.34
   5  -4  -3   47.38    0.86
   6  -9   8    0.68    0.16
   6  -6  -1  102.81    1.57
   6  -5  -2   85.54    1.29
   7  -6   0    0.08    0.42
   7  -5  -1   46.45    0.95
   8  -7   4    3.37    0.33
   8  -6   2    3.34    0.42
  -1  -6   7    1.71    0.16
   0  -6   2    7.86    0.33
   0  -4   0  423.58    1.68
   1  -8  11   25.35    0.46
   1  -7   2   52.52    0.81
   3  -9  10    1.84    0.24
   4  -9   5    6.99    0.40
   4  -9  11    0.75    0.16
   5  -9   6   -0.13    0.21
   5  -9  10    1.37    0.19
   5  -8   2    5.71    0.48
   5  -7   0   89.65    1.34
   6  -8   3    4.28    0.42
   7  -8   5    0.13    0.19
   7  -7   2    9.54    0.63
   0  -7   5    2.64    0.23
   0  -5   1  107.52    0.95
   1  -8  10   37.28    0.58
   2  -8   3    6.93    0.43
   3  -9   7    0.64    0.27
   3  -9   9    0.69    0.22
   3  -7   0   15.85    0.58
   4  -9   6    1.48    0.28
   4  -8   2   44.57    0.85
   4  -7   0    4.03    0.49
   4  -4  -3    9.66    0.41
   5  -9   7    0.04    0.21
   5  -9   8    0.69    0.19
   5  -9   9    0.13    0.17
   8  -5   1    8.24    0.49
   1  -8   7    1.32    0.25
   1  -8   8    0.83    0.26
   1  -8   9    2.78    0.28
   2  -7   1   13.83    0.54
   3  -5  -2   47.44    0.69
   3  -3  -3   84.29    0.79
   4  -9   7    1.57    0.27
   4  -9   8    0.42    0.22
   4  -9   9    0.48    0.21
   5  -5  -2   14.66    0.62
   5  -3  -3    6.17    0.37
   7  -8   8    1.13    0.20
   8  -7   6    1.87    0.26
   0  -7  10    0.00    0.18
   1  -7   3   19.92    0.53
   1  -6   1    4.51    0.34
   2  -8   4   31.70    0.70
   2  -4  -2   17.33    0.39
   3  -8   3    5.84    0.42
   4  -6  -1   58.50    0.94
   6  -8   4    3.29    0.34
   6  -4  -2   52.08    0.94
   7  -7   3    0.45    0.37
   7  -6   1   69.54    1.24
   8  -6   3   11.39    0.54
   0  -7   8    0.08    0.15
   0  -7   9   15.82    0.37
   1  -4  -1   46.16    0.58
   2  -8   5    7.71    0.48
   2  -6   0    8.25    0.41
   3  -8  13   -0.11    0.17
   3  -7   1   38.40    0.81
   4  -8   3   18.39    0.59
   4  -3  -3   67.42    0.80
   5  -7   1   17.08    0.67
   6  -8   5    0.32    0.25
   6  -6   0    9.44    0.64
   6  -5  -1   51.70    1.13
   7  -5   0   14.58    0.72
   2  -8  11    7.19    0.33
   2  -7   2   82.25    1.08
   2  -5  -1   34.56    0.59
   4  -7   1    6.89    0.48
   5  -8   4    2.22    0.34
   6  -7   2    8.86    0.59
   8  -6   4    4.04    0.45
   8  -5   2    5.66    0.49
   0  -6   4  107.39    0.92
   1  -7   4    2.17    0.28
   2  -8   6   11.23    0.45
   5  -4  -2   82.18    1.17
   6  -8   6    0.62    0.23
   6  -8   7    0.06    0.24
   6  -8  10    1.57    0.22
   7  -6   2    1.43    0.56
   0  -4   1    0.41    0.16
   1  -6   2  173.48    1.36
   2  -8   8    3.41    0.32
   3  -8   5    4.83    0.41
   3  -7   2   41.61    0.85
   3  -6   0    9.21    0.45
   4  -6   0  283.55    2.02
   5  -7   2    0.34    0.36
   5  -5  -1    1.78    0.52
   6  -8   8    1.28    0.22
   6  -8   9    0.79    0.20
   6  -7   3   15.82    0.65
   7  -7   5    8.67    0.46
   1  -7  12    0.51    0.20
   2  -7   3   10.53    0.47
   2  -6   1   12.12    0.49
   3  -5  -1  153.60    1.23
   4  -8  12    1.48    0.19
   4  -7   2   40.97    0.83
   4  -4  -2   92.22    1.04
   5  -8   6    1.32    0.28
   8  -6   5    0.70    0.30
   0  -6   5    0.19    0.17
   3  -8  10   10.75    0.44
   4  -8   6    0.97    0.28
   5  -8   7    0.63    0.25
   5  -8   8    0.53    0.28
   5  -8   9    3.82    0.32
   5  -8  10    0.47    0.19
   6  -5   0   72.71    1.33
   6  -4  -1    9.02    0.61
   7  -7   6    0.62    0.25
   7  -6   3   36.11    1.00
   7  -5   1   51.78    1.11
   7  -4   0   46.35    1.00
   8  -6   6    0.75    0.31
   8  -5   3   16.66    0.66
  -1  -5   8    2.62    0.17
   2  -7   4    2.60    0.34
   2  -5   0   95.45    0.98
   2  -4  -1  457.21    1.79
   3  -8   8    1.35    0.27
   3  -7   3   14.78    0.54
   4  -8   8    7.55    0.44
   4  -8  10   -0.03    0.20
   5  -7   3    9.34    0.49
   5  -6   1   32.84    0.90
   6  -7   4   10.79    0.51
   7  -7   7    1.90    0.25
   7  -7   8    1.56    0.25
   7  -7   9    0.51    0.22
   7  -7  10    1.73    0.20
   8  -6   7   -0.08    0.25
   9  -4   5    0.87    0.33
   0  -6   6   12.09    0.33
   1  -7   7   13.87    0.42
   1  -7   8    2.14    0.28
   1  -7  10    1.65    0.24
   1  -4   0   23.05    0.43
   2  -7  13    4.88    0.28
   3  -7  14    1.65    0.21
   3  -6   1   42.14    0.82
   5  -3  -2  274.65    1.84
   0  -6   7    0.20    0.19
   2  -6   2   73.19    0.98
   3  -3  -2   73.95    0.72
   4  -7  14    2.82    0.23
   4  -6   1   59.47    0.99
   5  -7   4    6.53    0.44
   6  -7   5   10.81    0.49
   6  -7  12    1.20    0.21
   8  -5   4   15.15    0.69
   9  -4   6    0.43    0.34
   0  -6   8    7.72    0.29
   0  -6   9    0.07    0.18
   0  -6  10    9.38    0.29
   0  -4   2   34.43    0.50
   2  -7  12    2.34    0.28
   3  -7   4   10.40    0.47
   3  -5   0   22.31    0.55
   4  -7   4   12.29    0.52
   4  -3  -2   31.01    0.58
   5  -4  -1  765.19    3.47
   7  -5   2    2.41    0.54
   0  -5   4    0.28    0.22
   1  -6   4  111.80    1.06
   2  -7   6    1.74    0.30
   3  -7  13    3.38    0.28
   3  -4  -1  163.83    1.17
   4  -5   0  303.41    1.98
   5  -7   5    0.58    0.31
   5  -6   2   67.10    1.13
   6  -7   7    2.19    0.30
   6  -7  11    0.34    0.19
   6  -5   1   51.71    1.13
   6  -3  -1   96.03    1.25
   7  -4   1   22.75    0.83
   7  -3   0   -0.19    0.29
   8  -4   3   22.54    0.80
   2  -7  11    2.68    0.28
   2  -6   3   24.26    0.60
   2  -5   1   41.23    0.72
   3  -7   5   15.82    0.54
   3  -6   2    1.34    0.31
   4  -7   5    8.88    0.45
   4  -7  13    0.72    0.20
   4  -6   2   27.33    0.70
   5  -2  -2   31.25    0.59
   6  -7   8    1.64    0.27
   6  -7   9    1.33    0.23
   6  -7  10    2.17    0.24
   6  -4   0    2.57    0.44
   1  -6  13    8.56    0.32
   2  -7  10    2.88    0.30
   3  -7   6    6.35    0.41
   3  -7  12    3.15    0.27
   7  -6   6    0.42    0.30
   8  -5   6    2.74    0.38
   0  -5   5  340.52    1.51
   1  -4   1   50.16    0.64
   2  -4   0  127.63    1.01
   3  -7   7    6.99    0.45
   3  -7  11    5.76    0.38
   4  -7   6    1.79    0.31
   4  -2  -2  303.09    1.54
   5  -7   7    3.74    0.35
   5  -7   8    8.58    0.45
   5  -7  10    9.67    0.43
   5  -7  11    0.61    0.22
   5  -6   3   11.52    0.54
   6  -6   4    7.89    0.53
   7  -6  11    0.27    0.19
   8  -5   7    1.44    0.35
   1  -6  12   29.40    0.53
   2  -6   4   20.35    0.54
   2  -6  14    7.28    0.32
   3  -7   8    6.45    0.39
   3  -7   9    3.70    0.39
   3  -6   3   21.63    0.59
   3  -6  15    0.36    0.18
   3  -5   1  174.08    1.45
   4  -7  10    1.60    0.33
   4  -7  11    1.21    0.25
   4  -6   3    5.95    0.41
   4  -6  15    2.59    0.23
   4  -5   1  183.10    1.61
   5  -7   9    1.43    0.29
   5  -3  -1   30.63    0.76
   7  -6   9    1.25    0.25
   8  -5  10    0.41    0.21
   8  -4   4    5.48    0.53
   9  -3   6    0.36    0.35
   1  -5   3   47.28    0.68
   5  -6   4   11.20    0.57
   5  -4   0   65.99    1.10
   6  -6  13    0.31    0.17
   7  -5   4   15.02    0.72
   9  -3   7   14.15    0.57
   0  -5   6   -0.04    0.14
   1  -6   8    5.64    0.33
   1  -6  10    2.08    0.28
   1  -6  11   20.27    0.45
   2  -5   2   42.63    0.72
   3  -6   4   10.27    0.49
   6  -6   6    0.63    0.33
   6  -4   1    9.20    0.60
   7  -3   1   76.47    1.21
   8  -3   3   51.64    1.05
   9  -3   8    0.51    0.31
   1  -6   9    0.00    0.18
   2  -6   5    9.06    0.41
   3  -6  14    6.50    0.30
   4  -3  -1  199.90    1.43
   5  -5   2   12.73    0.61
   6  -6   7    1.60    0.35
   6  -6  12    0.21    0.19
   6  -3   0    0.17    0.35
   0  -5   7   79.75    0.72
   0  -5  11   17.31    0.37
   1  -5   4   96.04    0.92
   2  -6   6    8.38    0.42
   3  -5   2   52.85    0.82
   5  -6   5   13.53    0.50
   6  -6   9    2.68    0.34
   6  -6  10    4.05    0.30
   7  -4   3    8.25    0.74
   8  -4   6    4.82    0.52
   1  -4   2  150.52    1.10
   2  -4   1  513.19    2.11
   3  -6   5   16.39    0.51
   5  -6   6    2.97    0.34
   7  -5   6    7.63    0.48
   7  -5  12    0.75    0.21
   3   3   5   50.97    0.75
   3   4   5   45.50    0.71
   5   0   4    0.09    0.26
   5   2   5   21.99    0.61
   9   7  -2   -0.45    0.20
   2   5   4  138.39    1.09
   3   6   4   11.03    0.48
   4   2   5   41.65    0.71
   4   4   5   54.08    0.92
   7   3   4   10.34    0.66
   8   1   2    6.27    0.58
  10   5  -4    0.23    0.20
   3   7   3   15.54    0.56
   4   3   5    9.49    0.49
   5   6   4   11.45    0.53
   5   8   2    5.58    0.46
   6   5   4    0.63    0.57
   7   1   3   18.98    0.80
   8   5   2    5.20    0.62
   8   7   0    1.76    0.42
   8   8  -2    2.05    0.26
   9   5   0    2.55    0.53
   9   6  -1    0.45    0.30
   9   7  -3    1.36    0.22
  10   2  -4    0.07    0.46
   4   7   3   14.82    0.57
   6   0   3   40.20    0.73
   6   9  -1    0.23    0.35
   7   5   3   12.20    0.72
   7   9  -3    1.17    0.27
   8   4   2   20.79    1.03
   9   2   0    0.84    0.55
   9   4   0    0.12    0.67
   5   1   4  170.24    1.37
   6   2   4   14.07    0.63
   6   3   4   13.80    0.78
   6   4   4   21.52    0.75
   6   6   3   20.81    0.74
   6   7   2    8.73    0.72
   7   2   3    9.44    0.77
   7   7   1   16.59    0.89
   8   8  -3    0.18    0.26
   9   6  -2    1.20    0.37
   9   7  -4    0.76    0.19
  10   2  -5    0.70    0.37
  10   3  -4    8.01    0.41
   4   1   4  175.55    1.28
   4   5   4   13.07    0.56
   5   5   4   10.31    0.57
   5   9  -1    1.27    0.46
   7   3   3    1.13    0.64
   7   9  -4    0.39    0.26
   8   1   1   57.04    1.21
   8   7  -1    8.63    0.52
   9   5  -1    3.04    0.56
   9   7  -5    0.01    0.17
  10   2  -6    3.37    0.32
  10   3  -5    5.38    0.36
  10   4  -5    1.25    0.23
   4   8   1    0.96    0.53
   5   2   4   18.19    0.61
   6   9  -2    0.75    0.35
   8   0   0    0.55    0.54
   8   5   1    8.81    0.75
   8   8  -4    0.57    0.27
   9   2  -1   12.17    0.85
   9   4  -1    3.74    0.80
  10   3  -6    0.24    0.25
  10   4  -6    0.10    0.18
   4   4   4   30.59    0.74
   5   3   4    1.94    0.47
   5   6   3   11.08    0.61
   6   5   3   37.97    0.92
   7   1   2    5.92    0.65
   7   5   2    2.43    0.65
   8   4   1    3.10    0.79
   9   1  -2   23.34    0.95
   9   6  -3    0.66    0.30
   4   7   2   43.15    0.84
   6   6   2   51.28    1.19
   6   7   1   -0.12    0.74
   7   6   1   63.50    1.30
   7   7   0   -0.12    0.64
   7   8  -2    0.41    0.50
   7   9  -6    0.29    0.23
   8   3   1    1.79    0.78
   8   8  -5    0.49    0.21
   9   6  -4    0.69    0.32
   5   8   0   22.35    0.92
   5   9  -2   14.37    0.58
   6  -1   1    0.66    0.36
   6   0   2   98.71    1.12
   6   2   3    7.43    0.58
   6   4   3    1.65    0.56
   7   0   1    0.42    0.52
   7   2   2    7.00    0.69
   8   1   0    0.42    0.78
   8   8  -6    0.22    0.20
   9   2  -2    0.65    0.76
   9   4  -2    1.42    0.68
   3   8   0    5.79    0.48
   4   9  -2    5.53    0.49
   5   1   3   18.63    0.60
   5   5   3    5.31    0.52
   7   3   2   19.02    0.95
   8   0  -1   66.08    1.15
   8   7  -3    1.85    0.41
   8   8  -7    0.63    0.18
   9   1  -3    5.40    0.78
   9   5  -3    2.23    0.48
   9   6  -5    2.02    0.27
   4   5   3    4.28    0.44
   4   8   0    6.33    0.54
   5   6   2   63.66    1.04
   6   5   2   72.44    1.29
   6   9  -4    0.18    0.34
   7   5   1   49.83    1.23
   7   7  -1   15.40    0.80
   7   8  -3    1.55    0.43
   8   3   0   15.69    1.09
   8   4   0   15.07    0.99
   9   0  -5   -0.50    0.58
   9   6  -6    0.36    0.28
   5   2   3   46.85    0.84
   5   4   3   39.15    0.85
   6   7   0   67.80    1.33
   7   1   1   26.54    0.85
   8   7  -4    3.94    0.41
   9   4  -3   18.00    0.82
   9   5  -4    9.55    0.52
   9   6  -8   -0.10    0.20
   9   6  -7   -0.01    0.19
   3   6   2    1.19    0.38
   3   7   1   42.63    0.81
   4   4   3    8.54    0.49
   5   0   2   -0.40    0.30
   5   8  -1    1.27    0.73
   6   4   2   48.63    1.12
   6   6   1   87.74    1.40
   7   0   0   -0.19    0.60
   7   4   1   22.71    1.00
   7   8  -4    4.72    0.44
   8   1  -1   59.08    1.22
   9   1  -4    2.54    0.62
   9   5  -5    9.72    0.52
   4   9  -3   11.03    0.58
   6   2   2   86.15    1.22
   6   3   2   10.01    0.79
   6   9  -6    1.72    0.37
   7   2   1   33.55    0.97
   7   3   1   80.18    1.42
   7   7  -2   10.10    0.76
   8   0  -2   48.77    1.06
   8   4  -1    4.66    0.89
   8   7  -5    1.10    0.33
   9   2  -4    0.54    0.76
   9   4  -4    0.01    0.51
   3   8  -1    9.72    0.58
   4   8  -1    1.58    0.66
   5   9  -4    7.15    0.50
   6  -1   0   11.16    0.47
   6   0   1    3.16    0.40
   6   9  -7    0.90    0.32
   7   5   0   13.56    0.87
   7   6  -1   75.48    1.44
   7   8  -5    0.46    0.35
   8   7  -6    1.96    0.36
   9   1  -5    3.91    0.75
   9   5  -6    1.54    0.34
   5   6   1   31.17    0.84
   6   5   1   43.96    1.05
   6   9  -8    0.92    0.26
   9   4  -5    0.84    0.45
   9   5  -7    0.22    0.27
   4   5   2  105.46    1.14
   4   9  -4    5.60    0.52
   5   4   2   66.16    1.03
   5   8  -2    9.29    0.68
   5   9  -5    9.96    0.56
   6   6   0    9.51    0.87
   7   4   0   49.59    1.26
   8   0  -3   19.57    0.87
   8   1  -2    6.86    0.74
   8   4  -2   28.88    1.19
   8   6  -4    3.04    0.47
   8   7  -9    0.36    0.22
   8   7  -8    0.02    0.25
   8   7  -7    0.66    0.25
   9   1  -6    2.10    0.65
   9   2  -5    7.20    0.73
   9   4  -6    1.55    0.46
   9   5  -9   -0.10    0.18
   9   5  -8    0.71    0.24
   3   7   0   17.81    0.62
   4   7   0    4.39    0.51
   6   4   1    8.74    0.67
   7  -1  -2    5.02    0.50
   7   0  -1    0.03    0.59
   7   2   0   29.69    0.94
   7   3   0    0.16    0.76
   7   5  -1   56.78    1.44
   7   6  -2    1.44    0.88
   8   3  -2   21.19    1.00
   9   1  -7   -0.08    0.67
   9   2  -6   -0.40    0.62
   3   6   1   42.58    0.75
   5   9  -6    0.19    0.40
   6   2   1   75.13    1.15
   6   3   1   94.61    1.37
   6   7  -2   13.34    0.86
   7   7  -4    9.57    0.62
   8   6  -5    1.57    0.42
   9   1 -10    3.71    0.32
   9   1  -8    2.99    0.52
   9   4  -8    0.11    0.33
   3   4   2  466.41    2.15
   4   4   2   90.60    1.04
   4   9  -5    8.53    0.54
   5   5   1    1.83    0.49
   5   6   0   93.82    1.40
   5   8  -3   72.30    1.24
   6   0   0    8.08    0.51
   6   5   0   63.69    1.25
   6   6  -1  105.90    1.72
   8   0  -4    9.12    0.75
   8   1  -3    4.83    0.81
   8   4  -3   29.12    1.21
   8   5  -4   16.22    0.77
   9   1  -9    0.37    0.33
   9   2  -7    2.15    0.47
   4   2   2  301.19    1.71
   4   3   2   31.31    0.67
   6  -1  -1    0.65    0.34
   7   1  -1   28.28    0.86
   7   4  -1   26.02    1.05
   7   7  -5   11.63    0.61
   8   3  -3   64.58    1.43
   9   2 -10    1.02    0.28
   9   2  -9    2.17    0.38
   9   2  -8    9.82    0.50
   9   3 -10    1.61    0.23
   9   3  -9    0.19    0.31
   9   3  -8    0.70    0.32
   4   9  -6    1.68    0.43
   5   4   1  637.18    2.93
   5   9  -9    0.07    0.28
   5   9  -8    0.72    0.28
   6   7  -3   21.60    0.90
   7   2  -1   33.90    0.98
   7   3  -1   82.31    1.46
   7   5  -2    1.93    0.74
   8   5  -5   12.31    0.65
   8   6 -11    0.28    0.19
   8   6  -8    0.85    0.33
   8   6  -7   -0.18    0.31
   4   8  -3   26.96    0.83
   5   8  -4    2.89    0.58
   7   0  -2   -0.55    0.44
   7   7  -6    0.86    0.42
   8   0  -5    3.23    0.65
   8   1  -4    5.45    0.80
   8   6 -10    0.25    0.21
   8   6  -9    0.37    0.24
   3   7  -1   42.62    0.79
   4   9  -7    2.03    0.39
   5   3   1   28.83    0.74
   5   5   0   51.98    1.06
   6   2   0    7.05    0.63
   6   3   0    0.63    0.57
   6   5  -1   51.50    1.18
   6   6  -2   68.98    1.41
   7   4  -2   10.09    0.87
   7   6  -4   11.56    0.72
   7   7  -7    1.32    0.44
   8   3  -4   12.50    0.89
   8   5  -6    3.24    0.47
   3   6   0    8.59    0.42
   6   7  -4   12.87    0.71
   7   1  -2    5.71    0.70
   7   7 -12    0.74    0.17
   7   7  -8    2.18    0.40
   8   4  -5   12.72    0.79
   8   5  -7    2.30    0.48
   4   9  -8    0.52    0.34
   5   8  -5   14.71    0.69
   6   0  -1    3.70    0.38
   6   8 -11    0.17    0.24
   6   8 -10    2.13    0.32
   7   2  -2    8.46    0.69
   7   3  -2   25.47    0.98
   7   6  -5    2.75    0.54
   7   7 -11    2.31    0.24
   7   7 -10    2.11    0.30
   7   7  -9    0.62    0.28
   8   0  -6    8.09    0.72
   8   1  -5   16.16    0.82
   8   5 -12    0.80    0.21
   4   7  -2   62.14    1.16
   4   9 -10    0.33    0.27
   4   9  -9    1.11    0.33
   5   4   0   61.79    1.02
   6  -1  -2   54.23    0.80
   6   4  -1    8.44    0.68
   6   6  -3   32.81    1.02
   7   0  -3    0.13    0.47
   7   4  -3    9.94    1.01
   8   4  -6    4.84    0.61
   8   5 -11    1.52    0.24
   8   5 -10    0.15    0.29
   8   5  -9    2.27    0.32
   8   5  -8    2.30    0.37
   4   3   1  192.55    1.40
   4   5   0  305.13    1.87
   5   8  -6    2.50    0.47
   6   5  -2   85.70    1.46
   7   5  -4   16.11    0.84
   8   0  -7    5.23    0.69
   8   1  -6    6.73    0.81
   8   3  -6    4.38    0.75
   8   4  -7    2.56    0.49
   4   8  -5   37.25    0.93
   5   3   0   66.08    1.01
   5   5  -1    2.35    0.54
   5   6  -2   91.15    1.45
   6   2  -1   76.74    1.16
   6   3  -1   99.76    1.42
   7   1  -3   23.50    0.80
   8   4 -13   -0.19    0.17
   8   4  -8    6.95    0.55
   5   2   0   24.12    0.62
   5   8  -7    1.26    0.41
   7  -1  -5    2.84    0.44
   7   2  -3   11.20    0.73
   7   5  -5    1.43    0.52
   7   6 -13    0.91    0.21
   7   6  -7    0.45    0.41
   8   0 -12    8.95    0.40
   8   0  -8    0.86    0.55
   8   1  -7   18.26    0.96
   8   3  -7    1.44    0.51
   8   4 -12    2.03    0.24
   8   4 -11    2.14    0.31
   8   4  -9    1.36    0.42
   3   6  -1   41.69    0.72
   4   7  -3   22.69    0.80
   5   8 -13    1.12    0.19
   5   8  -8    1.45    0.45
   6   0  -2  105.56    1.18
   6   4  -2   56.06    1.17
   6   7  -7    2.26    0.45
   7   0  -4    0.46    0.43
   7   6 -12    1.44    0.25
   7   6  -8    2.25    0.40
   8   0 -11   30.79    0.70
   8   0 -10   62.70    1.04
   8   0  -9    6.37    0.61
   8   1 -13    2.30    0.25
   8   2  -7    7.89    0.69
   8   3  -8    2.22    0.52
   8   4 -10    0.44    0.29
   3   8  -5    5.54    0.55
   4   4   0  437.85    2.12
   4   8  -6    1.33    0.53
   5   4  -1  710.92    3.22
   5   6  -3   18.91    0.93
   5   8 -12    0.77    0.26
   5   8  -9    5.76    0.46
   6   7 -13   -0.15    0.21
   7   3  -4   14.58    0.89
   7   5  -6    8.05    0.56
   7   6 -11    0.12    0.24
   7   6 -10    1.80    0.30
   7   6  -9    1.86    0.34
   8   2 -13    4.69    0.26
   8   2  -8    1.87    0.60
   8   3  -9   10.46    0.55
   4   5  -1  199.74    1.59
   5   5  -2   14.84    0.72
   5   8 -11    1.52    0.28
   5   8 -10    0.32    0.30
   6   3  -2   12.44    0.71
   6   6  -5   11.68    0.69
   6   7  -9    1.36    0.41
   6   7  -8    2.02    0.40
   7   1  -4   14.79    0.73
   7   2  -4   19.32    0.83
   7   4  -5    9.52    0.72
   8   1 -12    1.45    0.26
   8   1 -11    8.96    0.45
   8   1 -10   10.52    0.55
   8   1  -9   11.46    0.62
   8   2 -12    1.07    0.28
   8   2  -9   10.43    0.60
   8   3 -10    0.75    0.32
   4   8  -7   10.80    0.61
   5   0  -1   -0.28    0.25
   6   4  -3    2.54    0.61
   6   5  -4    0.98    0.57
   6   7 -12    1.31    0.24
   6   7 -11    0.38    0.24
   6   7 -10    2.87    0.33
   7  -1  -6   37.14    0.80
   7   0  -5   -0.16    0.52
   7   5 -14    2.72    0.21
   7   5  -7    1.39    0.44
   8   2 -11    2.84    0.33
   8   2 -10    8.14    0.44
   3   8  -6   13.80    0.61
   4   8 -14    0.05    0.19
   5   3  -1   29.42    0.74
   6   6  -6    0.39    0.44
   7   4  -6    0.61    0.50
   7   5  -8   12.17    0.54
   3   6  -2    1.30    0.33
   4   8  -8   10.91    0.53
   5   2  -1    4.26    0.39
   5   6  -4   18.43    0.77
   6   0  -3   48.14    0.85
   6   6 -15    0.60    0.16
   7   1  -5    2.22    0.54
   7   2  -5    1.03    0.66
   7   4 -15    3.09    0.20
   7   5 -13    8.46    0.31
   7   5 -12    0.63    0.27
   7   5  -9    7.85    0.45
   4   4  -1  166.99    1.37
   4   7  -5   15.26    0.76
   4   8 -13    5.67    0.29
   4   8  -9   11.61    0.55
   5   4  -2   76.18    1.16
   6   3  -3    5.10    0.61
   6   5  -5    3.30    0.52
   6   6  -7    1.52    0.46
   7  -1  -7   13.67    0.58
   7   0  -6    1.25    0.58
   7   3  -6   30.88    0.97
   7   4  -7    8.98    0.56
   7   5 -11    1.90    0.29
   7   5 -10    2.07    0.32
   3   8  -7    0.72    0.35
   4   5  -2  128.09    1.36
   4   8 -12    2.81    0.29
   4   8 -11    1.38    0.33
   4   8 -10    0.13    0.36
   6   2  -3    8.91    0.56
   6   6 -14    2.63    0.22
   6   6  -8    7.41    0.50
   7   4 -14    1.74    0.22
   5   3  -2  274.99    2.02
   5   6  -5   19.58    0.73
   6   5 -16    2.91    0.19
   6   5  -6   13.08    0.68
   6   6 -13    0.27    0.21
   6   6  -9    3.35    0.40
   7  -1  -8    2.85    0.46
   7   0 -15   -0.04    0.19
   7   1  -6   41.05    1.02
   7   3 -15    5.06    0.25
   7   3  -7    2.72    0.53
   7   4 -13    7.42    0.35
   7   4  -9   21.17    0.68
   2   8  -7    3.59    0.39
   3   8 -14    3.43    0.25
   3   8  -8    1.59    0.36
   4   3  -1  194.87    1.40
   4   7  -6    3.33    0.50
   5   0  -2    0.00    0.24
   6   6 -12    0.23    0.27
   6   6 -11    1.57    0.31
   6   6 -10    5.27    0.40
   7  -1  -9    0.66    0.54
   7   0  -7    0.14    0.44
   7   4 -12   -0.16    0.25
   7   4 -11   10.91    0.48
   7   4 -10    0.26    0.33
   3   8  -9   35.66    0.74
   5   2  -2   30.28    0.68
   5   4  -3   47.32    0.97
   5   6  -6    4.08    0.48
   6   0  -4   57.61    0.90
   6   4  -5   13.44    0.68
   6   5  -7   11.04    0.55
   7  -1 -12   10.55    0.50
   7  -1 -10   16.52    0.77
   7   1 -15    6.11    0.28
   7   2 -15    1.88    0.20
   7   2  -7    4.18    0.63
   7   3 -14    5.60    0.28
   2   8  -8    4.00    0.38
   3   4  -1  167.52    1.16
   3   8 -13    0.01    0.22
   3   8 -12    1.92    0.30
   3   8 -10   15.04    0.53
   5   6 -16    3.49    0.20
   6  -1  -5   56.83    0.87
   6   2  -4   18.86    0.71
   6   5 -15    0.29    0.19
   7  -1 -11   -0.17    0.45
   7   0 -14    0.04    0.24
   7   0  -8   -0.69    0.49
   7   3 -13    0.79    0.24
   7   3  -9   11.24    0.57
   3   8 -11    6.76    0.36
   4   4  -2   98.61    1.11
   4   5  -3    5.00    0.46
   4   7 -15    1.28    0.22
   5   6  -7   17.36    0.64
   6   4  -6    4.57    0.49
   6   5 -14    1.74    0.26
   6   5  -8   29.82    0.73
   7   0 -13    0.08    0.28
   7   0  -9   -1.20    0.54
   7   1 -14    0.84    0.26
   7   1  -8    2.79    0.50
   7   3 -12    2.14    0.33
   2   8  -9   12.94    0.49
   4   6  -5    8.94    0.53
   4   7  -8   18.26    0.69
   5   3  -3    6.61    0.49
   5   5  -5    7.29    0.53
   5   6 -15    3.00    0.23
   6   3 -17    0.30    0.16
   6   4 -16    0.11    0.16
   6   5 -13    0.82    0.29
   6   5  -9    5.17    0.43
   7   0 -12    0.45    0.34
   7   0 -11    0.34    0.41
   7   0 -10    0.41    0.48
   7   1 -13    4.28    0.34
   7   1  -9    0.16    0.43
   2   8 -13    3.71    0.29
   2   8 -10   24.03    0.57
   4   7 -14    3.61    0.26
   5   4  -4    1.72    0.45
   5   5 -17    0.56    0.15
   5   6  -8    0.30    0.37
   6   0  -5   30.57    0.70
   6   4  -7    4.40    0.48
   6   5 -12    3.01    0.31
   6   5 -11    2.76    0.33
   6   5 -10    8.99    0.45
   7   1 -12    8.56    0.40
   7   1 -11   -0.20    0.37
   2   8 -12    8.49    0.37
   2   8 -11    9.79    0.41
   4   3  -2   32.70    0.64
   4   7 -10    1.49    0.43
   4   7  -9   12.29    0.52
   5   0  -3    0.04    0.22
   5   2  -3   54.48    0.90
   5   5  -6    0.41    0.43
   5   6 -14    2.31    0.24
   5   6  -9   89.80    1.12
   6  -1  -6   59.14    0.89
   6   3  -6    3.81    0.54
   6   4 -15    0.62    0.20
   3   7  -7   10.62    0.51
   4   4  -3    9.74    0.47
   4   6  -6    3.55    0.42
   4   7 -12    0.54    0.28
   4   7 -11    1.51    0.33
   5   6 -13    7.37    0.35
   5   6 -12    1.02    0.34
   5   6 -11   23.63    0.63
   5   6 -10    0.50    0.34
   6   0 -17    0.23    0.15
   6   3 -16    2.22    0.23
   6   4  -8    5.20    0.44
   2   7  -6    2.72    0.34
   3   4  -2  426.42    1.95
   5   4  -5    5.19    0.47
   5   5  -7   32.06    0.80
   6  -1 -16    6.02    0.25
   6   0  -6   82.67    1.14
   6   1 -17    1.54    0.18
   6   2  -6    1.28    0.54
   6   3  -7   -0.51    0.40
   6   4 -14    1.08    0.24
   6   4  -9   28.19    0.70
   3   6  -5   23.17    0.63
   3   7 -15    3.28    0.24
   3   7  -8    9.15    0.48
   4   2  -2  303.76    1.71
   4   5 -18    4.44    0.21
   4   6  -7    3.60    0.45
   5  -1  -4  168.98    1.19
   6  -1  -7   23.93    0.66
   6   3 -15    3.09    0.29
   6   4 -13    0.76    0.25
   6   4 -12    7.18    0.38
   6   4 -11   16.22    0.52
   6   4 -10   16.23    0.55
   1   7  -6   16.94    0.47
   4   5  -5    7.68    0.46
   5   4 -17    0.41    0.18
   5   5 -15    3.05    0.25
   5   5  -8    3.86    0.40
   6   0 -16    1.10    0.22
   6   2 -16    0.66    0.18
   6   2  -7   17.08    0.68
   2   7 -16    1.85    0.19
   2   7  -7    0.38    0.27
   3   7  -9    4.91    0.40
   4   3  -3   75.92    0.97
   4   6 -15    3.43    0.25
   4   6  -8    0.58    0.36
   5   3 -18    0.51    0.15
   5   3  -5    4.68    0.48
   5   4  -6    3.49    0.41
   5   5 -14   -0.16    0.27
   6  -1 -15   14.41    0.41
   6  -1  -8    2.08    0.46
   6   0  -7    1.74    0.40
   6   1 -16    6.33    0.28
   6   3 -14    7.56    0.35
   1   6  -4  140.55    1.11
   3   6 -17    0.69    0.19
   3   7 -13    3.92    0.30
   3   7 -12    4.49    0.38
   3   7 -10   16.60    0.54
   5   5 -13    1.09    0.32
   5   5 -10   19.39    0.62
   5   5  -9    8.53    0.46
   6   2 -15    0.64    0.21
   6   2  -8    6.42    0.48
   6   3 -13   12.82    0.45
   6   3 -12    0.23    0.34
   6   3 -11   23.01    0.64
   6   3 -10   24.96    0.64
   2   7  -8    2.70    0.38
   4   5 -17    0.95    0.18
   4   5  -6    0.56    0.32
   4   6 -14    8.14    0.35
   4   6 -13    4.64    0.37
   4   6 -10   48.67    0.85
   4   6  -9   24.24    0.64
   5   4 -16    2.36    0.22
   5   4  -7    3.07    0.37
   5   5 -12   -0.22    0.28
   5   5 -11   12.63    0.46
   6  -1 -14    1.20    0.28
   6   0 -15   26.56    0.51
   6   0  -8    4.58    0.48
   6   1 -15   13.19    0.39
   6   2 -14   36.02    0.65
   6   2  -9    3.60    0.43
   1   7 -16    1.39    0.20
   1   7  -7   19.34    0.48
   2   6  -5   12.31    0.44
   3   4  -3   46.49    0.73
   4   2  -3  100.15    1.04
   4   6 -11    5.90    0.37
   5   2 -18    0.84    0.16
   5   3  -6   21.31    0.65
   6  -1 -13    0.51    0.31
   6   0 -14   17.49    0.48
   6   2 -13    6.74    0.37
   6   2 -10   18.82    0.60
   2   7 -14    2.72    0.29
   2   7  -9    0.53    0.30
   3   6  -7    1.29    0.31
   4   4 -18    2.20    0.21
   4   4  -5   62.37    0.94
   4   5 -16    0.07    0.22
   4   5  -7    5.12    0.43
   5   0 -18    0.02    0.13
   5   4 -15    9.17    0.34
   5   4  -8   28.50    0.66
   6  -1 -12    8.82    0.43
   6  -1 -11   23.29    0.64
   6   0  -9    1.77    0.41
   6   2 -12    3.15    0.32
   6   2 -11   32.87    0.70
   1   7 -15    2.37    0.24
   1   7  -8    2.96    0.32
   2   7 -13    6.36    0.37
   2   7 -10    5.02    0.41
   3   5 -18    2.20    0.20
   4   3 -19    1.68    0.16
   5   0  -5    0.46    0.24
   5   4 -14    2.05    0.27
   5   4  -9   34.35    0.70
   6   0 -13   29.45    0.60
   6   0 -12   49.96    0.82
   6   0 -11   13.68    0.54
   6   0 -10    2.14    0.35
   1   6  -5    4.62    0.31
   2   6 -17    0.47    0.19
   2   6  -6    9.91    0.44
   2   7 -12    2.76    0.30
   2   7 -11    3.60    0.33
   4   5 -15    1.09    0.27
   4   5  -8    7.22    0.43
   5   2 -17    0.82    0.18
   5   3  -7   50.22    0.87
   5   4 -13    3.77    0.31
   5   4 -12   12.98    0.48
   5   4 -11   17.74    0.55
   5   4 -10   32.33    0.68
   1   7 -14   19.14    0.45
   1   7  -9    3.06    0.32
   2   5 -19    0.56    0.14
   4   4 -17    1.59    0.23
   5  -2 -16    0.18    0.17
   5  -2  -7   18.30    0.47
   5  -1 -17    2.28    0.20
   5  -1  -6   64.13    0.83
   5   3 -15    0.67    0.28
   3   4 -19    0.03    0.13
   3   5 -17    3.65    0.26
   4   2 -19    0.09    0.12
   4   5 -14    1.94    0.27
   4   5  -9   55.06    0.86
   5   0 -17    0.03    0.19
   1   7 -13   12.36    0.40
   1   7 -12    0.60    0.28
   1   7 -11   18.68    0.50
   1   7 -10    2.32    0.29
   2   6  -7   33.45    0.66
   3   5  -6    9.65    0.40
   4   3 -18    2.18    0.19
   4   3  -5   13.59    0.50
   4   5 -13    0.59    0.27
   4   5 -12    1.25    0.30
   4   5 -11   10.85    0.44
   4   5 -10    2.77    0.34
   5   2  -7   17.89    0.59
   5   3  -9   25.88    0.61
   1   6 -17    1.11    0.20
   1   6  -6   45.09    0.67
   4  -1 -19    0.16    0.10
   4   1 -19    0.13    0.14
   4   4 -16    0.93    0.22
   4   4  -7   21.23    0.55
   5  -2  -8    4.09    0.35
   5  -1 -16   13.78    0.39
   5  -1  -7   46.14    0.78
   5   1  -7   50.64    0.91
   5   2 -15   25.30    0.57
   5   2  -8    2.44    0.40
   5   3 -13    8.54    0.39
   5   3 -11    2.88    0.31
   5   3 -10   12.76    0.47
   0   7 -13   -0.21    0.22
   1   5 -19    2.18    0.18
   2   5  -5    4.51    0.29
   2   6 -15   12.19    0.41
   2   6  -8    2.40    0.34
   3   4 -18    0.21    0.19
   3   5 -16   11.36    0.37
   4   0 -19    0.32    0.11
   4   4 -15    0.15    0.26
   5   0  -7    0.18    0.31
   0   7 -12    0.00    0.23
   0   7 -11   11.60    0.39
   3   2 -20    0.26    0.11
   3   4  -5   55.73    0.79
   4  -2 -18    0.51    0.12
   4   2 -18    0.52    0.19
   4   3 -17    9.79    0.34
   4   3  -6    8.19    0.39
   4   4  -8    0.01    0.25
   5  -1 -15    0.55    0.26
   5   1 -15    0.45    0.23
   5   1  -8    3.04    0.38
   5   2 -14    9.13    0.40
   5   2  -9   14.34    0.50
   0   6 -17   -0.02    0.17
   1   6 -16    4.39    0.28
   2   6 -14    8.42    0.36
   2   6  -9    2.83    0.31
   3   3  -4   78.78    0.92
   3   5 -15    4.46    0.30
   3   5  -8   25.35    0.56
   4   4 -14    8.28    0.37
   4   4  -9   15.14    0.47
   5  -2 -13   19.40    0.53
   5   0 -15    0.52    0.23
   5   2 -13   16.81    0.50
   5   2 -11   27.82    0.62
   5   2 -10    3.22    0.35
   1   6  -7    2.85    0.26
   2   4 -19    0.27    0.14
   2   6 -13   12.64    0.43
   2   6 -10   38.66    0.67
   3   1 -20    0.55    0.12
   3   4 -17    3.53    0.29
   4   1 -18    0.23    0.16
   4   3 -16    1.88    0.25
   4   3  -7    3.26    0.29
   4   4 -13   18.26    0.50
   4   4 -12    0.58    0.26
   4   4 -11   52.57    0.79
   4   4 -10   29.88    0.61
   5  -2 -12   12.07    0.48
   5  -2 -11   38.35    0.77
   5  -2 -10    4.76    0.40
   5  -1 -14   35.18    0.64
   5   0 -14   -0.02    0.29
   5   1  -9    3.28    0.31
   2   5  -6   51.17    0.71
   2   6 -12   29.89    0.60
   2   6 -11   83.40    0.96
   3   5 -10   22.30    0.57
   3   5  -9    3.55    0.31
   4  -1 -18    0.20    0.13
   4   2 -17    0.52    0.20
   5  -1 -13    2.73    0.32
   5   0  -9   -0.08    0.25
   5   1 -13    2.57    0.29
   5   1 -12   19.03    0.51
   1   5 -18    0.05    0.16
   1   6  -8    7.17    0.35
   3   2 -19    0.38    0.17
   3   3 -18    0.80    0.18
   3   5 -12    6.06    0.35
   3   5 -11   12.43    0.43
   4   0  -5   22.02    0.49
   4   2  -6   75.11    0.95
   4   3  -8   17.56    0.47
   5  -1 -12   20.04    0.51
   5  -1 -11    6.58    0.36
   5  -1 -10   28.94    0.64
   5   0 -13    0.47    0.26
   5   0 -12    0.03    0.24
   5   0 -11    0.34    0.30
   5   0 -10   -0.04    0.24
   0   6 -16    1.64    0.21
   2   4 -18    1.32    0.22
   3   3  -5   58.42    0.78
   3   4 -16    1.19    0.24
   4  -2 -17    0.45    0.15
   4   1 -17    0.22    0.19
   4   3 -14    2.11    0.28
   0   6  -7   -0.11    0.16
   1   6 -14   17.40    0.45
   1   6  -9   -0.33    0.23
   2   5  -7   16.96    0.43
   3   4  -7   10.58    0.37
   4  -1 -17    0.19    0.18
   4   2  -7   38.95    0.66
   4   3 -10   51.50    0.76
   4   3  -9    0.94    0.23
   0   5 -18    0.26    0.18
   0   6 -15   -0.17    0.22
   1   5 -17    0.61    0.19
   1   6 -13   10.56    0.38
   1   6 -12   38.44    0.66
   2   3 -19    3.91    0.21
   2   5 -15    1.30    0.26
   3  -2 -19    0.18    0.11
   3   1 -19    0.30    0.14
   3   3 -17    0.79    0.21
   3   4 -15    5.75    0.32
   4  -3 -15    5.91    0.29
   4   2 -15    1.24    0.26
   1   3 -20    0.07    0.11
   1   6 -11   25.07    0.53
   3  -1 -19    0.18    0.12
   3   0 -19    0.07    0.13
   3   2 -18    1.56    0.21
   3   4 -14   14.42    0.43
   3   4  -8   53.29    0.72
   4  -2 -16    1.41    0.19
   4  -1  -6  108.41    0.97
   4   0  -6    3.48    0.31
   4   2  -8   20.93    0.49
   2   4 -17    4.08    0.27
   3   3  -6   76.72    0.82
   4   1  -7   92.76    0.98
  -4  -9  -9    1.22    0.22
  -4  -7 -10    1.21    0.28
  -3  -8 -12    1.86    0.30
  -3  -6 -12   23.92    0.68
  -3  -4 -11   25.91    0.69
  -2 -10 -12    1.18    0.20
  -2  -2 -10   12.55    0.46
  -1  -5 -14   41.49    0.95
   0  -4 -14   62.97    1.08
   2  -4 -14   24.13    0.70
   2  -2 -12   28.30    0.67
  -4  -4  -8    0.46    0.27
  -4  -3  -5    8.98    0.38
  -3 -10 -10    2.70    0.26
  -3  -2  -7   21.73    0.54
  -2  -5 -13    9.89    0.55
  -1  -8 -14    0.66    0.28
  -1  -2 -11   11.52    0.46
  -1  -1  -9  464.84    2.25
   0  -3 -13  186.58    1.66
   1  -4 -14   80.70    1.18
   1  -2 -12   16.64    0.56
   2  -3 -13   42.58    0.83
   2  -1 -10  314.25    1.92
   3  -5 -14    5.59    0.38
  -4  -9  -8    0.36    0.25
  -4  -6  -9   19.76    0.59
  -3  -5 -11   13.14    0.60
  -3  -3  -9   50.55    0.82
  -2  -7 -13    5.99    0.45
  -2  -4 -12   54.84    0.96
  -2  -3 -11    8.78    0.44
  -1  -7 -14   20.36    0.63
  -1  -4 -13   30.76    0.77
   0  -9 -14    0.03    0.21
   1  -3 -13   17.50    0.58
   1  -1 -10  165.20    1.38
  -4  -7  -9    8.85    0.42
  -4  -5  -8    6.45    0.43
  -4  -4  -7   17.98    0.49
  -3  -8 -11    6.42    0.44
  -3  -4 -10   57.14    0.92
  -2 -11 -10    0.09    0.19
  -2  -2  -9   11.41    0.43
  -1  -3 -12   31.48    0.73
   0  -5 -14    0.30    0.40
   1  -9 -14    2.12    0.27
   3  -7 -14    2.10    0.35
   3  -6 -14    8.66    0.48
  -3  -6 -11    9.61    0.49
  -2 -10 -11    3.03    0.28
  -2  -9 -12    4.81    0.34
  -1  -9 -13    0.36    0.25
   0 -10 -13    0.02    0.17
   0  -8 -14   -0.08    0.28
   0  -2 -11   -0.41    0.30
   3  -4 -13   17.80    0.55
  -4  -6  -8    0.23    0.25
  -4  -4  -6    0.21    0.21
  -2  -5 -12   14.55    0.61
  -1 -11 -11    2.32    0.21
  -1 -10 -12    3.30    0.25
  -1  -2 -10   58.93    0.84
   0  -4 -13   -0.30    0.35
   1 -10 -13    0.94    0.19
   4  -7 -13    0.97    0.26
  -4  -5  -7    4.05    0.30
  -3  -5 -10   23.52    0.65
  -3  -4  -9   33.04    0.71
  -2  -8 -12    8.23    0.47
  -2  -7 -12    3.06    0.48
  -2  -6 -12   33.23    0.79
  -2  -4 -11    6.99    0.44
  -2  -3 -10   15.42    0.51
  -1  -8 -13    0.68    0.30
  -1  -6 -13   12.45    0.58
   0  -3 -12    0.17    0.30
   1  -2 -11   11.07    0.42
   2  -2 -11    7.02    0.38
   3  -9 -13    3.39    0.33
  -4  -9  -6    1.87    0.26
  -3  -6 -10   99.39    1.22
  -2  -2  -8  146.31    1.22
  -1  -7 -13   12.48    0.56
  -1  -4 -12   27.89    0.72
  -1  -3 -11   16.41    0.54
   0  -9 -13    2.57    0.28
   1  -3 -12   31.89    0.73
   2  -3 -12   22.45    0.58
   3  -5 -13   17.42    0.59
  -4  -7  -7    2.31    0.33
  -4  -5  -6    0.82    0.27
  -3 -11  -6    0.12    0.16
  -3 -10  -8    1.12    0.26
  -3  -9  -9    0.40    0.32
  -3  -7 -10   14.26    0.53
  -3  -3  -7   44.36    0.69
  -2  -9 -11    4.29    0.37
   0  -5 -13   37.27    0.87
  -3  -5  -9    3.21    0.37
  -2 -10 -10    2.12    0.26
  -2  -5 -11   37.18    0.81
  -2  -3  -9   62.10    0.86
  -1  -9 -12    0.31    0.28
  -1  -2  -9   92.33    0.98
   0 -11 -11    2.87    0.22
   0 -10 -12   10.36    0.36
   0  -2 -10    1.64    0.26
   1  -9 -13    0.54    0.27
   2  -5 -13    9.31    0.55
   3  -8 -13    0.05    0.30
  -3  -4  -8   59.61    0.84
  -2  -8 -11    9.86    0.50
  -2  -6 -11   92.17    1.21
  -2  -4 -10   19.90    0.58
  -2  -2  -7   28.03    0.54
  -1 -10 -11    6.91    0.34
  -1  -8 -12   17.10    0.62
   0  -7 -13    0.25    0.39
   0  -4 -12   35.03    0.77
   0  -3 -11  119.43    1.22
   3  -7 -13    4.39    0.40
   3  -4 -12   48.71    0.85
  -4  -7  -6    2.26    0.28
  -3  -6  -9   10.39    0.47
  -2 -11  -8    0.13    0.23
  -2  -7 -11    3.63    0.45
  -1  -7 -12    0.64    0.39
  -1  -6 -12   45.03    0.91
  -1  -4 -11   31.79    0.72
  -1  -3 -10   70.72    0.93
   1 -11 -11    2.32    0.21
   1 -10 -12    3.59    0.26
   1  -8 -13    0.63    0.35
   1  -2 -10   58.52    0.79
   2 -11 -11    5.04    0.25
   3  -3 -11   11.33    0.41
   4  -8 -12    2.85    0.32
  -2  -9 -10   12.59    0.50
   0  -9 -12   -0.24    0.26
   4  -7 -12    0.34    0.30
   4  -6 -12    2.25    0.33
  -3  -5  -8   24.15    0.58
  -2  -5 -10    1.20    0.35
  -2  -3  -8   64.40    0.83
  -1  -9 -11    1.14    0.32
  -1  -2  -8   13.16    0.40
   0 -11 -10   -0.42    0.21
   0 -10 -11    0.02    0.26
   0  -5 -12    0.12    0.39
   2  -3 -11    9.40    0.41
   3  -9 -12    1.45    0.31
  -4  -8  -4    1.44    0.26
  -3 -10  -6    1.46    0.26
  -3  -8  -8    1.84    0.35
  -2  -8 -10   23.63    0.68
  -2  -6 -10   40.06    0.82
  -2  -4  -9    5.06    0.36
  -1 -11  -9    0.72    0.22
  -1 -10 -10    4.23    0.33
  -1  -5 -11   38.06    0.81
   0  -8 -12   51.49    0.92
   0  -2  -9    0.16    0.22
   1  -9 -12    0.14    0.29
   3  -5 -12    7.24    0.45
  -3  -9  -7    0.80    0.28
  -2 -11  -7    1.37    0.23
  -2  -7 -10    4.26    0.43
  -1 -12  -7   -0.05    0.15
  -1  -8 -11   39.38    0.83
  -1  -6 -11   29.99    0.75
  -1  -4 -10    8.82    0.43
  -1  -3  -9   38.19    0.66
   0  -7 -12    0.04    0.41
   0  -4 -11    0.19    0.30
   0  -3 -10   -0.09    0.23
   1  -5 -12    5.63    0.47
   3  -2  -9   34.35    0.58
   4  -9 -11    0.87    0.30
  -2 -12  -4    0.43    0.15
  -2  -9  -9    2.53    0.35
  -1  -7 -11   19.66    0.67
   0 -12  -8    0.71    0.18
   1 -10 -11    7.07    0.35
   1  -2  -9   94.10    0.94
   2 -11 -10    0.22    0.21
   3  -7 -12    4.69    0.44
   3  -6 -12   29.18    0.75
   3  -4 -11   28.82    0.67
  -4  -7  -3   11.25    0.37
  -2  -5  -9    5.68    0.39
  -2  -3  -7  159.15    1.20
  -1 -11  -8    1.44    0.28
  -1  -9 -10    6.79    0.43
   0  -9 -11   39.10    0.74
   0  -5 -11   29.42    0.77
   1  -7 -12    1.01    0.42
   2  -2  -9   11.78    0.39
   3  -3 -10    6.01    0.35
  -3  -9  -6    3.69    0.37
  -3  -7  -7    7.68    0.40
  -2 -11  -6    2.66    0.24
  -2  -8  -9   12.08    0.55
  -2  -6  -9    3.00    0.37
  -2  -4  -8   25.87    0.57
  -1 -12  -6    0.80    0.21
  -1 -10  -9    1.20    0.30
  -1  -5 -10    0.08    0.29
   0 -11  -9    2.71    0.28
   0  -2  -8  858.88    2.62
   1 -12  -8    0.97    0.21
   4  -8 -11    0.99    0.35
   4  -6 -11    6.53    0.47
   5  -8 -10    0.64    0.27
  -2  -9  -8    3.70    0.43
  -2  -7  -9    0.72    0.38
  -1  -8 -10   55.85    0.98
   0  -8 -11   -0.27    0.35
   0  -7 -11   13.56    0.58
   0  -6 -11    0.07    0.40
   1  -9 -11    1.04    0.36
   2 -12  -8    0.87    0.19
   2  -3 -10   16.84    0.47
   3  -9 -11   -0.01    0.33
   4  -7 -11    1.56    0.39
  -3  -8  -6    9.48    0.47
  -1  -7 -10    2.53    0.39
  -1  -6 -10    3.48    0.40
  -1  -4  -9    0.27    0.25
  -1  -3  -8   62.54    0.79
   0  -3  -9  104.37    1.02
   1 -11  -9    0.50    0.25
   3  -5 -11   15.16    0.56
   5  -7 -10   12.08    0.45
  -3  -7  -6    5.94    0.40
  -3  -6  -6    2.58    0.30
  -2 -11  -5    0.87    0.21
  -2  -5  -8   33.30    0.67
  -1 -12  -5    1.51    0.22
  -1 -11  -7    0.82    0.30
  -1  -9  -9    0.62    0.40
   0  -9 -10   -0.07    0.30
   1  -8 -11   40.01    0.85
   2 -11  -9    0.17    0.23
   2 -10 -10    2.13    0.36
   2  -5 -11   40.62    0.84
   3 -11  -9    0.39    0.22
   3  -8 -11    8.74    0.53
   4  -9 -10    0.07    0.37
  -2  -8  -8    3.44    0.41
  -2  -7  -8    2.96    0.46
  -2  -6  -8    2.38    0.34
  -1 -10  -8    1.75    0.33
   0 -11  -8    0.17    0.25
   0 -10  -9   -0.09    0.33
   3  -7 -11    8.51    0.54
   5  -9  -9    0.24    0.26
  -3  -8  -5    4.49    0.40
  -1  -5  -9    5.50    0.39
   0  -8 -10   28.08    0.72
   1 -12  -7    0.06    0.18
   3  -4 -10   63.06    0.88
   4 -11  -8    0.03    0.19
   4 -10  -9    0.29    0.32
   4  -5 -10    3.43    0.41
   5 -10  -8    0.19    0.24
  -3  -9  -4   12.78    0.44
  -3  -6  -5   16.35    0.47
  -2 -11  -4    1.05    0.22
  -1 -12  -4    1.06    0.22
  -1  -7  -9    2.72    0.40
  -1  -6  -9    0.16    0.32
  -1  -4  -8   31.31    0.62
  -1  -3  -7   89.13    0.89
   0  -7 -10   -0.25    0.35
   1  -9 -10    6.38    0.44
   2 -12  -7   -0.03    0.16
   2  -4 -10   20.72    0.56
   3  -3  -9   54.57    0.75
   4  -8 -10   -0.17    0.42
  -3  -7  -5   13.90    0.45
  -2  -8  -7    3.22    0.39
  -2  -5  -7   19.04    0.51
  -1  -9  -8    0.42    0.42
   0  -4  -9    0.19    0.25
   0  -3  -8   -0.14    0.20
   1 -10  -9    0.80    0.28
   1  -5 -10    0.23    0.32
   2  -3  -9   61.90    0.79
   4  -7 -10    1.77    0.45
   4  -6 -10   57.19    0.99
   5  -8  -9    5.58    0.39
  -3  -8  -4   48.89    0.80
  -3  -5  -4   71.66    0.77
  -2 -11  -3    3.92    0.27
  -2  -7  -7    0.21    0.39
  -2  -6  -7   31.56    0.66
  -2  -4  -6   94.11    0.93
  -1 -10  -7    2.97    0.38
   0 -11  -7    6.87    0.40
   0 -10  -8   13.48    0.54
   0  -9  -9    0.54    0.33
   1  -8 -10   57.73    1.00
   2 -11  -8    0.41    0.22
   3 -11  -8    1.44    0.25
   3 -10  -9    0.19    0.32
  -1  -5  -8    4.24    0.35
   0 -12  -5    0.09    0.19
   0  -5  -9    7.12    0.42
   1 -12  -6    0.81    0.21
   1  -7 -10    3.07    0.46
   1  -6 -10    2.92    0.47
   2  -5 -10    1.68    0.36
   4  -9  -9    1.26    0.43
   5  -7  -9    1.48    0.30
  -3  -7  -4    9.72    0.38
  -3  -6  -4    8.98    0.35
  -1  -8  -8    1.07    0.37
   1  -9  -9    0.46    0.38
   1  -4  -9    0.41    0.26
   2 -12  -6    0.73    0.20
   2  -7 -10    4.95    0.52
   3 -12  -6    0.01    0.16
   3  -7 -10   19.68    0.75
   3  -6 -10  136.22    1.57
   5  -9  -8    0.55    0.33
  -3  -9  -2    2.64    0.28
  -3  -8  -3    5.41    0.40
  -3  -5  -3   20.44    0.44
  -2 -10  -4   15.47    0.51
  -1 -12  -2    2.03    0.23
  -1  -9  -7    1.57    0.45
  -1  -6  -8    7.85    0.45
  -1  -4  -7   75.63    0.89
   0  -7  -9   26.34    0.73
   0  -6  -9    0.15    0.34
   1 -11  -7    0.49    0.27
   1 -10  -8    2.07    0.36
   3  -4  -9   37.84    0.73
   5 -10  -7    0.46    0.29
  -2  -9  -5    1.74    0.37
  -2  -7  -6    2.04    0.36
  -2  -6  -6    8.80    0.40
  -2  -4  -5  137.03    1.07
  -1 -10  -6    1.17    0.34
   0 -10  -7   -0.33    0.38
   0  -9  -8   -0.34    0.30
   0  -4  -8   25.15    0.57
   2 -11  -7    1.63    0.31
   2  -9  -9    2.49    0.42
   2  -4  -9    5.24    0.35
   3 -11  -7    0.89    0.29
   4  -8  -9   14.19    0.61
   4  -5  -9   66.94    0.99
  -3  -9  -1    5.05    0.30
  -3  -7  -3   13.42    0.43
  -3  -6  -3   18.64    0.44
  -2 -11  -1    1.59    0.20
  -1 -12  -1    2.51    0.22
  -1 -11  -4    0.71    0.33
   0  -3  -7  319.97    1.64
   1  -8  -9    3.35    0.45
   1  -5  -9    6.31    0.42
   2 -10  -8    1.49    0.33
   2  -3  -8   71.07    0.83
   3  -3  -8   78.31    0.87
   4  -7  -9   13.98    0.67
  -3  -8  -2   13.48    0.49
  -2 -11   0    0.87    0.18
  -2 -10  -3    5.67    0.35
  -1  -5  -7   31.32    0.65
   1  -6  -9    0.04    0.41
   2 -12  -5    2.91    0.24
   3 -12  -5    0.15    0.17
   3  -5  -9    3.79    0.48
   5  -8  -8    1.55    0.34
  -1 -12   0    2.34    0.21
  -1 -10  -5    8.27    0.48
  -1  -9  -6    4.27    0.42
  -1  -7  -7   18.91    0.63
  -1  -6  -7    3.11    0.37
   0 -11  -5    1.16    0.33
   0  -7  -8    0.50    0.44
   1 -13  -1   -0.07    0.15
   1 -11  -6    2.01    0.33
   1  -9  -8    0.29    0.34
   2  -7  -9    0.64    0.55
   2  -6  -9    3.38    0.55
   3  -6  -9   17.26    0.79
   4  -9  -8    1.67    0.43
   5 -11  -5    0.35    0.24
   5  -7  -8   12.97    0.58
   5  -6  -8    0.84    0.38
   6 -10  -5    1.02    0.23
  -3  -8  -1    7.45    0.39
  -3  -7  -2   39.94    0.67
  -3  -6  -2    1.51    0.26
  -1 -11  -3    5.27    0.34
  -1  -4  -6    1.27    0.26
   0 -10  -6    4.79    0.49
   0  -9  -7    5.58    0.43
   0  -6  -8   13.22    0.54
   1 -12  -4    1.24    0.24
   1 -10  -7    3.34    0.37
   1  -4  -8   34.23    0.66
   2  -9  -8    4.13    0.51
   4 -12  -4    0.72    0.17
   4  -4  -8    0.35    0.24
   5  -9  -7    0.08    0.40
  -1 -12   1    2.46    0.20
   0  -4  -7    0.06    0.25
   1  -8  -8    1.62    0.41
   2 -10  -7    1.67    0.40
   5 -10  -6    0.40    0.32
  -2  -9  -3    1.09    0.40
  -1 -12   2    1.50    0.17
   0 -12  -2   14.65    0.42
   1  -5  -8    4.91    0.40
   2 -12  -4    0.75    0.22
   3 -12  -4    0.40    0.21
   3  -4  -8   74.85    0.99
   4  -8  -8   14.58    0.70
  -3  -7  -1   38.18    0.66
  -3  -6  -1   41.06    0.67
  -1 -11  -2    7.26    0.36
  -1  -5  -6   70.13    0.94
   0  -8  -7    0.23    0.37
   1 -12  -3    0.51    0.24
   1 -11  -5    0.59    0.33
   1  -9  -7    1.62    0.38
   1  -7  -8    2.63    0.46
   1  -6  -8    9.14    0.55
   4  -7  -8   21.86    0.87
   5  -8  -7    1.73    0.50
   0 -10  -5   -0.19    0.39
   0  -7  -7   15.13    0.63
   0  -5  -7  141.34    1.39
   1 -10  -6    1.16    0.33
   4 -12  -3    0.24    0.16
   4  -6  -8    0.56    0.44
   5 -11  -4    2.11    0.27
   6 -10  -4    0.80    0.29
  -3  -7   0   17.32    0.51
  -2  -9  -2   14.11    0.58
  -1 -11  -1    4.49    0.34
   0  -6  -7    0.30    0.33
   2 -12  -3    6.01    0.34
   2  -6  -8    3.09    0.49
   3 -12  -3    0.49    0.22
   3 -11  -5    3.27    0.34
   3  -6  -8   74.00    1.35
   6  -9  -5    4.08    0.40
   6  -7  -6    4.66    0.41
  -3  -6   0    8.27    0.36
   0 -12   0    0.37    0.22
   1 -11  -4    1.00    0.37
   1  -8  -7    1.92    0.38
   2 -10  -6    9.38    0.48
   3 -10  -6    1.17    0.42
   5 -10  -5    0.52    0.34
   5  -9  -6    0.34    0.39
   5  -7  -7    4.94    0.48
  -1  -9  -4    3.83    0.42
   0  -8  -6   60.07    1.02
   0  -4  -6   10.91    0.42
   4 -12  -2    0.41    0.16
  -2  -9  -1   34.26    0.69
  -2  -7  -3   10.74    0.45
  -2  -5  -3   45.99    0.68
  -1 -11   0    3.36    0.27
  -1  -5  -5  101.90    1.09
   0 -12   1    0.22    0.21
   0  -9  -5   15.13    0.59
   1 -12  -1    3.03    0.30
   1 -10  -5    8.98    0.49
   1  -9  -6    4.13    0.43
   1  -6  -7    3.73    0.50
   2 -12  -2    0.24    0.22
   2 -11  -4    0.95    0.32
   2  -8  -7    4.26    0.47
   2  -4  -7   16.56    0.55
   3 -12  -2    0.93    0.23
   3  -8  -7    0.66    0.56
  -2 -10   2    3.60    0.25
  -2  -6  -3   23.08    0.54
   0  -7  -6    0.05    0.35
   0  -5  -6   -0.05    0.27
   3 -11  -4    1.75    0.31
   3  -4  -7   13.94    0.48
   4  -7  -7    3.50    0.54
   5  -8  -6    2.46    0.53
   6 -10  -3    1.39    0.31
   6  -8  -5    0.43    0.37
  -1 -11   1    3.81    0.26
  -1  -8  -4   12.36    0.52
   0  -6  -6   19.56    0.59
   2 -10  -5   12.35    0.52
   2  -9  -6    9.10    0.51
   2  -7  -7    0.46    0.40
   3  -9  -6    4.25    0.51
   4 -12  -1    0.43    0.15
   4  -6  -7    4.18    0.49
   4  -5  -7    6.59    0.46
   5 -10  -4    0.74    0.42
   6  -9  -4    0.46    0.34
  -1 -11   2    5.41    0.28
   0 -12   3   -0.27    0.15
   0 -12   4    9.78    0.27
   0 -12   5   -0.19    0.12
   0  -8  -5    0.16    0.37
   1 -10  -4    8.04    0.54
   1  -8  -6    3.11    0.37
   2 -12  -1    1.22    0.23
   3 -12  -1    0.25    0.21
   3  -5  -7   35.89    0.80
   4 -11  -3    0.73    0.26
   5  -9  -5   10.77    0.59
   7  -9  -2    0.47    0.23
  -2  -8  -1   37.53    0.75
  -2  -7  -2   83.35    1.00
  -1  -7  -4    3.02    0.35
   0  -9  -4    0.17    0.37
   1  -9  -5   -0.15    0.30
   1  -4  -6    1.26    0.26
   2 -11  -3    5.93    0.40
   3 -11  -3    0.97    0.33
   5 -11  -2    1.31    0.25
   5  -7  -6    9.68    0.57
   6  -7  -5   13.98    0.56
  -2  -6  -2   67.49    0.82
  -1 -11   3    3.61    0.21
  -1 -11   4    0.59    0.17
  -1  -6  -4  132.24    1.22
  -1  -5  -4  113.94    1.05
   1  -7  -6   17.04    0.57
   2 -12   0    0.13    0.23
   2  -8  -6   14.23    0.57
   4 -12   0    0.08    0.14
   5  -6  -6    4.34    0.43
   6 -10  -2    1.69    0.32
  -1 -10   0    1.32    0.31
   0 -11   0    0.14    0.26
   0 -10  -2    8.65    0.54
   0  -7  -5    4.05    0.38
   1  -6  -6   49.31    0.87
   1  -5  -6   67.56    0.91
   2 -10  -4   16.74    0.55
   3 -12   0   -0.01    0.16
   3 -10  -4    6.32    0.44
  -2  -8   0    0.84    0.32
  -2  -7  -1   13.37    0.48
   0  -5  -5  462.41    2.16
   1 -12   2    1.57    0.20
   1  -8  -5    9.14    0.44
   2 -12   1    1.34    0.24
   2  -7  -6    1.96    0.37
   4 -12   1    0.42    0.16
   4 -11  -2    2.11    0.28
   4  -7  -6    2.83    0.52
   4  -4  -6   -0.09    0.28
   5  -9  -4    7.91    0.63
   5  -8  -5   15.36    0.68
   6  -9  -3    7.45    0.48
   6  -8  -4    4.21    0.41
  -1  -7  -3   23.00    0.62
   0 -11   1    4.78    0.35
   0  -9  -3    1.66    0.36
   0  -8  -4   19.59    0.60
   1 -12   3    0.48    0.20
   1 -11  -1    4.81    0.38
   1  -9  -4    3.68    0.37
   3 -12   1    0.11    0.18
   3  -7  -6    8.71    0.54
   3  -4  -6   22.21    0.55
   4  -6  -6    3.79    0.51
   7  -9  -1    0.29    0.23
  -2  -9   3    0.11    0.19
  -2  -6  -1   10.27    0.38
  -1 -10   1    9.33    0.36
  -1  -9  -1   24.36    0.63
   1 -12   4    0.69    0.18
   2 -12   2    0.11    0.19
   2 -10  -3    5.75    0.48
   2  -6  -6   10.84    0.49
   2  -5  -6   56.98    0.87
   4 -12   2    0.21    0.14
   5  -7  -5    0.65    0.46
   6 -10  -1    1.25    0.29
   7  -8  -2    0.73    0.27
  -2  -8   1   29.83    0.58
  -1  -6  -3   38.69    0.66
   0 -11   2   -0.09    0.25
   0 -10  -1   -0.30    0.30
   0  -7  -4    0.55    0.27
   1 -12   5    0.92    0.15
   1 -12   6    0.46    0.12
   1 -11   0    3.94    0.38
   1  -7  -5   34.34    0.69
   2 -11  -1    1.75    0.31
   2  -9  -4    2.62    0.34
   2  -8  -5    8.16    0.44
   3 -12   2    1.02    0.20
   3 -10  -3   12.37    0.51
   3  -8  -5    5.52    0.51
   3  -5  -6   11.03    0.49
   4 -11  -1    1.78    0.25
   5 -11   0    1.00    0.22
   6  -7  -4   12.88    0.56
  -2  -7   0   78.59    0.94
  -1 -10   2    8.92    0.34
  -1  -5  -3   48.47    0.66
   1 -10  -2   12.52    0.56
   1  -6  -5    4.76    0.40
   3 -11  -1    1.00    0.25
   3  -9  -4   14.31    0.59
   4 -12   3    0.12    0.11
   5  -6  -5   20.05    0.69
   6  -9  -2    1.02    0.37
  -1  -9   0    3.39    0.33
   0 -11   3    0.53    0.20
   0  -9  -2   -0.03    0.34
   0  -8  -3   -0.27    0.28
   1  -9  -3   12.35    0.52
   1  -8  -4    9.93    0.44
   1  -5  -5   97.32    1.02
   2  -7  -5    1.05    0.31
   3 -12   3    0.45    0.15
   4  -7  -5   14.79    0.75
   5  -8  -4    3.82    0.52
   5  -5  -5    5.53    0.42
   6  -6  -4    9.38    0.47
  -2  -8   2    0.65    0.23
  -1 -10   3    8.70    0.31
  -1  -8  -1    5.26    0.40
   0 -11   4   -0.20    0.21
   0  -5  -4    0.22    0.23
   1 -11   1    4.34    0.34
   2 -12   5    2.30    0.19
   2 -12   6    0.64    0.14
   2 -10  -2    5.13    0.40
   3 -12   4    0.37    0.15
   4 -11   0    0.77    0.23
   5 -11   1    0.65    0.18
   6 -10   0    0.92    0.26
   6  -5  -4    0.00    0.21
  -2  -6   0    7.94    0.32
  -1 -10   4    4.86    0.27
   1 -10  -1   12.10    0.55
   2  -9  -3    0.48    0.32
   2  -8  -4   30.08    0.67
   2  -6  -5   10.47    0.44
   3 -12   5   -0.02    0.13
   3 -11   0    4.22    0.31
   3 -10  -2   15.03    0.53
   4  -8  -4    1.35    0.61
   4  -6  -5    8.80    0.56
   5 -10  -1    0.28    0.29
   7  -8  -1    4.77    0.37
  -2  -7   1   13.41    0.41
  -1 -10   5    5.69    0.27
  -1  -9   1   20.23    0.50
   0 -11   6    0.01    0.14
   0 -11   7    3.64    0.18
   0  -9  -1   17.89    0.58
   0  -7  -3   65.93    0.89
   1  -7  -4    2.59    0.29
   2 -11   1    2.80    0.35
   3  -9  -3   19.52    0.62
   4  -5  -5    8.15    0.47
   4  -4  -5   59.49    0.84
   5 -11   2    1.10    0.19
   5  -7  -4   12.24    0.62
  -1 -10   6    0.72    0.17
   1  -9  -2   52.98    0.93
   1  -8  -3    1.42    0.30
   2 -10  -1    5.55    0.43
   3  -5  -5    7.34    0.45
   3  -4  -5   53.79    0.77
   4 -11   1    1.47    0.22
   4 -10  -1    5.46    0.46
   5  -8  -3   70.91    1.31
   7  -9   1    0.36    0.22
  -1  -9   2   40.84    0.67
  -1  -8   0    5.15    0.34
   0  -6  -3    0.22    0.27
   1 -10   0    1.82    0.38
   1  -6  -4  119.71    1.14
   2  -7  -4    2.86    0.37
   3 -10  -1    1.65    0.34
   5 -10   0   -0.15    0.33
   5  -6  -4   16.05    0.65
   6  -8  -2    2.80    0.41
  -2  -7   2   75.35    0.83
  -2  -6   1   10.76    0.38
   0 -10   2    6.92    0.38
   1 -11   4    0.59    0.26
   1  -5  -4  110.93    1.05
   2 -11   2    0.73    0.27
   2  -9  -2   12.65    0.51
   3  -7  -4   13.16    0.60
   4 -11   2    2.03    0.22
   4  -9  -2    5.61    0.56
   5 -11   3    0.24    0.14
   6  -6  -3   23.34    0.68
   7  -7  -1   14.06    0.51
   1 -11   9    0.24    0.13
   1  -9  -1   27.48    0.78
   2 -10   0   12.93    0.58
   2  -8  -3    6.70    0.39
   3 -11   2    4.73    0.31
   3  -9  -2    3.79    0.41
   4  -8  -3   26.54    0.82
   5 -11   4    1.37    0.18
   5  -5  -4   13.40    0.54
   5  -4  -4    1.32    0.28
   6  -9   0   10.12    0.54
   7  -9   2    1.12    0.28
  -1  -9   3    9.93    0.37
  -1  -8   1    4.92    0.36
   0 -10   3    0.23    0.25
   0  -8  -1   -0.03    0.27
   0  -7  -2    0.30    0.24
   1 -11   5    0.61    0.20
   1 -11   6    1.77    0.23
   1 -10   1   12.06    0.49
   1  -8  -2    9.62    0.45
   2 -11   3    5.30    0.33
   2  -6  -4   22.44    0.55
   3 -10   0    0.60    0.36
   3  -8  -3    6.31    0.45
   4 -11   3    0.88    0.19
   4 -10   0    1.10    0.32
   4  -6  -4    8.98    0.57
   5 -10   1    0.29    0.30
   5  -9  -1    1.58    0.43
   5  -7  -3   14.54    0.73
  -2  -7   3    7.83    0.31
  -1  -7   0   26.43    0.58
   2 -11   4    1.36    0.28
   3 -11   3    0.87    0.23
   3  -6  -4   12.94    0.51
   5 -11   5    0.29    0.13
   6 -10   3    1.22    0.24
  -2  -6   2   71.95    0.82
  -1  -9   4    2.31    0.27
   1 -10   2   11.34    0.47
   2 -10   1    5.74    0.43
   2  -9  -1   37.02    0.80
   2  -7  -3    9.44    0.45
   2  -5  -4  165.91    1.33
   3 -11   4    1.43    0.27
   4 -11   4    0.72    0.18
   4  -9  -1   12.51    0.64
   4  -5  -4   13.92    0.54
   5 -11   6    0.88    0.13
   5 -11   7    0.81    0.12
   7  -9   3    1.64    0.24
   7  -8   1    6.39    0.43
   1  -9   0    3.95    0.45
   1  -6  -3   36.39    0.63
   2  -8  -2    0.57    0.28
   3 -10   1    1.18    0.32
   3  -9  -1    6.51    0.44
   4 -11   5    3.38    0.22
   4 -10   1    4.98    0.36
   4  -4  -4   32.60    0.64
   5 -10   2   -0.09    0.24
   5  -6  -3   16.51    0.71
   7  -7   0   -0.20    0.35
  -2  -7   4    2.52    0.23
  -1  -9   5    0.21    0.18
  -1  -8   2    8.61    0.37
   0 -10   9    0.01    0.16
   0  -7  -1  126.70    1.20
   1  -8  -1    5.19    0.45
   1  -7  -2   53.19    0.82
   2 -11   8    0.30    0.17
   2 -11   9   -0.01    0.12
   3 -11   5    3.02    0.25
   3  -8  -2   15.48    0.58
   3  -7  -3   17.02    0.59
   4 -11   6    0.12    0.14
   5  -9   0    0.22    0.39
   7  -9   4    0.03    0.21
  -1  -9   6    2.95    0.25
  -1  -7   1   35.81    0.66
  -1  -6   0    1.62    0.24
   0 -10   7   -0.04    0.21
   0 -10   8    9.92    0.32
   1  -5  -3   49.37    0.70
   2 -10   2    6.09    0.41
   2  -9   0   12.16    0.61
   3 -11   6    0.08    0.18
   3 -11   7    0.57    0.19
   4 -11   8    0.10    0.12
   4 -10   2    0.24    0.31
   5 -10   3    3.37    0.32
   5  -7  -2    1.03    0.61
   6 -10   5    1.02    0.17
   6  -8   0   20.11    0.74
  -2  -6   3   25.02    0.52
  -1  -9   7    1.11    0.20
  -1  -8   3    0.76    0.28
   2  -6  -3   22.80    0.54
   3 -10   2   13.90    0.50
   3  -9   0   33.91    0.83
   4  -9   0   21.19    0.69
   5  -5  -3    5.98    0.42
   6 -10   6    0.33    0.14
   6  -7  -1    0.39    0.43
   7  -9   5    0.15    0.20
   7  -8   2    0.58    0.34
   0  -9   3    1.38    0.32
   2 -10   3    5.69    0.43
   2  -8  -1   38.25    0.78
   2  -7  -2   78.54    1.01
   5 -10   4    1.01    0.26
   5  -9   1    1.79    0.43
   6 -10   7    0.58    0.14
   6  -5  -2   71.37    1.05
   0  -6  -1    0.42    0.22
   1 -10   5    8.11    0.42
   1 -10  11    5.68    0.23
   1  -6  -2  165.48    1.29
   2  -5  -3   47.68    0.74
   3 -10   3   12.51    0.50
   3  -8  -1    9.63    0.51
   4 -10   3    3.14    0.32
   4  -8  -1    1.00    0.47
   4  -7  -2   60.16    1.15
   7  -9   6    0.76    0.18
   7  -7   1   16.42    0.60
   7  -6   0   -0.10    0.33
  -1  -8   4    9.96    0.39
  -1  -7   2   57.00    0.82
   0  -9   4    0.13    0.33
   0  -7   0    0.44    0.25
   1  -7  -1   39.15    0.73
   2  -9   1   41.93    0.91
   3  -7  -2   47.17    0.89
   4  -5  -3    5.54    0.42
   5 -10   5    0.34    0.20
   6  -8   1   12.40    0.67
  -1  -6   1    3.99    0.30
   3  -9   1    6.75    0.47
   4 -10   4    4.73    0.33
   6  -6  -1  100.59    1.41
   2  -5  -1   36.10    0.75
   2  -5   0   92.08    1.10
   2  -5   1   35.69    0.75
   3  -5   5    5.66    0.55
   5  -4   9   34.45    0.76
   7  -3  10    1.66    0.40
   8  -6   4    4.22    0.92
  10  -5   2    0.88    0.74
   3  -5  -5    7.08    0.56
   5  -6  -5   20.99    1.14
   9  -5   5   10.27    0.65
  10  -5  -1    0.17    0.69
  10  -5   0    1.11    0.72
  10  -5   1    0.63    0.63
   4  -3   9    1.33    0.31
   5  -5   7   29.07    0.91
   8  -6   3   13.34    1.01
   9  -4  -7    0.55    0.58
   3  -5   4   86.48    1.17
   4  -6  -2   31.87    1.01
   4  -6   2   28.31    0.97
   4  -5  -6    0.44    0.74
   5  -6  -4   17.12    1.08
   6  -6   4    8.07    1.03
   7  -5  -7    0.25    0.82
   8  -6   2    3.30    0.84
   9  -5   4   10.15    0.88
   9  -3   8    0.57    0.38
   3  -5  -4   96.20    1.24
   4  -6  -1   64.44    1.28
   4  -6   0  291.85    2.39
   4  -6   1   62.54    1.24
   6  -6  -4   10.20    1.00
   6  -5  -7   12.34    0.92
   7  -6   3   34.02    1.27
   8  -6  -1   -0.07    0.78
   8  -6   0    6.79    0.88
   8  -6   1    0.40    0.77
   8  -5  -6    3.48    0.77
  10  -4   4    2.09    0.44
  10  -3   6    0.35    0.37
   3  -5   3   22.56    0.68
   3  -4   6   21.35    0.63
   4  -5   5    6.97    0.62
   5  -4   8   26.71    0.71
   7  -4   8    1.36    0.53
   9  -5   3    1.12    0.74
  10  -4  -4    3.20    0.61
   3  -5  -3   24.54    0.70
   3  -5   2   52.95    0.94
   4  -4   7   19.94    0.62
   5  -6  -2   74.64    1.46
   5  -6  -1   31.42    1.11
   5  -6   0   90.29    1.65
   5  -6   1   30.17    1.06
   5  -3   9   23.92    0.63
   7  -6  -2    1.11    0.85
   7  -6  -1   65.20    1.57
   7  -6   1   62.32    1.47
   8  -4   7    1.40    0.50
   9  -5   2    1.82    0.86
  10  -4   3    0.35    0.51
   3  -4  -6   22.86    0.62
   4  -5  -5    8.42    0.63
   5  -5  -6    0.08    0.60
   6  -6   1   85.42    1.59
   6  -3   9   10.27    0.55
   7  -4  -8    0.88    0.53
   9  -5  -2    1.11    0.68
   9  -4  -6    0.32    0.63
  10  -4   2    0.85    0.72
   3  -5  -1  170.08    1.55
   3  -5   0   22.19    0.70
   4  -5   4   11.72    0.66
   5  -5   5    5.43    0.70
   8  -5   4   16.11    1.02
   8  -3   8    1.72    0.49
   9  -5   0    2.61    0.74
   9  -4   5    0.30    0.48
   9  -3   7   11.70    0.53
  10  -4  -2    1.66    0.64
  10  -4   1    0.63    0.72
   4  -5  -4   13.97    0.69
   4  -4  -7   25.61    0.79
   5  -4   7    2.99    0.49
   6  -5   5    3.16    0.83
   7  -4   7    8.06    0.64
   8  -5  -4   15.74    0.94
   8  -5   3   19.66    1.18
   8  -4  -7    2.95    0.68
   9  -2   8    6.69    0.43
  10  -4  -1    0.49    0.62
  10  -4   0   -0.13    0.62
   4  -5   3    4.23    0.55
   4  -4   6    0.07    0.45
   5  -5  -5    6.28    0.72
   7  -5  -5    2.27    0.72
   8  -5  -3   16.94    1.08
  10  -3  -5    7.99    0.68
  10  -3   4    9.72    0.62
  10  -2   6    3.34    0.41
  10  -1   7    0.23    0.31
   3  -4  -5   56.49    0.90
   3  -4   4  112.26    1.23
   4  -5   2  108.25    1.43
   8  -5   2    6.32    0.85
   9  -3  -7   18.64    0.83
  11  -2   2    0.12    0.34
   4  -5  -2  120.38    1.53
   4  -5   1  194.35    1.88
   5  -5  -4   14.73    0.82
   7  -5   3   14.26    1.05
   7  -4  -7   11.57    0.92
   8  -5   0    0.92    0.78
  10  -3  -4   16.47    1.05
  10  -3   3    4.76    0.66
  11  -2   1    2.19    0.46
   4  -5  -1  198.70    1.92
   4  -5   0  326.74    2.43
   4  -4  -6   -0.09    0.51
   5  -2   9   12.93    0.49
   6  -3   8    3.10    0.47
   7  -5  -3   13.94    0.97
   7  -5   2    2.63    0.85
  11  -2  -1    2.02    0.64
  11  -2   0    7.61    0.73
   3  -4  -4  126.14    1.31
   3  -4   3   40.88    0.81
   4  -3   7    2.86    0.35
   7  -5  -2    3.39    0.85
   7  -5  -1   49.00    1.48
   7  -5   0   14.71    1.07
   7  -5   1   51.23    1.41
   8  -2   8    1.40    0.48
   9  -4   1    3.60    0.97
   9  -4   2    0.76    0.81
   9  -2   7    1.50    0.42
   9  -1   8    2.01    0.41
  10  -3  -3    8.13    0.84
   5  -5   1    1.98    0.61
   6  -5  -2   80.47    1.57
   6  -5   1   47.16    1.28
   7  -4  -6    0.66    0.85
   9  -4  -2    0.65    0.78
   9  -4  -1    4.25    0.88
   9  -4   0    0.06    0.77
   9  -3  -6    0.88    0.76
  10  -3  -2    5.64    0.84
  10  -3  -1    3.18    0.98
  10  -3   0    4.91    1.02
  10  -1   6    1.52    0.40
   3  -4  -3   42.01    0.81
   3  -4   2  433.72    2.39
   4  -2   8   21.44    0.55
  10  -2   4    1.38    0.53
  11  -1   2    3.43    0.45
   3  -4  -2  459.39    2.50
   3  -4   1  201.52    1.68
   5  -3   7   48.46    0.98
   6  -3   7    0.34    0.49
   8  -3  -7    1.09    0.92
   9  -3  -5   13.35    1.21
   9  -3   4    6.22    0.81
   9  -2   6   -0.02    0.54
  10  -2  -5    0.01    0.58
  11  -1   1    9.10    0.64
   3  -4  -1  200.63    1.65
   3  -4   0 1091.56    3.78
   4  -4   3    8.54    0.63
   7  -4  -5    9.60    0.88
   7  -2   8    1.36    0.43
   7  -1   9    0.52    0.41
   8  -4  -3   27.73    1.20
  10  -2   3   11.33    0.79
  11  -1  -2    5.09    0.73
  11  -1  -1   16.69    1.14
  11  -1   0    4.25    0.64
   5  -4  -5    5.03    0.67
   5  -2   8    2.86    0.40
   8  -4  -2   24.85    1.13
   8  -4  -1    4.24    1.01
   8  -4   0   15.34    1.16
   8  -4   1    3.35    0.82
   8  -3   5    6.26    0.70
   8  -2   7    7.47    0.57
   9  -2  -7    2.25    0.64
   9  -1   7    0.05    0.38
   9   0   8   -0.27    0.31
  10  -1   5    0.94    0.43
  11   0   3    0.25    0.31
   6  -4  -5   13.82    0.79
   8  -3  -6    5.39    1.02
   8  -1   8    3.41    0.50
  10  -2  -3   17.21    1.24
  10  -2   2    9.70    0.84
  10  -1  -6    1.53    0.49
  10   0   6    0.57    0.32
   4  -4   1  175.02    1.76
   6  -4   3    1.88    0.67
   6  -3   6    3.96    0.59
   7  -4  -3    7.32    0.90
   7  -4   2    7.54    0.90
   7  -3  -7    4.31    0.73
   9  -3  -3   22.36    1.20
   9  -3   1   24.77    1.25
   9  -1  -8    3.11    0.55
  10  -2  -2   15.01    1.26
  11   0   2    0.50    0.31
   4  -4  -2   99.04    1.32
   4  -4  -1  174.58    1.72
   4  -4   0  472.01    2.77
   4  -2   7   39.35    0.74
   5  -4   2   74.24    1.33
   6  -4   2   50.52    1.28
   7  -4  -2    8.33    0.80
   7  -4  -1   23.61    1.13
   7  -4   0   43.99    1.27
   7  -4   1   21.96    1.07
   8  -3   4   11.84    0.91
   9  -3  -2    6.59    0.98
   9  -3  -1   23.84    1.30
   9  -3   0   -0.32    0.82
   9  -2  -6   -0.34    0.68
  10  -2  -1   13.64    1.14
  10  -2   0    1.14    0.90
  10   0  -7    2.65    0.37
  11   0   1    0.48    0.38
   5  -4   1  681.47    3.73
   6  -4  -3    3.57    0.65
   6  -4   1    7.38    0.70
   8  -3  -5    8.50    0.95
   9  -2   4    1.12    0.62
   9  -1   6    1.13    0.46
  10  -1  -5    0.71    0.53
  10   0   5    2.30    0.45
  11   0  -2   -0.38    0.56
  11   0  -1    0.60    0.73
  11   0   0    0.61    0.51
   4  -3  -6    9.45    0.55
   5  -4  -2   73.98    1.29
   5  -4  -1  675.77    3.66
   6  -4  -2   48.99    1.19
   6  -2   7   12.45    0.64
   7  -3  -6   33.18    1.12
   7  -1   8    1.36    0.46
   9  -2  -5   10.05    1.21
  11   1   2    3.32    0.38
   4  -1   8   27.59    0.55
   5  -2   7   14.73    0.58
   7  -2  -8    1.08    0.69
   8  -3   2   23.94    1.17
   8   0   8    0.74    0.45
   9  -2   3    5.64    0.82
   9  -1  -7    0.29    0.64
  10  -1   2   13.92    0.94
   6  -3  -6    4.95    0.67
   7  -3  -5   47.00    1.33
   7  -2   6    7.49    0.71
   8  -3  -3   60.06    1.56
   9   2   8    6.87    0.44
  10  -1  -3   13.52    1.29
  10   0  -6    0.64    0.42
  11   1   1    7.35    0.48
   4  -2   6   70.78    1.04
   5  -3   4    1.47    0.47
   5  -1   8    2.33    0.35
   6  -1   8    0.74    0.33
   6   0   9    1.48    0.36
   7  -3   3    0.48    0.78
   8  -3  -2   18.51    1.07
   8  -3  -1    2.93    0.84
   8  -3   0   17.21    1.06
   9  -2  -3    8.90    1.20
  10  -1  -2   22.21    1.37
  10  -1  -1   10.28    1.30
  10  -1   1    6.29    0.90
  10   1  -7    0.67    0.32
  10   1   5    0.96    0.41
  11   1  -2    4.38    0.55
  11   1  -1    9.06    0.61
  11   1   0    2.86    0.44
   4  -3  -5   11.32    0.53
   6  -2  -8    5.61    0.61
   6  -2   6    0.36    0.56
   7  -3   2   20.02    1.15
   8  -2  -6    7.77    0.96
   8  -2   4   -0.45    0.62
   8  -1  -8    5.44    0.78
   9  -2  -2    1.99    0.95
   9  -2  -1   16.02    1.31
   9  -2   1   14.73    1.17
   9   0  -8   -0.26    0.42
   9   1   7    0.17    0.42
   5  -3  -5    4.36    0.53
   5  -3   3    6.16    0.63
   5  -2   6   31.07    0.79
   6  -3  -5    0.36    0.47
   6  -3   3    4.23    0.66
   7  -2  -7    5.16    0.89
   7   1   9    0.31    0.36
  10   0  -5    2.40    0.57
  11   2   1    1.48    0.32
   4  -3  -4   13.01    0.53
   4  -3   2   29.19    0.75
   7  -3  -1   79.07    1.64
   7  -3   0    0.54    0.63
   7  -3   1   77.50    1.59
   8  -2  -5    4.95    1.02
   8  -2   3    4.18    0.92
   8   1   8    3.71    0.49
  10   0  -4    0.71    0.81
  10   0   2    3.96    0.75
  11   2  -2   -0.12    0.30
  11   2  -1    1.23    0.36
  11   2   0    4.02    0.38
   5  -3  -4    1.93    0.51
   5  -3   2  247.75    2.21
   6  -3   2   11.16    0.74
   8   0  -9    5.10    0.66
  10   1  -6    1.02    0.40
  10   2  -7    0.05    0.29
  10   2   5    0.42    0.32
   4  -3   1  190.83    1.68
   4  -1   7   82.75    0.97
   6  -3  -3    3.75    0.54
   6  -3   1   88.81    1.53
   6  -2  -7   17.53    0.84
   6  -1   7   19.32    0.66
   7  -2  -6   10.52    0.94
   8  -2   2    7.32    1.03
   9  -1   2   26.16    1.38
   9   0  -7   -0.69    0.56
   9   1   6    0.83    0.52
  10   0  -3    9.46    1.17
  10   0  -2    8.44    1.43
  10   0   1    8.78    0.86
   4  -3  -2   30.57    0.72
   5  -3   1   26.59    0.81
   5  -1   7   38.96    0.78
   6  -3  -2   10.60    0.67
   6  -3  -1   85.96    1.48
   6  -3   0    0.54    0.53
   7  -1   6   30.43    0.90
   8  -2  -3    5.46    0.86
   8  -2   1    0.24    0.78
   9  -1  -4    1.86    0.98
  10   0  -1   15.34    1.34
  10   3   5    5.45    0.41
   5  -3  -1   25.36    0.79
   5  -3   0   60.56    1.13
   5  -2  -7   19.21    0.68
   6   0   8    3.98    0.40
   7  -2   3   10.90    0.98
   7  -1  -8    2.27    0.64
   8  -2  -2    6.46    0.93
   8  -2  -1    1.12    0.85
   8  -2   0   21.49    1.20
   9  -1  -3    6.90    1.15
   9  -1   0   16.92    1.27
   9  -1   1   10.67    1.18
   9   0   4   -0.47    0.56
   9   3   7   11.21    0.54
   5   0   8   -0.34    0.31
   7  -2  -5    1.77    0.63
   7   0   7   -0.55    0.47
   8   0  -8    0.80    0.70
   9  -1  -1   10.22    1.21
   9   0  -6    0.59    0.69
  10   1  -4    2.03    0.65
  10   2  -6    3.03    0.40
   6  -2  -6    1.03    0.53
   6  -1   6   51.46    1.04
   7  -2   2    7.81    0.84
   7   1   8    1.53    0.46
   9   2   6    0.29    0.48
   9   4   7    1.10    0.35
  10   1  -3   12.85    1.25
  10   1   1    5.55    0.73
   4  -2  -6   73.20    1.03
   4  -1   6  109.59    1.22
   5  -2  -6   32.99    0.87
   6  -2   3    7.48    0.70
   7  -2   1   34.22    1.20
   7   0  -9   -0.86    0.54
   8  -1   3    5.03    0.86
   8   1  -9   11.41    0.72
   9   1  -7   -0.39    0.60
  10   1  -2   27.12    1.67
  10   1  -1   10.17    1.29
  10   3   4    8.18    0.49
   5  -1   6   62.04    1.04
   6  -2  -5   26.47    0.88
   6  -1  -8    2.71    0.57
   7  -2  -2    8.61    0.78
   7  -2  -1   33.98    1.17
   7  -2   0   30.70    1.14
   7  -1  -7   15.61    0.97
   8  -1   2    9.83    1.14
   8   3   8    1.63    0.40
   9   0   2    0.26    0.70
   9   2  -8   10.10    0.60
  10   2   2    8.29    0.69
  10   3  -6    0.16    0.32
  10   4   4    1.87    0.35
   6  -2   2   92.40    1.61
   6   0   7    1.75    0.38
   7  -1   4   13.82    0.83
   7   0   6    0.08    0.55
   8  -1   1   81.19    2.15
   8   0  -7    4.64    0.93
   9   0  -4   -0.05    1.09
   9   0   1   -0.52    0.92
   9   1   4    2.02    0.60
  10   2  -4    1.68    0.59
   4  -2  -5   48.14    0.87
   5  -2  -5   23.87    0.73
   6  -2   1   73.97    1.46
   8  -1  -3    6.50    1.04
   8  -1   0    1.08    0.95
   8   2   7    7.59    0.58
   9   0  -3    0.52    1.15
   9   0  -2    1.43    1.19
   9   0  -1   -0.61    1.09
   9   0   0    1.21    1.03
   9   1  -6    2.48    0.80
  10   2  -3   14.54    1.00
  10   2   0    0.71    0.75
  10   2   1    9.28    0.73
   4  -2   2  301.60    2.11
   5   0   7   -0.15    0.34
   6  -2  -3    8.20    0.62
   6  -2   0    5.88    0.60
   7  -1   3   25.71    1.25
   7   2   8    0.80    0.46
   8  -1  -1   76.83    1.94
   9   4   6    0.89    0.39
  10   2  -2   13.67    1.20
  10   2  -1   11.01    1.09
  10   3   2    3.36    0.46
   5  -2   1    4.11    0.56
   5  -1   5  152.65    1.70
   6  -2  -2   84.79    1.45
   6  -2  -1   71.00    1.36
   6  -1  -7   26.63    0.94
   7   0  -8    0.78    0.63
   8   0  -6   10.47    1.12
   8   1  -8    5.41    0.70
   9   2  -7    2.56    0.53
   9   3  -8    0.62    0.40
   9   5   6    2.06    0.36
  10   3  -4   12.05    0.75
  10   5   3    3.21    0.32
   5  -2  -3   45.75    0.96
   5  -2   0   24.05    0.82
   5   1   8    2.41    0.34
   6  -1   4   28.60    0.97
   7  -1  -5    3.35    0.81
   7  -1   2    6.34    0.88
   8   0   3   19.06    1.02
   8   2  -9   10.75    0.69
   8   3   7    0.97    0.51
   9   1   2   24.62    1.16
  10   3  -3    6.47    0.79
  10   3   0    4.21    0.70
  10   3   1    1.78    0.51
  10   4   2    0.65    0.34
   5  -2  -1    3.77    0.44
   6   0   6   65.76    1.16
   7  -1  -4   15.06    1.06
   8   0   2   58.92    1.83
   8   2   6    5.86    0.68
  10   3  -2    4.95    0.70
  10   3  -1    2.19    0.57
  10   4  -4    2.63    0.47
  10   5   2    1.34    0.30
   5  -1  -7   49.08    0.98
   6  -1  -6   65.93    1.34
   7  -1  -3   26.56    1.17
   7  -1   0   -0.06    0.79
   7  -1   1   31.62    1.27
   7   0  -7   -0.02    0.95
   7   1  -9    0.75    0.59
   7   1   6   29.73    1.00
   7   3   8   25.98    0.82
   8   1  -7   18.11    1.12
   9   1   0   17.11    1.35
   9   2  -6   -0.23    0.58
   9   4  -8    0.17    0.29
   9   4   5    0.40    0.46
  10   4  -3    0.57    0.45
  10   4   1    0.68    0.38
  10   5  -4    1.19    0.31
   6   1   7   19.45    0.69
   7  -1  -2    5.76    0.79
   7  -1  -1   32.60    1.23
   7   2   7    4.13    0.60
   8   0   1   91.30    2.26
   8   4   7    2.06    0.50
   9   3  -7   14.12    0.68
   9   6   5    1.82    0.35
  10   4  -2    0.87    0.38
  10   4  -1    0.41    0.35
  10   4   0   -0.05    0.36
  10   5   1   -0.31    0.26
   5   0   6   -0.09    0.30
   6  -1  -5   64.81    1.34
   6  -1   2   64.94    1.47
   6   0   5   25.71    0.90
   8   0  -1   99.50    2.40
   8   2  -8    1.59    0.70
   8   5   7    1.65    0.44
   9   2   2    0.49    0.69
   9   5   5    9.21    0.52
  10   5  -3    4.05    0.34
  10   5  -2    1.07    0.29
  10   5  -1    0.28    0.32
  10   5   0    0.23    0.27
   5  -1  -6   67.87    1.17
   7   0  -6   -0.71    0.75
   7   0   3   -0.02    0.64
   7   4   8    0.90    0.47
   8   1  -6    7.09    1.05
   8   1   3    5.18    0.78
   9   2  -4    2.15    1.20
   9   2   1   13.23    1.14
   6  -1   1    0.63    0.53
   7   1  -8    2.07    0.82
   7   1   5    2.46    0.58
   9   2  -3   10.18    1.49
   9   3  -6    0.37    0.52
   9   4  -7    0.84    0.38
   9   4   4    0.17    0.45
   6  -1  -2   57.77    1.32
   6  -1  -1    0.64    0.62
   6  -1   0   12.54    0.74
   7   0   2    0.04    0.77
   8   1   2    8.13    0.92
   9   3   2    4.96    0.83
   9   5  -7    0.09    0.34
   9   5   4    9.23    0.61
   5  -1  -5  139.43    1.59
   5  -1   2   81.21    1.34
   5   0   5    0.55    0.35
   5   2   8    2.27    0.32
   6   0  -7    3.06    0.65
   6   0   4   49.43    1.16
   6   1   6   49.69    1.05
   7   2  -9   18.04    0.96
   7   2   6    7.95    0.64
   7   3 -10    2.04    0.52
   7   3   7    3.07    0.50
   8   1   1   78.37    2.10
   8   2  -7    8.35    0.81
   8   4  -9    1.18    0.42
   8   4   6    5.24    0.56
   9   3  -5    9.15    0.82
   9   4   3   12.51    0.79
   5  -1   1   15.47    0.68
   6   2   7   12.31    0.64
   6   3   8    3.42    0.43
   7   0  -4    0.55    0.74
   7   0   1    0.49    0.81
   7   1   4   12.45    0.80
   8   1   0    0.72    1.16
   8   3  -8    1.95    0.54
   8   3   5    6.98    0.68
   8   7   6    2.11    0.37
   9   3  -4    9.56    1.01
   9   7   3    2.70    0.33
   7   0  -3   -0.35    0.76
   7   0  -2   -0.35    0.76
   7   0  -1    0.68    0.73
   8   2  -6    8.89    1.15
   8   2   3    4.59    0.73
   8   5   6    2.61    0.46
   9   3  -3   27.55    1.58
   9   4  -5    1.18    0.62
   5  -1  -3   19.08    0.68
   5  -1   0  114.82    1.51
   7   4   7    8.59    0.66
   8   6  -9    0.64    0.29
   6   1  -8    3.10    0.78
   6   1   5   53.00    1.12
   7   1   3   20.88    0.99
   7   2  -8    1.44    0.79
   7   2   5    1.85    0.55
   7   3   6   24.16    0.96
   8   2   2    6.50    0.82
   8   4  -8    6.19    0.62
   9   4  -4    0.98    0.65
   9   4   1    4.18    0.68
   9   5  -5   10.62    0.67
   9   5   2    1.71    0.50
   9   6   2    0.74    0.40
   9   7  -5   -0.25    0.25
   6   0  -5   30.56    1.15
   6   4   8    5.91    0.53
   7   3  -9   12.52    0.79
   7   4 -10    0.35    0.40
   8   2  -4   -0.72    1.38
   8   2   1   -0.37    0.85
   9   4  -3   16.67    1.05
   9   4  -2    0.95    0.68
   9   4  -1    4.01    0.70
   9   4   0    0.48    0.67
   9   5   1    3.42    0.63
   9   6  -5    2.38    0.38
   9   7   1    0.07    0.28
   5   2   7   13.30    0.57
   5   3   8    1.63    0.39
   6   0   1    4.64    0.68
   6   2   6    0.71    0.49
   7   1   2    5.48    0.81
   7   5   7    0.75    0.43
   8   2   0   25.40    1.52
   8   5   5   12.81    0.68
   8   6   5    0.76    0.47
   8   7   5    1.37    0.38
   9   5  -4   10.31    0.69
   9   5   0    1.44    0.58
   9   6  -4    0.94    0.40
   9   6   1    0.63    0.34
   9   7  -4    1.15    0.24
   6   0  -3   53.80    1.37
   6   2  -9    5.60    0.75
   6   3   7    0.31    0.37
   7   1   1   36.33    1.50
   7   6   7    0.16    0.43
   8   2  -1    0.60    1.21
   8   5  -8    2.50    0.43
   8   7  -8    0.10    0.27
   9   5  -3    0.68    0.47
   9   5  -2    0.81    0.46
   9   6  -3    0.73    0.39
   9   6   0   -0.04    0.33
   9   7  -3    2.32    0.28
   9   7  -2    0.41    0.28
   9   7  -1    0.01    0.29
   9   7   0    3.66    0.32
   5   0  -6   -0.27    0.37
   6   0  -2  113.53    1.83
   6   0  -1    3.83    0.62
   7   1   0   -0.02    0.83
   7   2  -7    5.25    0.83
   7   3   5   35.00    1.11
   7   4   6    0.99    0.59
   8   3  -5    9.21    1.10
   8   8   4    0.94    0.29
   9   6  -2    0.76    0.33
   5   0   2   -0.28    0.41
   5   1   5  123.55    1.45
   7   2   3    9.34    0.77
   7   3  -8   31.65    1.15
   8   3   1    2.79    0.98
   8   4   3   20.72    0.94
   8   5   4   13.84    0.75
   5   0  -5    0.33    0.38
   5   1  -8    2.75    0.60
   6   1   3   22.90    0.88
   6   2   5   22.10    0.84
   7   2  -6   11.47    1.12
   7   4  -9   21.22    0.79
   7   8   6    0.50    0.35
   8   3  -4   13.77    1.36
   8   3   0   17.41    1.20
   8   6   4    3.39    0.49
   8   7   4    4.18    0.45
   5   0   1   -0.54    0.39
   6   4   7    3.42    0.55
   7   2   2    7.29    0.81
   7   5   6    7.75    0.63
   8   3  -1    2.81    1.05
   8   6  -7   -0.06    0.33
   8   7  -7    0.70    0.30
   8   8   3    0.37    0.29
   6   1   2   58.55    1.38
   6   3   6    3.64    0.50
   7   6   6   -0.51    0.47
   8   4  -5   11.18    0.92
   5   0  -3    0.07    0.37
   5   0  -2    0.15    0.37
   5   0  -1   -0.37    0.40
   7   2   1   34.23    1.34
   7   3  -7    3.33    0.66
   7   5  -9    7.98    0.53
   8   4  -4    4.99    0.93
   8   4   1    3.17    0.74
   8   5   2    6.97    0.77
   6   1  -4   33.43    1.19
   6   1   1    0.99    0.64
   6   3  -9   15.33    0.79
   6   4 -10   17.49    0.70
   6   5   7    9.67    0.63
   7   3   3    0.41    0.54
   7   4  -8    1.43    0.51
   7   6  -9    1.61    0.39
   7   7  -9    0.51    0.31
   8   4  -3   26.99    1.45
   8   4  -2   25.25    1.32
   8   4  -1    3.47    0.86
   8   4   0   14.66    1.00
   8   5  -5   13.70    0.82
   8   8  -5    0.79    0.27
   8   9  -3    0.69    0.19
   8   9  -2    0.04    0.20
   8   9  -1    1.58    0.24
   8   9   0    1.53    0.22
   6   1  -3   28.08    1.12
   6   1  -1    1.45    0.65
   6   2  -7   17.09    0.96
   7   5   5    0.90    0.49
   8   5  -4   14.09    1.01
   8   5   1    7.30    0.69
   8   6  -5    1.33    0.55
   8   6   2    2.92    0.53
   8   7   2    0.37    0.34
   8   8   1    2.10    0.29
   4   1  -8   38.16    0.87
   5   1   3   17.55    0.68
   6   3   5    0.07    0.43
   6   4   6    3.74    0.54
   6   7   7    1.78    0.43
   7   6   5    2.57    0.54
   7   9   4    0.07    0.26
   8   5  -3   15.87    0.91
   8   5  -1    7.57    0.80
   8   6   1    0.81    0.47
   8   7  -5    1.12    0.33
   8   7   1    7.69    0.54
   8   8  -4    0.96    0.25
   8   8   0   -0.24    0.29
   5   1  -6   73.69    1.40
   6   5 -10    9.43    0.57
   7   3   1   69.18    1.68
   7   4  -7    8.93    0.72
   7   8  -8    1.25    0.30
   8   5  -2    4.93    0.67
   8   6  -4    3.14    0.50
   8   6   0    4.64    0.53
   8   7  -4    3.67    0.39
   8   7   0    2.42    0.44
   8   8  -3    0.45    0.23
   8   8  -2    2.45    0.28
   8   8  -1    1.76    0.28
   5   1   2   81.14    1.36
   6   2  -6    0.68    0.67
   6   3  -8    5.40    0.61
   7   7  -8    1.35    0.36
   7   9  -7    0.90    0.22
   8   6  -3    9.12    0.60
   8   6  -2    2.37    0.45
   8   6  -1    0.40    0.43
   8   7  -3    1.05    0.33
   8   7  -2    0.41    0.29
   8   7  -1    6.18    0.45
   5   1  -5  153.45    1.89
   5   2  -8    3.52    0.62
   5   4   7    2.07    0.33
   6   2   2   75.51    1.44
   6   4  -9   28.11    0.86
   7   3   0   -0.04    0.71
   7   5  -7    1.59    0.58
   7   6   4    9.13    0.68
   7   8   4    4.16    0.43
   4   1  -7   92.87    1.24
   5   1   1   15.51    0.71
   6   2   1   72.64    1.52
   6   7 -10    2.60    0.34
   7   7   4    6.94    0.51
   6   2   0    7.42    0.82
   6   3  -7   -0.25    0.48
   6   8   6    0.70    0.34
   7   6  -7    0.07    0.39
   7   8  -7    0.32    0.27
   7  10  -4    0.20    0.15
   7  10   0    0.67    0.17
   0  -4   7    0.19    0.15
   2  -6   7   28.18    0.59
   2  -6   8    2.13    0.29
   4  -4  16    0.63    0.17
   6  -6   2   50.18    0.89
   6  -6  12    0.05    0.25
   8  -5  12    0.65    0.16
   1  -5   5   78.98    0.80
   1  -5   9    4.37    0.27
   2  -5  12   12.97    0.46
   5  -6  12    0.60    0.28
   5  -4  16    1.43    0.16
   6  -5   0   68.07    1.13
   6  -5  14    1.30    0.21
   7  -6   4    9.66    0.48
   7  -6  10    1.97    0.29
   1  -5   6   50.31    0.65
   1  -4  12   20.58    0.44
   2  -5   2   41.23    0.67
   3  -6   4   11.10    0.46
   3  -6  10   89.82    1.04
   4  -5   0  339.68    2.05
   4  -5  14    1.41    0.24
   6  -6  11    1.99    0.30
   7  -6   9    1.61    0.29
   7  -5   1   50.93    0.99
   7  -5  13    8.69    0.30
   8  -5   3   16.65    0.65
   8  -5  11    1.61    0.21
   3  -6   5   19.21    0.54
   3  -6   9   10.29    0.44
   3  -5   1  190.94    1.47
   3  -5  13   13.92    0.45
   4  -6   3    6.58    0.42
   5  -6   3   13.69    0.55
   5  -5   0   49.55    0.85
   7  -6   6   -0.17    0.28
   7  -6   8    2.43    0.31
   0  -3  10    0.03    0.14
   2  -5   3   42.42    0.65
   3  -6   6    3.12    0.33
   3  -6   7    0.41    0.28
   3  -6   8   40.70    0.74
   4  -6   4    7.44    0.43
   4  -6  10   44.69    0.80
   6  -6  10    4.85    0.35
   8  -5   4   12.70    0.52
   8  -5  10    0.42    0.24
   8  -4   1    2.64    0.50
   8  -4  13    0.07    0.13
   9  -4   4    0.05    0.36
   9  -4  10    0.37    0.16
   1  -4  11   23.46    0.44
   4  -6   5    7.09    0.48
   4  -6   9   22.52    0.60
   5  -6   4   13.68    0.53
   5  -6  10    0.99    0.30
   6  -6   5    8.68    0.47
   6  -6   9    2.39    0.33
   6  -5   1   41.83    0.86
   7  -5   2    2.38    0.42
   7  -5  12    0.57    0.21
   7  -4  14    1.75    0.19
   8  -5   5   12.31    0.53
   8  -5   9    2.15    0.28
   1  -3  13   13.36    0.35
   2  -5   4  147.05    1.17
   2  -4  13   20.24    0.47
   3  -5  12    6.00    0.36
   4  -6   7    3.34    0.35
   4  -6   8    0.07    0.29
   5  -6   5   15.59    0.55
   5  -6   8    0.38    0.37
   5  -6   9   84.88    1.08
   5  -5  13    1.16    0.27
   6  -6   7    1.42    0.35
   6  -3  16    1.88    0.17
   8  -5   8    2.39    0.31
   9  -4   5    0.53    0.31
   1  -4  10    6.26    0.29
   3  -5   2   57.96    0.82
   4  -4  -1  181.38    1.42
   4  -3  16    1.64    0.19
   4  -2  17    0.22    0.14
   5  -6   6    3.14    0.40
   5  -6   7   14.76    0.53
   5  -4  -1  741.59    3.02
   6  -5  12    3.58    0.37
   7  -5   3   11.55    0.57
   7  -5  11    1.61    0.26
   8  -4  12    2.47    0.21
   8  -3  14    0.28    0.11
   9  -4   6    0.85    0.29
   9  -4   7    1.06    0.28
   2  -5   5    4.10    0.28
   2  -5   6   42.69    0.66
   2  -5   7   16.06    0.44
   4  -5  12    0.95    0.31
   5  -5  12   -0.03    0.35
   5  -3  16    7.57    0.25
   5  -2  17    0.50    0.14
   6  -5   2   63.76    1.01
   7  -3  15    3.82    0.19
   8  -4   2   22.34    0.75
   1  -4   9    0.17    0.16
   2  -4  12   46.57    0.70
   3  -5   3   25.23    0.58
   4  -5   2  109.63    1.18
   4  -4  14    9.13    0.39
   6  -5  11    2.91    0.39
   6  -4  14    0.79    0.19
   7  -5   4   13.52    0.56
   7  -4  13    6.96    0.30
   8  -4  11    2.00    0.24
   9  -3  11    1.14    0.16
  10  -2   5    0.22    0.31
   1  -4   6    1.17    0.22
   1  -4   8   24.31    0.45
   1  -3  12   24.43    0.45
   3  -5  10   22.14    0.56
   6  -4   0    2.67    0.48
   7  -5   8   11.24    0.54
   7  -5   9    8.09    0.43
   7  -4   1   25.33    0.84
   8  -4   3   23.62    0.74
   8  -3  13    3.03    0.22
   9  -3   3   15.58    0.65
  10  -2   6    3.30    0.32
  10  -2   7    0.00    0.27
   3  -5   4   89.83    1.03
   3  -5   9    2.75    0.32
   4  -5   3    4.11    0.40
   7  -5   7    0.87    0.35
   8  -4  10    0.86    0.29
   9  -3  10    1.19    0.21
   3  -5   5    5.97    0.36
   3  -5   8   25.82    0.61
   4  -5  10    3.49    0.39
   4  -4   0  516.25    2.44
   5  -5   3    5.45    0.40
   5  -4   0   65.27    0.99
   6  -5   9    4.90    0.41
   6  -4  13    0.99    0.25
   6  -1  17    1.09    0.12
   7  -4  12   -0.16    0.23
   7  -3  14    4.79    0.24
   8  -4   4    5.50    0.48
   8  -4   9    1.02    0.32
   8  -3   1    0.97    0.57
   9  -3   4    8.20    0.53
   9  -3   9    0.36    0.30
   1  -3  11   13.20    0.37
   4  -5   4   13.03    0.50
   4  -1  17   -0.14    0.14
   5  -5   4   11.74    0.50
   5  -3  15    0.63    0.19
   6  -5   5    2.86    0.39
   6  -5   6   12.06    0.58
   6  -5   8   31.62    0.74
   6  -2  16    0.93    0.14
   7  -4   2    7.96    0.59
   8  -4   5   11.16    0.56
   8  -4   7    2.26    0.46
   8  -4   8    7.81    0.46
   8  -3  12    0.81    0.22
   8  -2  14    0.65    0.14
   9  -3   5    8.63    0.52
   2  -3  13   36.45    0.61
   3  -3  14   14.61    0.45
   4  -5   5    6.90    0.41
   4  -5   8    7.37    0.44
   4  -2  16    1.28    0.17
   5  -5   5    5.23    0.42
   5  -5   8    4.15    0.46
   5  -2  16    0.10    0.17
   6  -5   7    9.23    0.51
   6  -4   1    8.47    0.48
   7  -2  15    1.53    0.17
   9  -3   6    0.30    0.35
   9  -3   7   17.45    0.59
   4  -5   6    0.94    0.31
   5  -5   6    1.01    0.34
   5  -5   7   29.97    0.72
   6  -3  14    7.33    0.34
   7  -4   3    7.09    0.55
   7  -3  13    0.70    0.26
   9  -2  11   11.26    0.33
  10  -1   5    0.89    0.42
  10  -1   8    6.59    0.30
   1  -3  10   61.94    0.69
   2  -4   4  135.88    1.09
   3  -4   2  459.56    2.16
   4  -4   1  174.92    1.43
   4  -4  12    1.02    0.35
   4  -3  14    2.38    0.32
   5  -4   1  651.76    2.84
   7  -4  10    0.04    0.32
   8  -3   2   23.53    0.84
   8  -2  13    3.79    0.25
  10  -1   7    0.63    0.24
   2  -4   5  141.27    1.12
   2  -4   7   12.74    0.41
   2  -2  14    3.83    0.27
   3  -1  16    0.08    0.17
   5  -3  -1   31.83    0.70
   6  -4   2   44.45    0.85
   6   0  17    0.27    0.11
   7  -4   4   13.48    0.60
   7  -4   9   22.08    0.66
   9  -2   3    7.76    0.65
   9  -2  10    1.37    0.22
   1  -2  12   13.65    0.38
   3  -4  10   58.58    0.85
   3  -3  13    0.02    0.27
   4  -4  11   64.01    0.97
   6  -1  16    6.01    0.24
   7  -4   7    9.16    0.53
   7  -3  12    2.07    0.29
   7  -2  14    5.50    0.26
   8  -3   3   58.19    1.14
   8  -3  10    0.60    0.32
   8  -1  14    1.11    0.15
   9  -1  12    0.37    0.14
   1  -3   8   54.73    0.64
   3  -4   3   42.19    0.69
   4  -2  15    1.25    0.22
   5   0  17    0.07    0.14
   6  -4   3    1.93    0.35
   6  -3  13   13.00    0.45
   7  -3   1   88.00    1.31
   7  -1  15    4.81    0.23
   7   0  16   -0.09    0.10
   8  -3   4    9.46    0.67
   8  -2  12    0.80    0.24
   9  -2   4    1.16    0.47
   9  -2   9    2.99    0.31
   2  -3  11    8.27    0.38
   3  -4   4  114.06    1.09
   3  -4   9   33.71    0.66
   4  -4  10   37.07    0.77
   4  -1  16    3.86    0.25
   5  -4  10   37.73    0.81
   5  -3  13    8.81    0.41
   6  -3   0    0.53    0.32
   8  -3   5    7.86    0.64
   8  -3   8    2.34    0.44
   9  -2   5    7.55    0.57
   9  -2   6    0.32    0.49
  10   0   8    4.27    0.27
   3  -4   5   50.65    0.76
   3  -4   8   62.05    0.86
   4  -4   3    7.85    0.38
   5  -4   9   41.57    0.89
   6  -4   5    9.98    0.52
   6  -4   7    3.76    0.51
   6  -3  12   -0.13    0.36
   6  -2  14   32.26    0.59
   7  -3  11    0.55    0.31
   8  -2   1    0.15    0.40
  10   0   5    2.88    0.45
  10   0   6    0.35    0.38
  10   0   7    2.76    0.29
   1  -2  11    9.83    0.33
   2  -2  13   69.65    0.82
   3  -4   6   20.64    0.52
   4  -4   4   29.36    0.64
   5  -4   4    0.83    0.30
   5  -4   8   30.00    0.76
   5  -3   0   62.80    0.87
   6  -4   6    3.77    0.44
   7  -3   2   19.34    0.69
   7  -3  10    1.93    0.48
   7  -2  13    0.96    0.23
   8  -2  11    3.19    0.33
   9  -1   2   24.76    0.78
   9   0  12    0.03    0.16
   2  -3  10   15.12    0.43
   3   0  16   -0.24    0.16
   4  -4   5   53.52    0.84
   4  -4   7   22.76    0.60
   4  -4   8    0.03    0.30
   5  -4   5    3.59    0.36
   5  -4   6    3.07    0.37
   5  -4   7    2.22    0.36
   5   1  17    1.92    0.17
   6  -3   1   87.67    1.16
   6   0  16    0.80    0.18
   8   0  14    0.27    0.15
   2  -1  14    8.76    0.33
   7  -3   3    0.44    0.42
   7  -3   9   10.75    0.57
   7  -2  12   10.31    0.47
   7  -1  14    0.68    0.20
   8  -2   2    8.81    0.66
   9  -1   3    5.75    0.68
   9  -1   9    0.62    0.33
   1  -2  10   53.49    0.65
   4  -1  15   28.46    0.54
   5  -3  11    3.77    0.54
   5  -1  15    0.44    0.25
   5   0  16    0.04    0.19
   6  -2  13    6.17    0.37
   7  -3   4   12.23    0.61
   8  -1  12    1.38    0.23
   9   0  11    0.01    0.17
   2  -2  12   26.25    0.56
   3  -2  13   50.51    0.77
   4  -3  11   85.00    1.12
   4   0  16    0.42    0.17
   8  -2   3    5.55    0.59
   9  -1   4    2.13    0.58
   9  -1   5    4.76    0.67
   9   1  12    0.17    0.16
  10   1   5    0.74    0.38
  10   1   6    1.73    0.31
  10   1   7    0.44    0.21
   1  -1  12   22.82    0.47
   3  -3  10    5.40    0.36
   4  -2  13    5.19    0.39
   5   2  17    0.68    0.15
   6  -1  14    1.53    0.29
   6   1  16    6.74    0.26
   7  -2  11    2.51    0.36
   7  -1  13    3.74    0.30
   8  -2   8    1.37    0.49
   8   0  13    0.44    0.20
   8   1  14    1.14    0.17
   9  -1   6    1.54    0.51
   2  -3   6   82.47    0.81
   3  -3   9   54.71    0.82
   4  -3  10   66.77    0.99
   6  -3   8    3.31    0.47
   6  -2  12    3.47    0.35
   7  -2   1   36.56    0.89
   8  -2   5    3.08    0.55
   8  -1  11    7.73    0.40
   9   0   2    0.15    0.44
   9   0  10    0.25    0.21
   3  -2  12    4.53    0.40
   5  -3   2  207.95    1.50
   5  -3   9   30.54    0.74
   6  -3   7    0.26    0.38
   7  -2  10   38.57    0.87
   7   0  14    0.00    0.18
   9   0   9    0.04    0.30
   9   2  12    0.17    0.15
  10   2   7    0.30    0.18
   2  -1  13   81.11    0.85
   3  -3   8   78.04    0.92
   3   0  15    0.17    0.22
   4  -3   9    1.59    0.32
   4  -1  14   32.19    0.61
   5  -2  12   11.28    0.51
   5   1  16   11.96    0.35
   6  -3   5    0.60    0.32
   6  -3   6    3.33    0.40
   6  -2   0    6.34    0.38
   7  -2   2    8.02    0.60
   8   2  14    0.78    0.14
  10   2   5    0.37    0.25
  10   2   6    2.99    0.26
   3  -3   4   59.77    0.73
   3  -3   7   43.60    0.68
   4  -3   3   58.47    0.77
   4  -3   8   19.58    0.56
   4   0  15   31.70    0.57
   4   1  16    4.19    0.24
   5  -3   4    0.91    0.31
   5  -3   7   46.62    0.86
   5  -3   8    2.23    0.34
   5   0  15   -0.23    0.21
   6  -1  13    0.89    0.28
   8  -1   2    8.90    0.74
   8  -1   9    9.59    0.60
   8   1  13    1.67    0.22
   9   0   3    0.71    0.50
   1  -1  11   32.64    0.53
   2  -2  10   12.37    0.38
   2   0  14   45.27    0.60
   3  -3   5   51.63    0.70
   3  -3   6   79.99    0.88
   4  -3   4   11.99    0.41
   5  -3   5    3.11    0.33
   5  -3   6   17.41    0.54
   7  -2   3    8.85    0.55
   7  -2   8    0.91    0.44
   7   0  13    0.21    0.28
   9   0   4    0.38    0.58
   9   0   5    0.35    0.62
   9   0   6   -0.29    0.60
   9   1  10    2.65    0.25
   3  -1  13    3.16    0.35
   4  -3   5    9.15    0.38
   4  -3   6    6.88    0.36
   4  -2  11   20.36    0.65
   5  -2   0   20.61    0.49
   5  -1  13    2.36    0.38
   6  -2   1   66.47    0.95
   6   0  14   16.74    0.46
   7  -2   4   15.55    0.66
   7  -2   6    9.12    0.65
   7  -2   7    4.25    0.49
   7  -1  11   -0.13    0.28
   7   1  14    0.75    0.20
   8  -1   3    5.28    0.69
   9   2  11   11.76    0.33
   2  -1  12   24.74    0.54
   4  -1  13   23.29    0.56
   5   2  16    0.02    0.19
   6  -2   9    3.74    0.55
   6  -1  12    7.42    0.41
   6   3  16    1.63    0.16
   7  -1   0    0.00    0.34
   8  -1   4    6.43    0.63
   8  -1   5   17.09    0.88
   8  -1   7   15.99    0.74
   8   1  12    1.41    0.28
   8   2  13    3.98    0.26
   9   1   9    0.76    0.25
   2  -2   9   11.79    0.37
   3   0  14    0.57    0.26
   4   2  16    1.28    0.21
   5  -2  10    4.29    0.44
   6  -2   2   75.72    1.01
   7  -1  10   10.19    0.53
   8   0  10   46.95    0.84
   9   1   2   22.66    0.77
   9   3  11    1.43    0.18
   1  -1  10  130.16    0.97
   3   1  15   25.26    0.50
   4  -2  10   19.44    0.59
   4   0  14  161.64    1.29
   5   1  15    0.64    0.22
   6  -2   8    6.72    0.49
   6  -1  -1    1.17    0.31
   7   0  12   -0.41    0.28
   9   1   3    5.84    0.70
   9   1   8    2.24    0.33
   9   2  10    1.50    0.22
   1   0  12    0.06    0.20
   3  -1  12   90.88    1.02
   4   1  15   28.77    0.54
   5  -2   9   17.05    0.63
   5  -1  12   21.58    0.61
   6  -2   7   14.10    0.59
   6  -1  11   19.22    0.61
   6   0  13   28.99    0.63
   6   2  15    0.76    0.20
   7  -1   1   30.93    0.81
   7  -1   9   -0.10    0.42
   7   2  14    5.55    0.29
   8   0   1   77.52    1.29
   8   0   9    4.57    0.45
   9   1   4    1.42    0.76
   2  -1  11   57.41    0.79
   2   0  13   71.71    0.79
   3  -2   9   33.80    0.63
   4  -2   9    7.34    0.42
   6  -2   5   23.20    0.64
   6  -2   6    0.66    0.35
   7   0  11   -0.21    0.36
   8   2  12    0.97    0.22
   9   1   5    5.74    0.73
   9   1   6    1.21    0.46
   9   3  10    1.27    0.22
   2   1  14    8.86    0.33
   5  -2   2   24.29    0.53
   5  -2   8    3.12    0.38
   6  -1  10    4.22    0.48
   7  -1   2    5.38    0.49
   8   0   2   64.86    1.35
   8   0   8    0.43    0.43
   8   4  13   -0.08    0.14
   3  -2   8   22.94    0.52
   3   0  13    0.13    0.29
   4  -2   8   27.12    0.63
   5  -2   7   14.71    0.52
   5  -1  11    7.08    0.44
   5   1  14   35.27    0.68
   5   2  15   24.13    0.51
   6  -1   0   12.36    0.50
   6   0  12   49.92    0.84
   6   3  15    2.86    0.24
   7  -1   3   22.62    0.80
   7  -1   7   11.36    0.66
   7   1  12    8.21    0.46
   8   0   3   22.50    0.99
   8   0   7    4.46    0.60
   8   1  10    8.52    0.45
   9   2   2    1.52    0.47
   9   2   8    7.91    0.38
   9   4  10    0.31    0.17
   3   2  15   19.03    0.45
   4  -1  11   47.51    0.83
   4   0  13   73.21    0.93
   4   4  16    0.72    0.20
   5  -2   4   16.69    0.49
   5  -2   5   19.78    0.54
   5  -2   6   27.98    0.65
   7  -1   6   39.31    0.99
   7   0  10    0.18    0.32
   7   2  13    0.71    0.28
   8   0   4   10.50    0.72
   8   0   5    3.10    0.68
   8   2  11    3.14    0.30
   8   3  12    0.63    0.20
   9   3   9    0.32    0.20
   1   0  11    0.01    0.20
   3  -2   6   30.58    0.57
   3   1  14    7.31    0.33
   4  -2   7   41.88    0.73
   4   1  14   33.39    0.63
   4   2  15    1.19    0.24
   6   1  13    0.79    0.29
   6   4  15    0.56    0.19
   8   1   9    8.28    0.49
   9   2   3    6.68    0.65
   9   2   4    1.72    0.78
   9   2   5    7.54    0.66
   9   2   6   -0.30    0.35
   2   0  12  260.72    1.54
   4  -2   4  110.76    1.02
   4  -2   5   42.21    0.68
   4  -2   6   65.34    0.86
   5   3  15    0.65    0.25
   6  -1   1    0.78    0.32
   6  -1   8    1.15    0.42
   6   0  11   13.13    0.53
   6   5  15   -0.04    0.14
   7   0   9    0.52    0.39
   7   1  11   -0.10    0.37
   8   4  12    2.24    0.22
   9   3   8    0.72    0.23
   9   4   9    0.43    0.17
   4  -1  10    5.21    0.41
   7   3  13    0.54    0.24
   8   1   1   78.23    1.40
   8   1   8    3.40    0.46
   8   2  10    7.47    0.42
   8   3  11    1.91    0.30
   9   5   9    0.32    0.16
   2  -1   9   17.14    0.43
   2   1  13   79.47    0.84
   3   0  12   -0.01    0.23
   6  -1   2   52.12    0.85
   6  -1   7   23.82    0.74
   7   0   1    0.06    0.50
   7   0   8    0.10    0.42
   8   1   7   16.03    0.71
   9   3   2    5.11    0.49
   9   4   8   -0.04    0.23
   3   3  15   46.81    0.66
   4   3  15    5.76    0.31
   5   0  11    0.01    0.31
   6  -1   3   22.75    0.62
   6  -1   4   24.99    0.70
   6  -1   5   58.68    1.00
   6  -1   6   60.19    1.05
   6   0  10    2.69    0.40
   6   2  13    6.73    0.39
   7   4  13    7.99    0.36
   8   1   2    9.20    0.79
   8   2   9   10.11    0.54
   9   3   3   19.90    0.83
   9   3   4    8.23    0.58
   9   3   5    8.66    0.55
   9   3   6    0.20    0.30
   2   0  11   78.33    0.89
   3  -1   9    0.92    0.25
   3   1  13    2.98    0.34
   4  -1   9   40.21    0.79
   4   1  13   22.65    0.56
   4   2  14    3.17    0.34
   7   0   2   -0.48    0.51
   7   0   6    0.12    0.66
   8   1   3    6.95    0.75
   8   1   4    5.92    0.71
   8   3  10    0.58    0.33
   3   2  14   63.18    0.79
   4   0  11   16.03    0.55
   5  -1   7   44.84    0.85
   5   5  15    3.18    0.25
   6   1  11   20.35    0.68
   7   0   3    0.11    0.44
   7   0   5    0.35    0.49
   7   2  11    2.50    0.36
   7   3  12    2.15    0.32
   7   6  13    0.52    0.16
   8   2   8    1.47    0.47
   8   5  11    1.66    0.21
   8   6  11    0.20    0.16
   9   4   2    0.36    0.37
   9   4   6    0.44    0.30
   4  -1   8   35.93    0.72
   4   4  15    0.02    0.22
   5   0  10   -0.04    0.32
   5   1  12   21.32    0.59
   5   3  14   10.18    0.41
   6   6  14    3.06    0.23
   7   1   9    0.49    0.36
   9   4   3   12.93    0.52
   9   4   5    1.10    0.31
   9   6   7    0.08    0.12
   3  -1   8   25.45    0.55
   5  -1   2   64.92    0.80
   5  -1   6   66.93    0.98
   6   0   8    4.03    0.47
   6   2  12    3.11    0.37
   6   3  13   13.84    0.48
   8   2   7    7.98    0.52
   8   3   9    9.07    0.48
   8   4  10    0.89    0.27
   9   4   4    0.35    0.27
   9   6   6    0.06    0.15
   2   1  12   21.65    0.47
   2   3  14   17.12    0.43
   4   5  15    0.61    0.21
   4   6  15    2.78    0.24
   5  -1   4  172.94    1.39
   5  -1   5  142.44    1.33
   6   0   0    8.36    0.45
   6   1  10    4.43    0.48
   7   1   8    1.78    0.46
   7   2  10   35.49    0.79
   7   3  11    0.26    0.36
   7   4  12   -0.07    0.25
   8   5  10    0.21    0.24
   9   5   3    0.71    0.24
   2   0  10   77.50    0.89
   2   2  13   67.41    0.79
   3  -1   7   69.39    0.83
   3   1  12   84.76    0.95
   4  -1   6  112.09    1.12
   4   2  13    4.30    0.38
   4   3  14    2.61    0.29
   5   0   9   -0.03    0.32
   5   1  11    7.14    0.48
   5   4  14    2.96    0.29
   6   0   7    2.38    0.48
   6   4  13    0.63    0.31
   7   1   7   10.50    0.62
   7   5  12    0.73    0.23
   7   7  12    0.58    0.16
   8   3   8    1.64    0.37
   8   6  10    0.57    0.18
   9   6   3    0.39    0.17
   9   6   4    0.46    0.17
   1   1  11   32.33    0.51
   3   2  13   47.46    0.74
   3   3  14   15.05    0.43
   6   0   1    4.44    0.41
   6   0   6   92.00    1.36
   6   2  11   34.76    0.76
   7   2   9   13.55    0.59
   7   6  12    1.68    0.22
   8   2   4   -0.76    0.63
   8   4   9    0.88    0.29
   3  -1   6  179.26    1.24
   4  -1   4  168.68    1.22
   4  -1   5  274.70    1.63
   5   0   8    0.03    0.33
   5   2  12   10.87    0.47
   5   5  14    0.51    0.23
   5   7  14    0.74    0.15
   6   0   2  109.04    1.27
   6   1   9    3.71    0.41
   6   3  12    0.51    0.32
   7   1   1   36.85    0.97
   7   4  11   10.88    0.46
   8   3   7    0.83    0.40
   8   5   9    2.23    0.31
   8   7   9    0.22    0.17
   4   0   9   50.53    0.84
   4   1  11   42.47    0.74
   4   4  14    9.33    0.39
   5   6  14    2.25    0.23
   7   3  10    1.53    0.36
   8   3   6    3.66    0.53
   8   4   8    6.70    0.41
   8   6   9    0.86    0.20
   2   0   9   68.86    0.82
   2   4  14   20.30    0.47
   3   0   9    0.11    0.24
   5   0   7    0.47    0.41
   5   1  10   27.47    0.67
   6   1   8    1.69    0.46
   6   2  10   19.19    0.65
   7   2   8    1.24    0.42
   8   3   1    2.89    0.65
   3   4  14   14.02    0.43
   6   3  11   23.96    0.68
   6   4  12    8.34    0.44
   7   3   9   10.32    0.52
   7   4  10    0.12    0.35
   7   6  11    0.13    0.21
   7   7  11    2.05    0.21
   8   3   4   12.10    0.72
   8   4   7    1.53    0.34
   8   5   8    2.05    0.29
   8   7   8    0.08    0.19
   2   2  12   22.55    0.50
   2   3  13   33.89    0.58
   5   0   6    0.03    0.31
   5   2  11   31.55    0.72
   5   3  12    7.02    0.43
   6   1   7   24.17    0.78
   8   6   8    0.54    0.22
   8   8   7    1.13    0.16
   3   0   8   -0.32    0.26
   3   2  12    3.88    0.29
   3   3  13    0.20    0.25
   3   5  14    5.76    0.35
   4   1  10    4.08    0.32
   5   1   9    3.33    0.36
   6   1  -1    0.44    0.35
   6   2   9    3.70    0.39
   6   5  12    3.94    0.34
   6   7  12    1.45    0.25
   7   2   6    9.03    0.61
   7   8  10    0.89    0.18
   8   5   7    1.48    0.29
   4   0   7   18.20    0.53
   4   4  13   18.58    0.55
   5   0   1    0.33    0.25
   5   0   5   -0.13    0.28
   5   7  13    0.64    0.24
   6   4  11   19.00    0.63
   6   6  12    0.22    0.23
   7   2   5    1.91    0.61
   7   3   8   26.14    0.73
   7   4   9   20.42    0.65
   7   5  10    1.74    0.30
   8   4   1    3.70    0.58
   8   6   7    0.07    0.21
   8   7   7    0.14    0.17
   2   1  10  218.24    1.35
   3   7  14    1.29    0.21
   5   0   2    0.18    0.22
   5   0   4   -0.15    0.25
   5   1   8    2.59    0.33
   6   1   0   13.41    0.55
   6   3  10   26.04    0.69
   7   6  10    1.88    0.27
   8   4   3   25.50    0.86
   8   5   6    2.75    0.34
   1   2  11    9.49    0.30
   4   0   6    3.77    0.32
   4   1   9   32.97    0.64
   5   3  11    4.14    0.37
   5   4  12   14.18    0.51
   6   2   8    6.48    0.44
   7   3   7    2.54    0.40
   8   5   0    1.16    0.37
   8   6   6    0.53    0.23
   8   8   5    0.36    0.15
   1   3  12   24.59    0.44
   2   4  13   20.04    0.47
   3   0   7   -0.06    0.20
   3   2  11   13.02    0.43
   3   4  13   15.57    0.45
   4   5  13    0.51    0.30
   4   8  13    4.44    0.25
   6   1   1    1.23    0.32
   6   1   2   63.78    1.06
   6   5  11    2.78    0.35
   6   8  11    0.47    0.18
   7   4   8    1.02    0.35
   7   5   9    7.74    0.41
   7   8   9    1.69    0.21
   2   2  11    5.07    0.29
   3   3  12   13.73    0.44
   4   0   5   20.23    0.49
   5   1   7   42.66    0.79
   5   5  12   -0.02    0.27
   6   2   7   13.29    0.55
   6   3   9   11.22    0.52
   6   4  10   16.87    0.57
   6   7  11    0.32    0.21
   7   3   6   23.62    0.71
   7   7   9    0.30    0.20
   8   5   1    7.04    0.42
   8   5   2    5.58    0.43
   8   6   0    4.45    0.30
   8   7   0    1.81    0.20
   8   8   3    0.06    0.14
   8   8   4    1.02    0.15
   2   3  12   16.73    0.40
   4   2  10   16.00    0.46
   4   6  13    4.62    0.30
   4   7  13    0.76    0.23
   5   2   9   13.59    0.49
   6   9  10    0.64    0.16
   7   4   7    8.06    0.52
   8   6   1    0.43    0.24
   3   5  13   13.91    0.42
   4   0   4  290.98    1.55
   4   1   8   30.93    0.60
   5   1   6   66.74    0.97
   5   3  10   12.91    0.48
   5   4  11   18.39    0.55
   6   2   6    0.80    0.34
   6   5  10    8.99    0.48
   7   3   0    0.61    0.59
   7   8   8    1.26    0.19
   8   7   2    0.56    0.18
   4   9  12    0.85    0.16
   6   3   8    3.56    0.37
   6   4   9   28.10    0.68
   7   3   3    0.22    0.51
   7   4   6    0.90    0.42
   7   7   8    1.43    0.24
   7   9   7    0.85    0.14
   3   6  13    6.24    0.32
   3   7  13    3.15    0.28
   5   1   5  159.16    1.48
   5   2   8    3.08    0.31
   6   2   5   23.44    0.67
   6   6  10    4.69    0.34
   6   7  10    2.77    0.28
   7   5   7    0.69    0.29
   1   2  10   43.29    0.51
   2   6  13   10.70    0.37
   3   1   8   22.03    0.45
   3   3  11    8.49    0.37
   3   4  12   37.70    0.63
   4   1   7   82.88    0.91
   5   3   9   23.63    0.60
   6   2  -1   82.24    1.09
   6   3   7   -0.12    0.28
   6   9   9    1.35    0.19
   7   4   5    6.20    0.44
   7   6   7    0.40    0.30
   4   8  12    1.82    0.21
   5   2   7   12.84    0.43
   5   4  10   31.78    0.66
   5   6  11   19.82    0.52
   5   7  11    0.61    0.27
   5   8  11    1.55    0.21
   6   4   8    5.60    0.39
   6   5   9    4.36    0.36
   7   7   7    1.69    0.25
   3   9  12    0.91    0.16
   4   1   6   98.73    0.96
   4   3  10   48.55    0.71
   4   7  12    0.32    0.20
   5   1   3   19.18    0.51
   6   2   1   80.70    1.15
   6   6   9    2.26    0.33
   6   8   9    0.94    0.21
   7   4   3    5.79    0.51
   7   8   6    0.64    0.21
   7   9   5    0.08    0.14
   5   9  10    1.64    0.18
   6   7   9    1.58    0.24
   7   4   0   49.36    1.02
   7   4   2    7.53    0.50
   7   5   5    1.17    0.28
   7   6   6   -0.02    0.25
   7   7   6    0.45    0.22
  -2  -6   1   11.36    0.40
  -1  -7  -2   60.01    0.89
   0  -8  -3    0.42    0.32
   0  -7  -4    0.03    0.28
   1 -11   1    4.03    0.33
   1 -11   8    0.71    0.14
   2 -10  -3    6.15    0.47
   3 -12   3    0.59    0.19
   4 -12   2    0.47    0.13
   5 -11  -1    0.96    0.20
   6 -11   0    0.02    0.13
  -2  -7   4    2.31    0.23
   0 -10   1   -0.08    0.25
   1 -11   2    6.47    0.38
   1  -7  -5   34.89    0.70
   2  -9  -4    1.95    0.40
   2  -8  -5    8.42    0.49
   3 -12   4    0.33    0.14
   3 -11  -1    0.89    0.28
   4 -12   4    0.48    0.14
   5 -10  -3    3.42    0.33
   5  -7  -6    8.73    0.53
   6 -10  -2    2.00    0.30
  -2  -7   5    0.45    0.14
  -1  -9   3    8.16    0.35
  -1  -9   7    0.93    0.18
  -1  -6  -2  181.24    1.39
   0 -10   8    6.60    0.24
   0  -6  -4  152.39    1.33
   1 -11   7    0.31    0.18
   1 -10  -1   12.20    0.53
   1  -8  -4   10.52    0.48
   2 -11   0    1.20    0.30
   2  -6  -6    9.67    0.43
   3 -10  -3   13.36    0.55
   3  -7  -6    7.72    0.43
   4 -11  -1    1.65    0.25
   4 -10  -3    2.98    0.34
   4  -7  -6    3.03    0.48
  -1  -9   4    2.03    0.23
  -1  -9   5    0.05    0.20
  -1  -9   6    2.48    0.22
  -1  -7  -1   40.19    0.74
  -1  -5  -2   98.33    0.93
   0  -5  -4    0.04    0.27
   1 -11   5    0.44    0.22
   1 -11   6    1.75    0.22
   1  -6  -5    5.08    0.35
   2 -10  -2    5.71    0.47
   2  -5  -6   54.62    0.79
   3  -9  -4   14.17    0.58
   5 -11   0    1.00    0.17
   5  -9  -4    6.96    0.47
   7  -9  -2    0.80    0.25
   0 -10   3   -0.06    0.23
   0 -10   7    0.11    0.18
   0  -8  -2   89.29    1.12
   0  -7  -3   74.03    0.98
   1 -10   0    1.51    0.43
   1  -5  -5   96.92    1.00
   2 -11   1    1.74    0.31
   2 -11   9    0.03    0.13
   3 -11   0    4.09    0.32
   3  -6  -6    3.02    0.39
   4 -11   0    0.48    0.22
   4  -8  -5   31.33    0.76
   6  -9  -3    6.76    0.44
   0 -10   4   14.28    0.41
   0 -10   5    0.17    0.23
   0  -9   0    0.11    0.30
   1  -9  -2   57.79    1.01
   1  -7  -4    3.11    0.41
   2 -11   2    0.73    0.28
   2  -9  -3    0.84    0.42
   2  -7  -5    1.16    0.29
   3 -10  -2   14.24    0.57
   4  -6  -6    4.14    0.47
   5 -11   1    0.96    0.20
   6 -10  -1    1.05    0.23
  -1  -7   0   28.88    0.62
  -1  -6  -1    4.37    0.32
   0  -6  -3    0.16    0.34
   1  -8  -3    0.72    0.35
   2 -11   3    5.05    0.37
   2 -11   8    0.28    0.16
   2 -10  -1    5.43    0.46
   2  -8  -4   32.02    0.73
   3 -11   1    0.77    0.27
   3  -5  -6    9.81    0.41
   3  -4  -6   22.88    0.52
   4 -10  -2    0.20    0.32
   0  -9   1   16.09    0.51
   0  -8  -1    0.21    0.33
   1 -10   1   11.47    0.49
   2 -11   7    0.98    0.20
   3  -9  -3   20.56    0.67
   3  -7  -5   16.50    0.57
   4  -5  -6    0.90    0.30
   5 -11   2    1.18    0.20
   5  -9  -3    4.23    0.44
   7  -9  -1    0.29    0.30
  -1  -8   3    0.85    0.20
   0  -7  -2   -0.18    0.30
   0  -5  -3   60.87    0.79
   1 -10   2   10.96    0.51
   1  -9  -1   27.84    0.74
   1  -6  -4  132.41    1.23
   2 -11   6    2.78    0.23
   2 -10   0   13.21    0.55
   3 -11   2    5.15    0.35
   3 -11   9    0.03    0.11
   3 -10  -1    1.57    0.38
   3  -8  -4   50.26    0.86
   4 -11   2    1.75    0.28
   4  -7  -5   13.77    0.64
   5 -10  -1   -0.15    0.27
   5  -8  -4    3.28    0.48
   6  -9  -2    0.80    0.40
  -1  -8   4    7.22    0.29
  -1  -8   7    1.29    0.19
  -1  -6   0    1.79    0.29
   1 -10   9    0.40    0.15
   2  -9  -2   15.21    0.65
   3 -11   3    0.72    0.25
   3 -11   8    0.60    0.16
   4 -10  -1    5.42    0.40
   4  -8  -4    1.98    0.44
   5 -11   3    0.44    0.16
  -1  -8   5    5.90    0.26
   0  -8   0   10.54    0.45
   1 -10   3    9.16    0.41
   1 -10   8    1.22    0.22
   1  -9   0    3.12    0.47
   1  -8  -2   11.50    0.52
   1  -7  -3   21.60    0.59
   2  -8  -3    7.95    0.48
   2  -7  -4    3.20    0.34
   2  -5  -5    4.50    0.33
   3 -11   4    1.57    0.25
   4 -11   3    0.96    0.23
   5 -11   4    1.25    0.18
   6  -8  -3    6.09    0.60
   6  -7  -4   17.20    0.67
   7  -7  -3    0.23    0.37
   8  -8   0   -0.02    0.24
  -1  -7   2   44.45    0.64
   0  -6  -2    9.11    0.41
   1 -10   7    2.56    0.27
   2 -10   1    5.51    0.44
   3 -11   5    3.06    0.25
   3 -11   6    0.23    0.19
   3 -10   0    0.44    0.34
   3  -9  -2    4.70    0.47
   3  -6  -5   21.72    0.56
   4 -11   4    0.89    0.21
   5 -11   5    0.38    0.15
   5 -11   6    0.82    0.14
   5 -11   7    0.77    0.13
   5 -10   0    0.25    0.27
   7  -9   0    7.97    0.44
   0  -9   4   -0.09    0.22
   0  -9   5   10.64    0.40
   0  -9   7    3.28    0.26
   1 -10   5    7.19    0.36
   2 -10   2    4.89    0.47
   2  -9  -1   43.90    0.92
   3  -8  -3    6.25    0.54
   4 -11   5    4.02    0.24
   4 -11   6    0.12    0.16
   4 -11   7    0.49    0.14
   4 -10   0    1.50    0.33
   4  -9  -2    5.38    0.44
   4  -6  -5    9.78    0.50
   6  -9  -1    0.20    0.40
   0  -9   6    0.22    0.21
   0  -8   1    0.46    0.26
   1  -9   1   22.38    0.63
   1  -8  -1    5.36    0.45
   1  -6  -3   40.48    0.72
   2 -10  10    1.66    0.17
   2  -6  -4   22.62    0.54
   3 -10   1    1.31    0.35
   3  -5  -5    6.09    0.38
   5 -10   1    0.19    0.30
   5  -8  -3   65.20    1.12
   5  -7  -4   12.14    0.62
   6 -10   2    1.26    0.20
   1  -7  -2   60.32    0.91
   2 -10   3    5.22    0.41
   2  -7  -3   10.16    0.50
   3 -10  11    0.95    0.16
   3  -9  -1    7.31    0.50
   4 -10   1    5.36    0.38
   4  -7  -4   16.32    0.59
   7  -9   1    0.48    0.23
   7  -8  -1    6.17    0.49
   8  -8   1    3.13    0.30
   0  -8   2   70.95    0.88
   0  -7   0   -0.25    0.26
   1  -9   2   48.78    0.84
   2 -10   9    9.82    0.31
   2  -9   0   11.66    0.55
   3 -10   2   13.65    0.53
   3  -4  -5   54.16    0.74
   4  -9  -1   11.72    0.57
   5  -9  -1    0.91    0.39
   6 -10   3    0.89    0.19
   6  -8  -2    3.41    0.47
  -1  -7   5   23.25    0.42
  -1  -7   6    9.25    0.29
  -1  -7   7   10.94    0.30
  -1  -6   2  160.24    1.19
   1  -5  -3   55.73    0.77
   2 -10   5   10.67    0.43
   2 -10   8    1.34    0.22
   4 -10   2    0.04    0.28
   4  -4  -5   64.09    0.86
   5 -10   2   -0.04    0.24
   6 -10   4    0.60    0.20
   1  -9   3   10.24    0.44
   2 -10   7    1.12    0.24
   2  -9   1   40.08    0.84
   3 -10  10    2.11    0.19
   3  -9   0   33.23    0.80
   3  -8  -2   15.80    0.60
   3  -7  -3   14.18    0.54
   3  -6  -4   10.62    0.42
   5  -8  -2    8.04    0.57
   5  -6  -4   17.38    0.71
   7  -9   2    1.13    0.25
   8  -7   0    3.16    0.36
  -1  -6   3   30.46    0.50
   0  -8   4   15.19    0.45
   0  -7   1  116.30    1.11
   1  -9   9   -0.21    0.21
   1  -7  -1   41.10    0.78
   1  -6  -2  182.28    1.41
   3 -10   4    5.21    0.39
   3 -10   9    0.25    0.21
   4 -10   3    3.03    0.33
   4  -9   0   19.43    0.69
   4  -8  -2   53.39    0.95
   4  -6  -4    7.30    0.43
   5  -7  -3   14.28    0.67
   6 -10   5    1.09    0.17
   6 -10   6    0.38    0.15
   6 -10   7    0.45    0.13
   6 -10   8    0.87    0.13
   6  -5  -4   -0.24    0.25
   8  -8   2    4.33    0.30
   0  -6   0    0.83    0.25
   1  -9   8    0.18    0.24
   1  -8   1    4.39    0.38
   2  -9   2   14.40    0.63
   2  -7  -2   89.18    1.12
   2  -6  -3   26.57    0.57
   3 -10   5    4.58    0.36
   4 -10   4    4.42    0.34
   5 -10   4    0.86    0.23
   5 -10   9    0.88    0.16
   6  -8  -1   11.58    0.60
  -1  -6   4   93.69    0.81
   0  -8   6   38.87    0.60
   0  -8   7   -0.08    0.22
   0  -8   8    5.16    0.26
   1  -9   6    3.38    0.31
   1  -9   7    1.36    0.25
   2  -9  11    3.43    0.24
   3 -10   6    1.37    0.27
   3 -10   7    1.89    0.26
   3  -9   1    6.41    0.49
   3  -8  -1   10.06    0.58
   3  -5  -4   85.18    0.92
   4 -10   5    6.95    0.37
   5 -10   5    0.18    0.20
   5 -10   6    0.02    0.22
   5 -10   8    0.39    0.18
   6  -7  -2   13.16    0.76
   6  -6  -3   34.88    0.96
   8  -8   3    0.30    0.23
   1  -8   2    9.70    0.48
   2  -9   3    0.47    0.33
   2  -8   0    1.19    0.36
   4 -10   7    0.55    0.21
   4 -10   8    0.37    0.18
   4  -9   1   11.65    0.54
   4  -8  -1    1.40    0.48
   5 -10   7    0.17    0.17
   5  -5  -4   15.72    0.63
   6  -9   2    0.28    0.26
   7  -9   4    0.23    0.17
   7  -8   1    5.67    0.48
   7  -6  -2    1.50    0.47
   1  -7   0   30.98    0.69
   1  -5  -2  105.81    0.99
   3  -9   2    4.67    0.44
   3  -9  12    0.97    0.16
   3  -7  -2   44.45    0.82
   4  -5  -4   13.82    0.48
   6  -8   0   20.48    0.78
   7  -9   5    0.36    0.17
   8  -7   1   10.71    0.48
  -1  -6   6   27.97    0.43
  -1  -6   7    1.68    0.18
   0  -6   1    0.15    0.20
   1  -6  -1    3.96    0.33
   2  -9   4    2.36    0.37
   2  -7  -1   15.10    0.56
   2  -5  -3   41.41    0.64
   4  -9   2    4.95    0.47
   5  -9   2   11.53    0.48
   5  -7  -2   -0.03    0.41
   5  -6  -3   18.42    0.76
   6  -9   3    5.10    0.33
   7  -9   7    0.62    0.15
   7  -9   8    0.03    0.12
   1  -8   3    0.56    0.28
   1  -8  11   25.42    0.45
   2  -9   5    1.14    0.30
   2  -9   9    2.28    0.28
   2  -8   1   39.89    0.82
   3  -9   3   17.82    0.59
   3  -8   0    5.15    0.47
   4  -9  12    0.98    0.15
   4  -6  -3    6.77    0.41
   7  -8   2    1.04    0.37
   8  -8   5    0.27    0.17
   0  -7   4    0.05    0.18
   1  -8   4    9.86    0.45
   1  -7   1   37.39    0.71
   3  -9  11    0.27    0.17
   4  -9   3    8.99    0.52
   4  -8   0    6.54    0.51
   4  -4  -4   31.61    0.62
   6  -9   4    0.16    0.23
   6  -9  10    0.58    0.15
   6  -7  -1   -0.35    0.47
   6  -5  -3   43.75    0.94
   7  -7   0    0.22    0.46
   8  -7   2    0.26    0.36
   9  -6   3    0.57    0.25
   0  -7  10   -0.08    0.15
   0  -6   2    8.16    0.35
   1  -8  10   38.38    0.58
   2  -8   2    0.89    0.34
   3  -9   4   13.93    0.53
   3  -9  10    1.92    0.26
   3  -7  -1   41.44    0.84
   4  -9  11    0.91    0.20
   6  -9   5    2.16    0.25
   6  -6  -2   71.88    1.32
   0  -7   9   16.29    0.37
   1  -8   9    2.06    0.27
   1  -6   0    1.33    0.28
   2  -7   0   86.19    1.15
   3  -9   5    4.47    0.38
   3  -8   1    8.26    0.49
   3  -6  -2    1.30    0.26
   3  -5  -3   21.67    0.49
   4  -9   4    3.90    0.38
   4  -7  -1    7.62    0.53
   5  -9   4    4.88    0.36
   6  -9   6    1.59    0.24
   6  -9   7    0.60    0.21
   6  -9   8    0.58    0.17
   6  -9   9    1.18    0.17
   0  -7   6    0.14    0.17
   0  -7   7    8.40    0.31
   1  -8   6    2.28    0.27
   1  -8   7    1.68    0.26
   1  -8   8    1.21    0.24
   1  -7   2   52.56    0.79
   2  -8   3    7.99    0.50
   2  -8  12    6.14    0.28
   3  -9   6    3.30    0.36
   4  -9   5    7.09    0.41
   4  -8   1    1.61    0.41
   4  -5  -3    4.76    0.38
   5  -9  10    1.59    0.19
   5  -6  -2   81.45    1.24
   5  -5  -3    6.27    0.44
   6  -8   2    2.48    0.42
   8  -7   3    2.29    0.39
   8  -6   1    0.53    0.40
   9  -6   4    0.97    0.26
   2  -5  -2   39.05    0.62
   3  -8   2   14.93    0.57
   3  -8  13    0.04    0.17
   4  -9   6    1.98    0.32
   4  -9   9    0.84    0.22
   5  -9   6   -0.22    0.23
   5  -9   8    0.47    0.21
   5  -9   9    0.09    0.18
   6  -7   0   64.09    1.18
   6  -4  -3    0.17    0.29
   1  -7   3   19.42    0.53
   2  -8   4   30.72    0.69
   2  -8  11    7.23    0.33
   2  -7   1   15.01    0.54
   3  -7   0   18.62    0.63
   4  -9   7    1.74    0.29
   4  -9   8    0.80    0.25
   4  -8   2   48.57    0.93
   5  -8   2    6.13    0.45
   7  -8   5    0.30    0.26
   7  -8  10    0.99    0.17
   8  -7   4    4.19    0.38
   1  -7  12    0.35    0.20
   1  -6   1    3.39    0.30
   4  -8  13    4.30    0.22
   4  -7   0    4.29    0.44
   5  -8  13    0.75    0.13
   6  -8   3    3.97    0.38
   6  -8  12    0.20    0.13
   6  -6  -1  103.44    1.50
   7  -8   6    0.68    0.25
   7  -8   9    1.54    0.21
   7  -7   2   10.02    0.61
   0  -6   4  106.95    0.89
   2  -8   5    7.86    0.43
   2  -8  10   17.65    0.45
   3  -8  12    1.21    0.20
   3  -6  -1   41.24    0.75
   5  -8   3   47.71    0.89
   5  -4  -3   48.52    0.86
   6  -8   4    3.69    0.39
   7  -8   7    0.43    0.19
   7  -8   8    1.32    0.20
   7  -5  -1   55.98    1.11
   8  -7   5    0.93    0.26
   9  -6   6    0.36    0.17
   1  -7   4    2.28    0.25
   1  -7  11   13.11    0.37
   2  -8   8    3.25    0.36
   2  -8   9    9.30    0.39
   2  -7   2   85.47    1.08
   2  -6   0    8.87    0.43
   3  -8   4   51.52    0.89
   3  -7   1   39.24    0.82
   4  -8   3   18.24    0.60
   4  -7  15    0.97    0.13
   5  -6  -1   32.02    0.85
   3  -8  11    5.03    0.29
   4  -8  12    1.55    0.20
   4  -5  -2  103.54    1.11
   5  -7   1   17.96    0.69
   5  -5  -2   13.72    0.57
   8  -7   7    0.09    0.17
   8  -7   8    0.35    0.16
   8  -7   9    0.23    0.15
   0  -6  10    9.28    0.29
   1  -7  10    1.61    0.25
   1  -6   2  167.41    1.30
   3  -8   5    4.57    0.39
   3  -8  10   11.78    0.44
   3  -7  14    1.41    0.20
   4  -8   4    1.39    0.36
   4  -7   1    7.25    0.47
   5  -8  11    1.42    0.23
   6  -8   6    0.72    0.27
   6  -8   7   -0.01    0.26
   6  -8   9    0.69    0.24
   7  -6   1   72.51    1.28
   8  -6   3   13.67    0.63
   9  -5   4   11.08    0.50
   0  -6   9    0.00    0.16
   1  -7   7   12.94    0.39
   1  -7   8    1.77    0.28
   1  -7   9    1.88    0.24
   2  -7   3    9.38    0.44
   3  -8   6    9.86    0.47
   3  -7   2   44.19    0.84
   4  -8   5   26.05    0.66
   5  -8   5    8.94    0.44
   6  -8   8    1.49    0.23
   7  -7   4    8.27    0.45
   7  -7  12    0.68    0.14
   2  -7  12    2.41    0.26
   2  -6   1   11.95    0.47
   4  -8   6    1.07    0.33
   4  -8  10   -0.22    0.24
   4  -7  14    2.96    0.23
   5  -8   6    1.10    0.30
   5  -8   7    0.88    0.32
   5  -8  10    0.38    0.21
   5  -7   2   -0.10    0.33
   5  -7  14    0.60    0.14
   5  -3  -3    6.10    0.37
   6  -5  -1   54.42    1.12
   6  -4  -2   58.12    1.03
   8  -6   4    4.03    0.45
   1  -6   3   34.86    0.60
   2  -7   4    2.98    0.32
   3  -5  -1  162.73    1.29
   4  -8   7    8.49    0.43
   4  -8   8    8.45    0.40
   4  -8   9    7.73    0.39
   4  -7   2   41.52    0.84
   4  -6   0  286.85    2.02
   5  -8   8    1.12    0.27
   6  -7   3   14.37    0.58
   6  -7  13   -0.05    0.13
   7  -7  11    1.91    0.19
   7  -6   2    0.74    0.57
   9  -4   3   12.49    0.52
   2  -7   5    1.10    0.32
   2  -7  11    3.04    0.30
   3  -7   3   14.92    0.54
   3  -7  13    3.41    0.25
   6  -6   1   90.17    1.38
   7  -7  10    1.72    0.20
   8  -6   5    1.17    0.36
   9  -5   6    2.06    0.30
   1  -6   4  105.64    0.99
   1  -6  12   29.65    0.49
   2  -6   2   72.14    0.94
   3  -6   1   44.47    0.82
   4  -7   3   14.66    0.57
   4  -7  13    0.95    0.23
   5  -7   3    8.96    0.50
   5  -4  -2   80.03    1.09
   6  -7   4    9.43    0.48
   6  -7  12    1.35    0.18
   7  -7   7    1.70    0.27
   7  -7   8    1.53    0.24
   7  -7   9    0.36    0.20
   8  -6  11    0.16    0.15
   9  -5   7    0.36    0.25
   2  -7   6    1.83    0.28
   2  -7  10    3.23    0.28
   2  -6  14    7.08    0.30
   3  -7   4   11.18    0.49
   3  -7  12    3.14    0.30
   3  -6  15    0.38    0.18
   5  -6   1   31.67    0.81
   6  -7   5   10.41    0.51
   7  -5   1   56.74    1.23
   8  -6  10    0.44    0.17
   8  -4   1    3.84    0.45
   9  -5   8    1.21    0.21
   1  -5   2   94.36    0.92
   2  -7   9    0.24    0.23
   3  -7   5   15.35    0.57
   4  -7   4   12.93    0.51
   4  -6   1   61.58    0.98
   5  -7   4    6.52    0.42
   5  -7  12    1.80    0.25
   5  -6  15    1.93    0.18
   6  -7  11    0.14    0.20
   6  -5   0   69.15    1.25
   7  -6  13    0.50    0.14
   8  -6   7    0.23    0.22
   8  -6   8    0.38    0.21
   8  -6   9    0.83    0.19
   8  -5   3   20.00    0.78
   9  -4   4    0.70    0.39
   1  -6  11   21.06    0.44
   2  -6   3   23.23    0.56
   3  -7  11    5.45    0.33
   3  -5   0   23.80    0.59
   4  -7  12    0.15    0.23
   4  -6  15    2.63    0.20
   5  -7   5    0.44    0.35
   6  -7   6    3.11    0.34
   6  -7   7    2.24    0.34
   6  -7  10    2.49    0.27
   6  -4  -1    9.36    0.59
   7  -4   0   53.77    1.16
   0  -5   6    0.04    0.14
   0  -5  10   -0.09    0.16
   1  -6  10    2.25    0.25
   2  -6  13   10.44    0.37
   3  -7   6    6.19    0.40
   3  -6   2    1.26    0.30
   4  -7   5    9.87    0.46
   5  -7  11    0.86    0.24
   5  -6   2   64.86    1.06
   5  -5   0   48.83    0.95
   6  -7   8    1.86    0.28
   6  -7   9    1.74    0.27
   7  -6  12    1.42    0.21
   8  -5   4   16.57    0.71
   9  -4   5    0.46    0.41
   0  -5   7   79.64    0.71
   0  -5   9    3.85    0.21
   1  -6   7    2.18    0.22
   1  -6   8    5.61    0.28
   1  -6   9    0.11    0.18
   3  -7   7    8.15    0.44
   3  -7   8    6.70    0.39
   3  -6  14    6.87    0.30
   3  -5  16    6.49    0.24
   4  -7   6    1.70    0.33
   4  -6   2   27.07    0.68
   5  -7   6    6.84    0.42
   5  -7   7    3.81    0.34
   5  -7  10   10.63    0.42
   5  -3  -2  280.78    1.89
   6  -6   3   22.09    0.68
   7  -6   5    2.11    0.37
   7  -5   2    2.94    0.59
   8  -4   2   23.26    0.78
   0  -5   8   -0.09    0.13
   1  -5   3   46.39    0.65
   2  -6   4   22.36    0.55
   3  -6   3   22.48    0.63
   4  -7   8   12.84    0.49
   4  -7   9    8.96    0.43
   4  -6  14    7.70    0.34
   4  -4  -1  151.98    1.28
   5  -7   8    9.34    0.43
   5  -7   9    1.70    0.31
   5  -6  14    2.19    0.21
   5  -4  -1  721.66    3.23
   6  -6  13    0.39    0.22
   6  -5   1   49.65    1.08
   7  -6   6    0.03    0.36
   7  -6  11    0.12    0.20
   8  -5   5   12.25    0.61
   8  -5  12    0.64    0.15
   9  -4   6    0.49    0.31
   2  -6  12   25.67    0.52
   4  -5  16    0.26    0.16
   5  -6   3   12.70    0.53
   5  -5  16    2.27    0.16
   6  -6   4    7.10    0.46
   7  -6   7    0.15    0.29
   7  -6   9    1.99    0.32
   7  -6  10    1.38    0.24
   7  -5  14    2.39    0.16
   8  -5  11    1.52    0.24
   9  -4   7    1.44    0.34
   9  -4   8   -0.02    0.27
   9  -4   9    0.47    0.24
   2  -6   5    9.47    0.39
   2  -5   2   41.42    0.71
   3  -6  13    6.43    0.32
   3  -5   1  189.82    1.55
   4  -6   3    6.84    0.42
   6  -6  12    0.39    0.25
   6  -4   0    2.50    0.56
   7  -6   8    2.53    0.32
   7  -4   1   25.48    0.90
   8  -5  10    0.29    0.25
   9  -3   4    6.48    0.47
   1  -5   4   96.47    0.91
   2  -6   6    8.40    0.37
   2  -6  11   72.30    0.86
   3  -6   4   10.81    0.46
   4  -6  13    4.26    0.34
   4  -5   1  196.49    1.66
   5  -6   4   11.90    0.51
   6  -6   5    8.45    0.45
   6  -3  -1  112.88    1.45
   8  -5   8    2.50    0.31
   8  -5   9    2.23    0.28
   1  -5  12    4.17    0.27
   2  -6   9    2.31    0.33
   2  -6  10   32.21    0.62
   2  -5  14   12.96    0.39
   3  -6  12   20.63    0.52
   3  -5  15    3.78    0.27
   4  -6   4    6.53    0.41
   5  -4  17    0.19    0.11
   6  -6   6    0.68    0.34
   6  -6  11    1.63    0.28
   7  -5  13    9.04    0.31
   8  -4  13    0.01    0.15
   9  -3   5    8.60    0.63
   3  -6   5   16.90    0.53
   4  -4  17    0.90    0.14
   5  -6   5   14.64    0.55
   5  -6  12    0.34    0.25
   5  -5  15    2.76    0.21
   5  -4   0   65.65    1.06
   6  -6   7    1.00    0.29
   6  -6   9    2.83    0.33
   6  -6  10    4.15    0.34
   7  -4  15    2.29    0.16
   8  -4   4    5.26    0.57
   8  -3   2   20.93    0.84
   1  -5  11   28.26    0.53
   2  -5   3   44.33    0.72
   3  -6   6    3.18    0.34
   3  -6  11    8.84    0.42
   4  -6   5    7.12    0.41
   4  -5  15    0.90    0.21
   5  -6   6    3.04    0.35
   5  -6  11   19.76    0.55
   5  -5   2   11.44    0.52
   6  -5   3   37.95    0.89
   6  -5  14    1.34    0.20
   6  -4  16    0.26    0.12
   7  -5  12    0.49    0.24
   9  -3   6    0.23    0.43
   1  -5   6   50.25    0.67
   3  -6   8   40.16    0.78
   3  -6   9    9.65    0.49
   4  -6  11    5.20    0.36
   4  -5   2  105.82    1.21
   5  -6   7   13.08    0.52
   5  -6   9   76.29    1.07
   5  -6  10    0.96    0.32
   5  -3  -1   32.85    0.74
   6  -4   1    9.77    0.64
   8  -4  12    2.26    0.22
   9  -3   7   16.01    0.62
   9  -2   4    0.98    0.47
   1  -5   7   24.80    0.49
   1  -5   9    4.71    0.30
   1  -5  10    0.15    0.20
   2  -5   4  159.20    1.31
   2  -5  13    6.94    0.32
   3  -5  14    5.71    0.32
   4  -6   7    3.52    0.36
   4  -6   8    0.12    0.30
   4  -6   9   20.01    0.61
   4  -6  10   43.08    0.80
   5  -6   8    0.17    0.32
   6  -5   4    0.87    0.48
   6  -5  13    0.45    0.24
   7  -5   6    8.07    0.48
   7  -5   7    0.31    0.42
   7  -5  10    1.65    0.35
   8  -4  11    2.18    0.31
   8  -3  14    0.39    0.14
   9  -3   8    0.94    0.32
   0  -4  10   54.84    0.60
   1  -5   8    3.05    0.24
   3  -5   3   23.75    0.60
   3  -4  16    1.11    0.20
   4  -5  14    1.60    0.27
   5  -4  16    1.48    0.17
   6  -3   0    0.37    0.53
   7  -5   8   10.72    0.51
   7  -5   9    7.51    0.44
   0  -4   9    0.07    0.16
   2  -5  12   13.00    0.47
   2  -4  15   31.42    0.56
   3  -4   1  224.03    1.66
   4  -5   3    4.27    0.37
   4  -4  16    0.88    0.21
   5  -4   1  743.82    3.60
   6  -5   5    3.36    0.50
   6  -5  12    3.93    0.34
   6  -4  15    0.43    0.15
   8  -4   8    7.06    0.47
   8  -4   9    0.68    0.31
   1  -4  13   22.14    0.48
   2  -5   5    3.66    0.30
   3  -5   4   90.49    1.08
   3  -5  13   13.50    0.46
   5  -5   4   11.18    0.51
   5  -5  13    1.21    0.28
   6  -5  11    3.17    0.40
   7  -4  13    7.00    0.32
   8  -3  13    3.02    0.22
   2  -5   6   47.86    0.74
   2  -5  11   31.22    0.61
   3  -3  17    0.33    0.16
   5  -3  17    1.12    0.14
   6  -5   6   11.43    0.53
   6  -5   7    9.11    0.53
   6  -5  10    8.86    0.50
   7  -3  15    3.69    0.21
   9  -2   6    0.24    0.50
   9  -1   4    1.02    0.52
   2  -5  10    0.97    0.25
   3  -5   5    5.87    0.37
   3  -4  15    6.32    0.35
   4  -3  17    7.39    0.27
   5  -5   5    5.62    0.41
   5  -5  12    0.15    0.30
   6  -5   8   27.68    0.72
   6  -5   9    4.63    0.40
   6  -4  14    0.51    0.21
   7  -4  12    0.09    0.27
   8  -3   5    8.37    0.75
   8  -3  12    0.55    0.21
   9  -2   7    1.94    0.46
   1  -4  12   21.19    0.47
   2  -5   9    4.95    0.33
   2  -4  14   21.43    0.52
   3  -4   2  446.51    2.23
   4  -5   5    6.09    0.39
   4  -4  15    0.25    0.21
   4  -2  18    0.14    0.13
   5  -5   6    0.61    0.31
   5  -5  11   13.39    0.52
   7  -4  11   10.97    0.51
   7  -2  16    0.13    0.13
   3  -5   6    8.08    0.40
   4  -5   6    1.12    0.36
   4  -5  11   11.54    0.48
   4  -4   2   91.08    1.08
   5  -5   8    4.08    0.43
   5  -5   9    7.97    0.49
   5  -5  10   18.50    0.58
   6  -2  17    0.56    0.13
   7  -4  10    0.22    0.38
   7  -3  14    4.86    0.26
   7  -2   1   41.72    1.11
   8  -3   6    3.94    0.54
   8  -2   3    4.35    0.62
   9  -1   5    5.78    0.67
   1  -4  11   25.62    0.51
   3  -5   7   26.22    0.61
   3  -5   8   24.22    0.59
   3  -5   9    3.20    0.32
   4  -5   7    4.06    0.36
   4  -5  10    2.91    0.37
   5  -3  16    8.02    0.31
   6  -4   4   20.91    0.69
   7  -4   8    1.47    0.40
   7  -4   9   18.95    0.64
   7  -3   3    0.40    0.59
   8  -3   8    2.26    0.49
   8  -3   9   10.60    0.54
   2  -4  13   20.15    0.52
   3  -4  14   15.17    0.48
   3  -3  16   12.22    0.37
   4  -5   8    6.65    0.41
   4  -5   9   52.43    0.87
   5  -4   3   35.50    0.75
   6  -3  15    3.04    0.23
   8  -2  13    3.84    0.25
   9  -1   6    1.81    0.65
   1  -4   7   62.03    0.71
   2  -4   4  127.90    1.09
   3  -4   3   38.51    0.67
   4  -4   3    8.07    0.39
   4  -3  16    1.67    0.21
   5  -4  13    4.27    0.42
   6  -4   5    9.22    0.50
   7  -3  13    0.83    0.24
   8  -2   4    0.50    0.63
   9  -1   7    0.22    0.51
   9  -1  10    2.74    0.27
   1  -4   8   23.89    0.46
   1  -4   9    0.21    0.16
   2  -4  12   46.77    0.74
   2  -3  15   31.04    0.57
   3  -4  13   15.75    0.53
   5  -4   4    0.70    0.29
   5  -1  18    0.24    0.12
   6  -4   6    3.93    0.41
   8  -2  12    0.57    0.22
   9  -1   8    2.77    0.44
   9  -1   9    0.68    0.31
   3  -2  17    6.35    0.26
   5  -4  12   13.88    0.51
   6  -4   7    3.11    0.38
   6  -4   8    5.41    0.42
   6  -4   9   27.66    0.70
   6  -4  10   15.79    0.57
   6  -3  14    7.43    0.35
   6  -2  16    0.74    0.15
   7  -3  12    2.24    0.31
   7  -1  16    3.07    0.18
   9   0   5   -0.08    0.53
   0  -3  10    0.03    0.15
   2  -4   5  133.16    1.10
   2  -4  11    5.76    0.37
   4  -2  17    0.16    0.16
   5  -4   5    3.12    0.34
   6  -3   3    4.25    0.47
   7  -2  14    5.55    0.31
   8  -2   6    5.57    0.59
   8  -1   3    6.01    0.60
   1  -3  13   14.16    0.41
   2  -4   6   89.52    0.91
   3  -4  12   39.16    0.72
   3  -3  15   45.32    0.69
   4  -4  12    0.91    0.33
   4  -3  15    6.00    0.32
   4  -1  18    0.03    0.12
   5  -4  11   18.20    0.58
   6  -3  13   14.49    0.53
   7  -3   6   23.16    0.75
   7  -3   7    3.61    0.53
   7  -3  10    1.16    0.39
   8  -1  13    1.73    0.24
   2  -4   7   11.95    0.38
   2  -4   9    4.43    0.32
   2  -4  10   16.20    0.45
   2  -3  14   18.07    0.51
   2  -2  16    2.69    0.24
   3  -4   5   42.90    0.69
   4  -4  11   56.46    0.93
   5  -4   7    2.52    0.33
   5  -4   8   24.48    0.66
   5  -4  10   31.99    0.73
   5  -3  14    9.29    0.44
   7  -3   8   25.41    0.77
   7  -3   9   10.06    0.56
   8  -1   4    6.75    0.79
   9   0   7   -0.11    0.46
   9   0   8    0.26    0.44
   9   0   9    0.13    0.29
   9   1  12    0.26    0.12
   3  -4   6   18.91    0.49
   4  -4   6    0.22    0.24
   4  -4  10   31.96    0.74
   6  -3  12    0.07    0.39
   7  -2  13    0.76    0.25
   7  -1  15    4.64    0.24
   8  -1  12    1.30    0.28
   9   1   5    4.39    0.56
   3  -4   7   10.70    0.40
   3  -4   9   30.07    0.62
   4  -4   8   -0.11    0.26
   4  -4   9   15.21    0.51
   5  -3   3    5.50    0.36
   7   0  16   -0.11    0.12
  -1   9  -7    1.65    0.28
   0   9  -5   16.79    0.57
   1  10 -10    3.96    0.29
   1  10  -9    0.62    0.24
   2   8  -2    1.06    0.45
   3   6   0    8.57    0.47
   5   7  -3   15.59    0.79
   5   9 -10    2.82    0.27
   6   4  -2   57.17    1.04
   7   6  -7    0.18    0.31
  -1   9  -8   -0.07    0.27
   0   8  -3    0.07    0.36
   4   5   0  321.41    1.96
   4   9  -6    2.09    0.43
   7   6  -8    2.69    0.29
  -1   9  -9    0.04    0.24
   0   9  -6    0.22    0.34
   2   6   0    8.13    0.39
   4   6  -1   71.18    1.08
   4   7  -2   62.01    1.19
   4   9  -7    1.70    0.37
   6   6  -4   10.30    0.55
   7   5  -6    7.61    0.44
   7   6 -12    0.94    0.16
   7   6  -9    1.39    0.24
  -1   9 -10    6.06    0.29
   4   8  -4    1.85    0.47
   5   4  -1  683.48    2.89
   5   8  -6    2.45    0.42
   7   6 -11    0.07    0.15
   0   9  -7    5.31    0.38
   3   5   0   21.08    0.50
   4   9 -12    1.38    0.22
   4   9 -11    0.72    0.26
   4   9  -9    0.93    0.28
   7   5  -7    0.76    0.31
   3   6  -1   40.78    0.75
   3   9  -7    0.40    0.36
   4   7  -3   24.01    0.80
   4   8  -5   34.62    0.85
   4   9 -10   -0.08    0.25
   6   4  -3    3.14    0.41
   6   6  -5   10.61    0.49
   7   4  -6    1.03    0.34
   0   9  -8    0.20    0.25
   2   5   0   93.21    0.88
   3   9  -8    3.07    0.39
   4   5  -1  185.80    1.45
   5   8 -13    0.99    0.17
   6   5  -4    1.19    0.37
  -1   8  -6    2.93    0.32
   0   9 -12   -0.06    0.21
   0   9 -11   37.14    0.59
   0   9 -10    0.06    0.27
   0   9  -9    0.30    0.25
   1   6  -1    4.33    0.30
   1   8  -4   12.58    0.52
   2   6  -1   10.84    0.39
   3   9 -12    1.24    0.27
   3   9  -9    0.33    0.32
   4   6  -2   32.35    0.77
   4   8  -6    1.99    0.42
   5   8 -12    1.08    0.20
   5   8 -11    1.62    0.24
   5   8  -9    5.20    0.36
   6   3  -3    4.25    0.37
   6   6  -6    0.15    0.38
   7   5 -12    0.39    0.15
   0   8  -5   -0.32    0.26
   1   9 -13    0.26    0.21
   3   9 -11    0.49    0.26
   3   9 -10    3.75    0.35
   4   7  -4   16.94    0.68
   4   8 -15    2.49    0.18
   7   4  -7    7.13    0.36
   7   5 -10    1.48    0.19
  -1   8  -7    2.56    0.33
   1   9 -12    0.06    0.21
   1   9 -11    1.53    0.31
   2   9 -12    5.00    0.30
   2   9 -11    4.61    0.36
   2   9 -10   14.99    0.52
   2   9  -9    2.28    0.35
   4   8  -7   10.55    0.50
   5   6  -4   16.65    0.63
   5   7  -6    8.51    0.50
   6   4  -4   25.88    0.73
   6   5  -5    3.84    0.40
   6   6  -7    1.71    0.37
   1   7  -3   24.56    0.59
   1   8  -5    9.42    0.47
   3   5  -1  156.36    1.16
   3   6  -2    1.20    0.33
   3   8  -6   13.01    0.58
   4   6  -3    7.72    0.58
   4   8 -14    0.00    0.17
   4   8  -8   10.57    0.54
   5   5  -3    6.02    0.45
   5   7 -15    1.01    0.15
   5   7  -7    4.16    0.47
   6   6 -14    2.56    0.18
   7   4  -8    1.43    0.26
  -1   8  -8    1.69    0.29
   4   5  -2  112.56    1.15
   4   7  -5   13.20    0.61
   4   8 -13    5.13    0.26
   4   8  -9   10.15    0.50
   6   6  -8    6.37    0.38
   7   4 -13    5.96    0.22
   7   4  -9   16.29    0.42
  -2   7  -7    0.12    0.26
  -1   8 -13    0.24    0.23
   1   6  -2  180.81    1.29
   1   8 -16    0.29    0.16
   1   8  -6    2.59    0.43
   2   8  -6   14.98    0.56
   3   8 -15    0.10    0.17
   3   8  -7    0.35    0.38
   4   8 -12    2.29    0.25
   4   8 -11    0.86    0.25
   4   8 -10   -0.16    0.26
   5   7 -14    0.44    0.16
   5   7  -8   10.16    0.47
   6   6 -13    0.13    0.16
   6   6  -9    2.48    0.30
   7   4 -12    0.00    0.16
   7   4 -11    8.47    0.29
   7   4 -10    0.12    0.20
  -1   8  -9    3.38    0.28
   0   8 -15    0.05    0.17
   2   5  -1   33.23    0.52
   5   7 -13    0.97    0.19
   5   7  -9    1.39    0.32
   6   6 -12    0.44    0.19
   6   6 -11    1.66    0.23
   6   6 -10    4.52    0.31
  -1   8 -11   32.97    0.54
   1   7  -4    2.96    0.32
   2   8 -15    2.02    0.23
   2   8  -7    4.16    0.43
   3   8 -14    3.67    0.26
   3   8  -8    1.76    0.36
   4   6  -4    8.68    0.50
   4   7 -16    2.55    0.17
   4   7  -6    2.34    0.43
   5   6  -6    4.32    0.41
   5   7 -12    1.30    0.23
   5   7 -11    0.69    0.26
   5   7 -10   12.48    0.44
   6   5 -15   -0.02    0.13
  -2   6  -5   12.81    0.40
   0   8 -14    0.13    0.20
   0   8  -8    8.12    0.37
   1   8 -15    4.72    0.25
   3   7 -17    1.18    0.17
   3   8  -9   31.99    0.70
   5   6 -16    2.86    0.17
  -1   7  -6   15.94    0.43
   0   6  -3    0.21    0.23
   0   7  -5    3.47    0.30
   0   8  -9   -0.20    0.30
   2   8 -14   10.24    0.34
   2   8  -8    4.53    0.43
   3   5  -2   53.21    0.73
   3   8 -12    1.93    0.30
   3   8 -11    6.37    0.39
   3   8 -10   13.88    0.51
   4   5  -3    5.05    0.39
   4   7 -15    1.59    0.19
   4   7  -7    2.20    0.41
   5   6  -7   16.04    0.57
   6   3  -5    1.07    0.40
   6   4  -6    3.81    0.41
   6   5 -14    1.43    0.19
   6   5  -8   27.72    0.57
   7   3 -11    0.50    0.19
   0   8 -13   -0.06    0.20
   0   8 -12   45.01    0.66
   0   8 -10   25.75    0.56
   1   7  -5   39.57    0.72
   1   8 -14    0.94    0.21
   2   7  -5    1.05    0.34
   2   8 -13    3.70    0.33
   2   8  -9   13.27    0.50
   3   7  -6    7.49    0.46
   4   6  -5    8.57    0.48
   4   7  -8   15.23    0.53
   5   3  -3    6.04    0.35
   0   7 -17    1.85    0.18
   2   5  -2   38.99    0.58
   2   7 -17    0.10    0.17
   2   8 -11    9.68    0.43
   2   8 -10   23.44    0.59
   3   7 -16    1.17    0.21
   4   7 -14    3.38    0.25
   4   7  -9   11.13    0.49
   6   5 -13    0.81    0.18
   6   5 -12    2.57    0.26
  -1   7  -7   16.03    0.41
   0   7  -6   -0.14    0.29
   1   5  -2   93.54    0.82
   1   7 -17    0.62    0.18
   3   7  -7   10.29    0.52
   4   6 -17    0.68    0.14
   4   7 -13    1.00    0.25
   4   7 -11    1.29    0.35
   4   7 -10    1.61    0.33
   5   6 -14    2.25    0.21
   5   6  -9   81.34    0.96
   6   4  -7    3.71    0.34
  -1   7 -15    2.69    0.23
   1   7  -6   15.80    0.52
   2   7  -6    2.04    0.36
   3   6 -18    1.17    0.17
   3   7 -15    3.49    0.28
   4   6  -6    3.64    0.40
   5   2  -3   46.30    0.63
   5   6 -12    0.73    0.29
   5   6 -10    1.08    0.29
   6   3  -6    4.45    0.34
   6   4 -15    0.57    0.14
  -1   7  -8    2.05    0.27
   0   6  -4  155.43    1.21
   0   7 -16    0.08    0.20
   2   7 -16    2.11    0.21
   3   6  -5   23.69    0.63
   3   7  -8    7.72    0.45
   4   6 -16    1.75    0.21
   5   5 -16    2.84    0.20
   6   4  -8    5.43    0.34
  -1   6  -5    4.89    0.30
  -1   7 -14   17.81    0.41
   2   7  -7    0.01    0.34
   3   7 -14    2.07    0.29
   3   7  -9    4.62    0.43
   4   5 -18    4.85    0.20
   4   6  -7    4.01    0.43
   5   3  -4    1.09    0.33
   5   4  -5    3.91    0.38
   6   4 -14    0.69    0.18
   6   4  -9   26.53    0.57
  -2   6  -7   33.70    0.56
  -1   7  -9    3.31    0.26
   1   7  -7   18.18    0.53
   2   7 -15    4.55    0.28
   2   7  -8    3.12    0.46
   3   7 -13    3.44    0.32
   3   7 -12    4.37    0.40
   3   7 -10   16.90    0.54
   4   6 -15    3.36    0.28
   5   5 -15    3.10    0.24
   6   3  -7   -0.17    0.26
   6   4 -13    0.65    0.19
  -1   7 -13   11.70    0.35
  -1   7 -12    0.70    0.26
  -1   7 -11   16.40    0.44
  -1   7 -10    1.85    0.25
   0   6 -18    0.48    0.15
   0   7 -15    1.40    0.22
   0   7  -8   -0.13    0.24
   2   6 -18    0.35    0.14
   2   6  -5   12.17    0.48
   3   6 -17    0.85    0.18
   3   6  -6    3.62    0.38
   4   6  -8    0.50    0.33
   6   4 -12    7.04    0.30
   6   4 -11   14.70    0.40
  -1   6 -17    1.26    0.17
   0   6  -5    0.06    0.22
   0   7 -14    0.10    0.27
   1   5  -3   53.47    0.66
   1   6  -5    4.74    0.36
   1   7  -8    2.40    0.32
   2   7 -14    3.03    0.31
   2   7  -9    0.53    0.37
   4   6 -14    8.01    0.35
   4   6  -9   23.00    0.60
   5   4  -6    4.02    0.34
   5   5 -14    0.25    0.20
   5   5  -9    8.20    0.42
   6   3 -15    2.92    0.19
  -2   6  -8    2.44    0.25
  -1   6  -6   42.87    0.60
   0   7 -13    0.12    0.29
   0   7 -10   -0.15    0.30
   1   7  -9    3.42    0.34
   2   7 -13    5.78    0.37
   2   7 -12    3.37    0.36
   2   7 -11    3.55    0.36
   2   7 -10    4.78    0.42
   3   6 -16    5.53    0.28
   3   6  -7    0.24    0.38
   4   3  -3   63.59    0.75
   4   5 -17    1.06    0.16
   4   5  -6    0.37    0.30
   4   6 -13    4.30    0.33
   4   6 -12    1.56    0.30
   4   6 -11    5.75    0.39
   4   6 -10   47.25    0.79
   5   2  -4   20.97    0.50
   5   5 -13    1.32    0.24
   5   5 -12   -0.09    0.29
   5   5 -10   17.85    0.51
   6   2 -16    0.93    0.15
   0   7 -12    0.33    0.27
   0   7 -11   12.34    0.42
   1   7 -12    0.76    0.36
   1   7 -11   19.56    0.57
   1   7 -10    2.15    0.32
   2   6 -17    0.47    0.18
   2   6  -6   10.58    0.45
   3   4  -3   45.10    0.68
   5   3  -5    4.12    0.33
   5   5 -11   13.52    0.43
  -2   6 -14    8.44    0.31
  -2   6  -9    2.27    0.24
  -1   6 -16    5.18    0.28
   0   6 -17    0.33    0.17
   2   5 -19    0.77    0.14
   3   5 -18    2.23    0.19
   3   5  -5    6.63    0.39
   3   6 -15    0.89    0.24
   3   6  -8   46.15    0.80
   4   5 -16    0.38    0.19
   4   5  -7    5.49    0.43
   6   3 -12    0.01    0.24
   6   3 -10   21.90    0.48
  -2   6 -13   11.83    0.35
  -2   6 -10   34.79    0.53
   0   5 -19    0.78    0.14
   1   6  -6   44.52    0.69
   2   6 -16   13.05    0.41
   2   6  -7   33.50    0.70
   3   6 -14    9.40    0.42
   3   6  -9   12.03    0.52
   4   4 -18    2.04    0.17
   6   2 -15    0.51    0.18
   6   2  -8    5.58    0.33
  -2   6 -12   28.45    0.49
   1   5  -4  119.38    1.01
   3   6 -13    7.52    0.39
   3   6 -10  101.10    1.10
   4   5 -15    1.08    0.24
   4   5  -8    7.20    0.40
   5   3 -17    1.33    0.17
   5   3  -6   17.57    0.48
  -1   6 -15   15.11    0.41
  -1   6  -8    6.25    0.30
   0   6 -16    1.84    0.24
   0   6  -7   -0.06    0.21
   1   6 -16    5.50    0.31
   1   6  -7    3.04    0.30
   2   5 -18    1.47    0.22
   2   6 -15   13.11    0.43
   2   6  -8    2.70    0.34
   3   4 -19    0.24    0.15
   3   4  -4  128.46    1.14
   3   5 -17    3.46    0.24
   3   5  -6    8.94    0.41
   3   6 -12   24.92    0.58
   3   6 -11   10.22    0.44
   4   3 -19    1.48    0.14
   4   3  -4   14.27    0.43
   4   5 -14    1.86    0.31
   5   2 -18    0.79    0.13
   5   2  -5   25.39    0.55
   6   2 -14   31.20    0.47
   6   2  -9    3.60    0.31
   2   5  -5    3.91    0.32
   2   6 -14    9.41    0.45
   4   4 -17    1.42    0.19
   4   4  -6    0.11    0.28
   4   5 -13    0.31    0.33
   4   5 -10    3.39    0.43
   4   5  -9   54.65    0.81
   6   2 -13    6.47    0.30
  -1   6 -14   17.43    0.43
  -1   6  -9    0.10    0.21
   0   5 -18    0.03    0.18
   0   6 -15   -0.03    0.23
   1   5 -18    0.18    0.20
   1   6  -8    7.38    0.37
   2   6 -13   13.75    0.52
   2   6  -9    3.09    0.35
   3   5 -16   11.96    0.37
   4   5 -12    0.67    0.28
   4   5 -11   11.23    0.44
   5   3  -7   43.36    0.65
   6   1  -8   -0.08    0.15
   6   2 -12    2.42    0.23
  -2   5 -16    8.16    0.29
  -1   6 -13   10.40    0.37
  -1   6 -12   36.03    0.61
   0   6 -14   68.00    0.85
   1   5  -5   97.53    0.92
   1   6  -9    0.22    0.33
   2   5 -17   15.14    0.43
   2   6 -12   31.13    0.65
   2   6 -11   89.99    1.04
   2   6 -10   42.40    0.75
   3   4 -18    0.00    0.20
   4   4 -16    1.15    0.27
   5   2 -17    0.93    0.18
   6   1 -14    1.20    0.20
  -2   5  -7   17.45    0.35
  -1   5 -17    0.76    0.21
  -1   6 -11   25.27    0.51
   0   6 -13    0.30    0.35
   1   6 -13   11.59    0.44
   1   6 -10    3.65    0.39
   2   4 -19    0.03    0.15
   2   5  -6   55.04    0.77
   3   4  -5   55.06    0.74
   3   5  -8   28.39    0.64
   4   3 -18    2.50    0.19
   4   3  -5    9.75    0.39
   4   4  -7   21.70    0.51
   5   1 -18    0.33    0.13
   5   2  -6   27.96    0.55
   5   3  -8    2.59    0.27
  -2   4 -18    1.13    0.16
  -1   4 -19    0.13    0.13
   0   6 -12   73.26    0.87
   1   5 -17    0.96    0.26
   1   6 -12   40.40    0.71
   1   6 -11   29.59    0.64
   3   5 -14    5.92    0.40
   4   4 -15    0.42    0.29
   6   1 -13    0.69    0.22
   6   1 -10    4.45    0.27
  -2   5 -15    1.17    0.24
   0   5 -17    0.92    0.24
   1   4 -19    0.24    0.14
   1   5  -6   62.72    0.75
   2   3 -20    0.15    0.13
   2   5 -16    8.99    0.38
   2   5  -7   21.36    0.55
   3   3 -19    1.64    0.18
   3   5 -13   16.28    0.54
   4   4  -8   -0.03    0.24
   5   2 -16    0.07    0.21
   6   0 -14   13.99    0.32
  -1   5 -16    1.39    0.28
   0   4 -19   -0.14    0.15
   3   2 -20    0.42    0.12
   3   5 -12    6.24    0.38
   3   5 -11   13.83    0.48
   3   5 -10   23.86    0.58
   4   3 -17   10.38    0.33
   4   4 -14    9.45    0.39
   4   4  -9   16.18    0.47
   5   0 -18    0.01    0.11
   5   3 -11    3.60    0.33
   5   3 -10   12.65    0.42
  -2   5 -14   16.43    0.43
   1   5 -16    1.23    0.29
   2   5  -8   34.88    0.64
   3   4  -6   21.60    0.49
   4   4 -13   20.87    0.53
   4   4 -12    0.67    0.30
   4   4 -11   59.89    0.84
   4   4 -10   33.48    0.64
   5   1 -17    2.36    0.20
   6   0 -13   23.85    0.42
  -2   5 -13    7.82    0.34
  -1   5 -15   23.90    0.53
   1   5  -7   32.61    0.58
   2   4  -5  161.90    1.18
   3   4 -16    1.46    0.27
   4   2 -18    0.59    0.17
   4   3 -16    2.15    0.26
   5   1  -6   63.21    0.73
   5   2 -15   24.95    0.48
  -2   3 -19    3.93    0.18
  -2   4 -17    4.40    0.24
  -2   5 -12   13.38    0.40
  -2   5 -10    1.28    0.19
   1   4 -18    1.21    0.24
   2   5 -13    9.33    0.45
   2   5 -10    1.24    0.36
   2   5  -9    6.09    0.36
   3   3 -18    0.71    0.21
   3   4  -7   12.15    0.40
   5   2 -14    9.26    0.39
   5   2  -8    2.47    0.25
  -1   5 -14   38.92    0.67
   1   5 -14   42.10    0.77
   1   5  -8    4.67    0.30
   2   5 -12   15.45    0.50
   2   5 -11   37.59    0.71
   3   1 -20    0.73    0.14
   3   2 -19    0.18    0.19
   3   4 -15    6.95    0.37
   4   2  -5   45.61    0.62
   4   3 -15    6.45    0.35
   5   1 -16   13.71    0.36
   5   2 -13   16.88    0.48
   5   2  -9   13.46    0.42
  -1   5 -13    2.97    0.35
  -1   5  -9    5.20    0.29
   1   5 -13    3.56    0.44
   1   5  -9    5.71    0.34
   2   4  -6  111.88    1.01
   3   3 -17    0.30    0.28
   3   3  -5   56.70    0.69
   3   4 -14   17.20    0.51
   3   4  -8   64.06    0.81
   4   0 -19    0.43    0.14
   4   2 -17    0.52    0.22
   5   2 -11   27.73    0.57
  -2   4 -16    0.17    0.24
  -1   3 -19    2.27    0.20
  -1   4 -17    1.85    0.27
  -1   5 -12    5.83    0.37
  -1   5 -10    0.23    0.24
   1   3 -19    2.44    0.21
   1   5 -11   37.27    0.68
   2   4 -16    0.29    0.27
   3   4 -13   16.86    0.52
   3   4  -9   35.54    0.64
   4   3 -14    2.51    0.31
   5  -1 -17    2.46    0.19
   5   1 -15    0.60    0.22
  -1   5 -11   34.45    0.58
   2   3 -18    0.62    0.23
   3   4 -12   47.04    0.76
   3   4 -11   26.09    0.59
   3   4 -10   57.90    0.81
   4   2 -16    1.76    0.30
   4   3 -13   15.87    0.48
   4   3  -9    1.25    0.24
   5  -2 -17    0.73    0.13
   5   0 -16   -0.22    0.21
   5   0  -6   -0.24    0.17
  -2   3 -18    0.58    0.19
   1   1 -21    0.15    0.11
   1   2 -20   -0.01    0.14
   1   4 -16   18.62    0.56
   2   4 -15   39.60    0.72
   2   4  -7   15.15    0.43
   3   0 -20   -0.15    0.13
   3   2 -18    1.66    0.25
   3   3 -16   15.80    0.47
   3   3  -6   83.60    0.85
   4  -1 -19    0.16    0.12
   4   3 -12   36.18    0.66
   4   3 -11   73.98    0.89
   4   3 -10   57.86    0.77
   5   1 -14   38.61    0.63
   5   1  -8    2.08    0.26
  -2   4 -15   41.20    0.66
  -1   4 -16   19.07    0.49
   0   1 -21    4.16    0.18
   0   2 -20    1.00    0.15
   1   4  -6    1.20    0.22
   2   2 -19    0.50    0.18
   3   1 -19    0.28    0.16
   5   1 -13    2.52    0.32
   5   1  -9    3.23    0.29
   1   3 -18    1.63    0.27
   1   4 -15   38.08    0.76
   2   1 -20    0.40    0.16
   2   3 -17    4.19    0.32
   2   4 -13   24.78    0.64
   2   4  -8   28.05    0.55
   3   3 -15   57.16    0.82
   4   0 -18    2.51    0.24
   4   2 -15    1.07    0.28
   5  -1 -16   14.11    0.35
   5   1 -12   20.90    0.49
   5   1 -10   26.29    0.53
  -2   2 -19    0.25    0.16
  -2   4 -14   24.67    0.54
  -1   3 -18    1.53    0.21
   0   3 -18    0.07    0.22
   1   4  -7   80.81    0.85
   2   4 -12   55.46    0.83
   2   4  -9    5.07    0.31
   3   2 -17   10.24    0.41
   3   3  -7   45.61    0.64
   5  -2 -16    0.33    0.17
   5   0  -7    0.08    0.20
  -2   1 -20    0.38    0.13
  -2   3 -17    3.79    0.27
   0   4 -15   -0.15    0.32
   1   0 -21   -0.08    0.13
   1   2 -19    0.89    0.21
   1   4 -14   85.27    1.04
   2   3 -16    2.04    0.37
   2   4 -11    7.29    0.38
   3   3 -14   18.20    0.54
   4   2  -8   20.59    0.47
   5   0 -14   -0.09    0.25
  -2   4 -13   24.19    0.51
  -1   4 -14   84.50    0.99
   1   1 -20    0.34    0.16
   1   3 -17   18.42    0.53
   1   4 -13   33.71    0.71
   1   4  -8   33.50    0.57
   3   0 -19    0.07    0.16
   3   3 -13    0.36    0.29
   3   3  -8   77.49    0.84
   4  -1 -18   -0.01    0.16
   5  -1 -15    0.62    0.20
   5   0 -13    0.14    0.28
   5   0  -8   -0.01    0.20
  -3   3 -15   57.28    0.70
  -2   4 -12   53.64    0.70
  -2   4 -11    6.69    0.32
  -1   2 -19    0.93    0.19
  -1   3 -17   18.79    0.51
   0   0 -21   -0.04    0.12
   0   2 -19    0.24    0.18
   0   3 -17   43.32    0.76
   0   4 -14   63.83    0.90
   1   4 -12   27.01    0.61
   1   4  -9    0.39    0.23
   2   0 -20    1.71    0.18
   2   1 -19    1.03    0.20
   2   3 -15   41.24    0.78
   3   3 -12   15.94    0.51
   3   3 -11   10.10    0.41
   3   3 -10    6.05    0.34
   3   3  -9   54.06    0.74
   4   2 -12   72.26    0.88
   5   0 -12   -0.02    0.28
   5   0  -9   -0.21    0.23
  -2   3 -16    1.93    0.30
  -1   1 -20    0.41    0.15
  -1   4 -13   31.21    0.61
  -1   4  -8   28.33    0.47
   0   1 -20    0.07    0.14
   0   4 -13   -0.30    0.30
   0   4  -8   23.19    0.47
   1   3 -16   14.41    0.55
   1   4 -11   32.84    0.64
   2   3  -6   96.62    0.87
   4  -2 -18    0.62    0.14
   5  -2 -15   24.74    0.45
   5  -1 -14   40.54    0.65
   5   0 -11    0.08    0.27
   5   0 -10   -0.13    0.22
  -2   2 -18    7.33    0.30
  -1   4 -12   26.98    0.56
  -1   4  -9    0.40    0.21
   0   4 -12   36.06    0.67
   0   4  -9    0.09    0.19
   1  -1 -21    0.36    0.12
   1   2 -18    0.48    0.28
   2   2 -17    2.03    0.31
   2   3 -14   21.37    0.59
   3  -1 -19    0.17    0.18
   3   1 -17   10.78    0.43
   3   2 -15   24.64    0.59
  -3   3 -14   18.34    0.45
  -1   4 -11   30.81    0.56
  -1   4 -10    8.35    0.32
   0   4 -11    0.11    0.23
   0   4 -10   76.74    0.86
   2  -1 -20    0.33    0.16
   2   3  -7  171.15    1.18
   3   0 -18    0.17    0.21
   4  -1 -17    0.25    0.22
   4   1  -7   83.67    0.79
   5  -1 -13    2.74    0.31
  -2   1 -19    0.99    0.19
  -2   3 -15   43.39    0.74
   0  -1 -21    4.37    0.19
   0   2 -18   13.78    0.43
   1   0 -20   -0.24    0.14
   1   1 -19    2.03    0.23
   2   1 -18    1.74    0.29
   2   3 -13   41.05    0.75
   2   3  -8   70.00    0.81
   3   2 -14   73.03    0.96
   5  -2 -14    8.60    0.32
  -3   1 -18    3.71    0.21
  -3   3 -13    0.15    0.24
  -2   0 -20    1.75    0.15
   1   2 -17    0.58    0.32
   2   0 -19    1.40    0.21
   2   3 -12   21.47    0.55
   2   3  -9   64.44    0.79
   3   1 -16    1.04    0.31
   3   2 -13   54.75    0.83
   3   2  -7   23.43    0.45
   4  -2 -17    0.61    0.23
   5  -1 -11    7.31    0.37
   5  -1 -10   28.07    0.54
  -3   3 -12   16.90    0.43
  -2   2 -17    1.99    0.28
  -1   3 -15   23.26    0.59
   0   0 -20    8.65    0.28
   0   1 -19    5.89    0.29
   0   3 -15   18.22    0.55
   1   3 -14   28.03    0.67
   2  -2 -20    3.84    0.19
   2   3 -10   16.46    0.46
   3   2 -12    4.15    0.38
   4  -1 -16    6.44    0.36
   4   1 -10    4.52    0.33
   4   1  -9   31.09    0.54
   5  -2 -13   16.47    0.43
  -3   0 -19    0.11    0.12
  -2   3 -14   21.59    0.54
   0   2 -17   -0.10    0.29
   1   1 -18    0.48    0.30
   2   2 -15   30.05    0.67
   3  -1 -18    4.39    0.27
   3   1 -15   36.14    0.74
   3   2 -11   15.95    0.47
   3   2  -9   31.92    0.57
   3   2  -8   22.31    0.46
  -3   3 -11    9.70    0.32
   0   3 -14   -0.55    0.29
   1  -1 -20    0.22    0.15
   1   0 -19    0.05    0.23
   1   2 -16   19.74    0.59
   1   3 -12   35.78    0.71
   1   3  -7   96.16    0.86
   2  -3 -20    0.24    0.12
   2  -1 -19    1.35    0.23
   3   2 -10    3.51    0.28
  -2   3 -13   43.08    0.69
   1   3 -11   16.40    0.48
   1   3  -8   67.54    0.76
   2   2 -14    5.59    0.38
   4  -2 -16    1.70    0.27
   4  -1 -15   38.99    0.72
   4   0 -13   81.72    0.98
  -2  -1 -20    0.45    0.13
  -2   0 -19    1.18    0.20
  -2   2 -16    4.23    0.31
  -2   3 -12   21.75    0.53
   0  -1 -20   -0.12    0.14
   0   1 -18   -0.10    0.24
   0   2 -16   30.01    0.68
   1   3 -10   73.24    0.86
   1   3  -9   40.47    0.63
   3   0 -16    0.36    0.31
   3   1 -14    9.29    0.46
   4   0  -7   13.99    0.35
  -1   0 -19    0.07    0.20
   0   0 -19    0.07    0.20
   0   3 -12   -0.01    0.26
   1  -2 -20    0.46    0.15
   1   1 -17    4.22    0.37
   1   2 -15   40.67    0.79
   2  -2 -19    0.38    0.20
   2   2 -13   81.42    1.01
   3  -3 -18    0.50    0.18
   3   1 -13    3.80    0.43
   4  -3 -16    2.46    0.24
   4  -1 -14   41.26    0.76
   4   0 -12   13.15    0.45
  -4   0 -17    2.53    0.21
  -3  -1 -19    0.14    0.14
  -3   0 -18    0.16    0.18
  -2   3 -11    9.19    0.33
  -2   3 -10   15.81    0.40
  -1   3 -12   33.24    0.63
   0   3 -11  121.60    1.11
   0   3 -10   -0.14    0.24
   0   3  -8    0.19    0.19
   1  -1 -19    2.00    0.25
   1   0 -18   -0.34    0.27
   2   0 -17    1.50    0.33
   2   2 -12   28.47    0.61
   3  -4 -18    0.30    0.15
   3   0 -15    0.13    0.37
   4  -2 -15    1.57    0.36
   4   0 -11   15.05    0.44
   4   0 -10   17.33    0.46
   4   0  -9   42.70    0.63
   4   0  -8   35.73    0.53
  -3   2 -14   76.15    0.88
  -2   1 -17   21.63    0.50
  -2   2 -15   30.44    0.64
  -1   3 -11   16.08    0.44
  -1   3 -10   73.02    0.82
  -1   3  -8   61.17    0.66
   0  -2 -20    0.90    0.18
   0   1 -17   51.92    0.84
   0   2 -15    0.33    0.31
   0   3  -9  111.45    0.98
   1  -3 -20    0.07    0.13
   1   2 -14   59.48    0.91
   2  -3 -19    4.28    0.24
   2   1 -15   21.10    0.60
   2   2 -11    5.89    0.34
   2   2  -7   28.53    0.48
   3   1 -12   92.68    1.02
  -3   1 -16    0.47    0.24
  -2  -2 -20    3.56    0.18
  -1  -2 -20    0.22    0.16
  -1   1 -17    3.73    0.32
  -1   3  -9   38.86    0.57
   1  -4 -20    0.19    0.11
   2   2 -10   12.15    0.40
   2   2  -9   11.38    0.36
   2   2  -8  150.73    1.09
   3  -1 -16    0.88    0.32
   3   1 -11    1.06    0.24
   4  -3 -15    7.40    0.40
  -3   2 -13   59.23    0.82
  -2  -1 -19    1.20    0.20
  -2   0 -18    8.40    0.34
   0  -1 -19    5.90    0.28
   0   0 -18    4.08    0.31
   1   2 -13   14.88    0.51
   2   0 -16   43.05    0.85
   2   1 -14   12.65    0.49
   3   0 -14    0.22    0.30
   3   1 -10   68.69    0.81
   4  -5 -15    0.79    0.16
   4  -4 -15    0.15    0.21
   4  -2 -14    5.09    0.38
   4  -1 -12    6.24    0.41
  -2   2 -14    5.30    0.38
  -1  -1 -19    1.85    0.20
  -1   0 -18    0.08    0.21
   0  -3 -20    0.08    0.14
   1  -2 -19    0.59    0.19
   1   0 -17   -0.11    0.27
   1   2 -12   17.24    0.54
   2  -2 -18    7.48    0.32
  -4   0 -16    0.23    0.18
  -3  -2 -19    0.37    0.14
  -3   0 -17    0.18    0.21
  -2   1 -16   24.63    0.57
  -1  -3 -20    0.08    0.13
   0  -4 -20    3.50    0.18
   0   1 -16    0.23    0.32
   1  -1 -18    0.51    0.23
   1   1 -15    2.25    0.34
   2   1 -13   98.28    1.10
   3  -1 -15   37.45    0.76
   3   0 -13   -0.05    0.28
   4  -2 -13    6.58    0.45
   4  -1 -11   45.34    0.71
   4  -1  -7   83.92    0.76
  -3  -1 -18    3.66    0.24
  -3   2 -12    4.32    0.28
  -2   2 -13   86.68    1.02
  -1   1 -16    7.92    0.40
   0   2 -13    0.09    0.30
   1  -3 -19    2.21    0.20
   1   2 -11   11.25    0.40
   2  -3 -18    0.54    0.19
   2   0 -15   36.30    0.77
   4  -3 -14    3.20    0.32
   4  -1 -10    4.47    0.28
   4  -1  -9   33.94    0.57
  -4  -1 -17   -0.02    0.14
  -1  -4 -20    0.18    0.12
   0  -2 -19    0.42    0.18
   0   0 -17   -0.05    0.24
   1   2 -10   59.37    0.76
   1   2  -9   94.71    0.90
   1   2  -8   13.57    0.37
   2   1 -12   25.08    0.58
   3   0 -12   -0.08    0.24
  -2 -12  -2   -0.01    0.15
  -2  -7  -9    0.82    0.39
   0  -8 -11   -0.02    0.37
   1 -12  -8    0.70    0.21
   1  -9 -11    1.55    0.41
   4  -8 -11    1.26    0.36
  -1  -7 -10    2.04    0.44
  -1  -6 -10    3.72    0.43
  -1  -4  -9    0.51    0.28
  -1  -3  -8   64.87    0.83
   0 -12  -7    0.03    0.20
   2 -12  -8    0.65    0.20
   3  -9 -11    0.39    0.33
   4  -7 -11    1.99    0.38
   4  -6 -11    5.52    0.41
  -3  -9  -5    4.43    0.39
  -2 -11  -5    0.83    0.23
  -2  -8  -8    4.06    0.52
  -2  -5  -8   33.69    0.71
  -2  -3  -6   90.38    0.91
  -1 -12  -5    1.40    0.22
  -1 -11  -7    0.89    0.27
   0  -3  -9  111.24    1.08
   1 -11  -9    0.54    0.23
   1 -10 -10    4.03    0.34
   3  -5 -11   16.00    0.61
  -2  -7  -8    2.55    0.39
  -2  -6  -8    2.80    0.36
  -2  -4  -7   14.29    0.45
  -1 -10  -8    2.06    0.35
   0 -11  -8    0.06    0.27
   0  -9 -10   -0.22    0.31
   2 -11  -9    0.08    0.22
   2 -10 -10    2.30    0.34
  -3  -8  -5    4.30    0.35
  -2 -11  -4    1.12    0.21
  -2  -9  -7    3.47    0.40
  -1  -8  -9    3.42    0.51
  -1  -5  -9    5.96    0.41
   0 -12  -6    3.59    0.29
   0 -10  -9    0.00    0.27
   0  -5 -10    0.02    0.32
   3  -7 -11    8.25    0.59
   3  -6 -11   11.83    0.56
   4  -9 -10    0.08    0.34
  -3  -7  -5   14.31    0.48
  -1 -12  -4    1.08    0.20
  -1  -7  -9    3.60    0.47
  -1  -6  -9   -0.29    0.30
   0  -7 -10    0.19    0.46
   1  -9 -10    6.54    0.48
   1  -3  -9   39.19    0.64
   3  -4 -10   62.86    0.87
   4 -11  -8   -0.01    0.23
  -3  -8  -4   48.12    0.80
  -3  -5  -4   68.60    0.77
  -2  -5  -7   18.49    0.51
  -2  -4  -6   93.38    0.94
  -1  -9  -8    0.21    0.42
  -1  -4  -8   29.97    0.60
   0  -4  -9    0.02    0.23
   1 -11  -8    1.37    0.26
   2 -12  -7    0.05    0.17
   2  -4 -10   20.17    0.54
   3  -9 -10    3.91    0.47
   4 -10  -9   -0.08    0.27
  -2  -9  -6    7.72    0.45
  -2  -7  -7    0.65    0.32
  -2  -6  -7   31.29    0.67
  -1 -12  -3    0.52    0.17
  -1 -10  -7    2.69    0.37
   0 -12  -5    0.14    0.23
   0 -11  -7    6.82    0.40
   0  -9  -9    0.12    0.32
   1 -10  -9    0.75    0.29
   1  -8 -10   56.28    1.00
   2  -9 -10   15.29    0.56
   2  -3  -9   58.90    0.74
   3  -3  -9   52.53    0.68
   4  -8 -10   -0.14    0.32
   5 -10  -8    0.20    0.23
  -3  -7  -4    9.33    0.40
  -3  -6  -4    9.26    0.35
  -2 -11  -2    0.86    0.18
  -1  -5  -8    4.19    0.38
   0 -10  -8   13.17    0.50
   1 -12  -6    0.69    0.21
   1  -6 -10    3.58    0.50
   2 -11  -8    0.38    0.22
   2 -10  -9   12.86    0.45
   3 -11  -8    0.97    0.21
   4  -6 -10   57.58    0.96
  -3  -8  -3    4.99    0.34
  -2 -10  -4   15.00    0.46
  -2  -8  -6   14.57    0.58
  -1 -12  -2    1.97    0.20
  -1  -8  -8    1.51    0.37
   0  -8  -9   -0.22    0.32
   0  -5  -9    6.60    0.40
   2  -5 -10    1.45    0.36
   3  -8 -10   16.47    0.64
   5  -8  -9    5.39    0.39
  -3  -7  -3   13.24    0.46
  -3  -6  -3   17.48    0.45
  -2  -4  -5  131.52    1.05
  -1  -9  -7    2.01    0.38
  -1  -7  -8    2.72    0.38
  -1  -6  -8    7.21    0.43
   0 -12  -4   13.94    0.42
   0 -11  -6    0.17    0.35
   0  -7  -9   26.83    0.71
   0  -6  -9    0.00    0.32
   1 -11  -7    0.72    0.26
   1  -9  -9   -0.29    0.28
   2 -12  -6    0.81    0.20
   3 -12  -6    0.05    0.15
   3  -6 -10  135.05    1.52
   4  -9  -9    1.47    0.42
  -3  -5  -2   44.93    0.60
  -2 -11   0    0.63    0.16
  -2  -7  -6    2.25    0.35
  -2  -6  -6    9.01    0.40
   0 -10  -7    0.02    0.37
   0  -9  -8   -0.23    0.32
   0  -4  -8   24.23    0.56
   1 -12  -5    1.43    0.23
   1 -10  -8    1.83    0.31
   4 -11  -7    0.67    0.22
   5  -7  -9    1.98    0.32
  -1 -12   0    2.15    0.19
  -1  -8  -7    2.36    0.46
   1  -3  -8   60.04    0.72
   2 -11  -7    1.32    0.25
   3 -11  -7    0.86    0.26
  -3  -8  -1    6.41    0.34
  -2  -8  -5    7.65    0.47
  -2  -5  -5    4.27    0.33
  -1 -12   1    2.37    0.18
  -1  -5  -7   32.04    0.64
   0  -8  -8    8.51    0.55
   1  -5  -9    6.36    0.39
   2 -12  -5    2.88    0.23
   2 -10  -8    1.62    0.30
   3 -10  -8    1.27    0.30
   3  -4  -9   37.41    0.67
   4  -8  -9   12.54    0.58
   5 -10  -7    0.58    0.25
  -2  -7  -5    1.19    0.29
  -2  -6  -5   10.79    0.44
  -1 -11  -3    5.18    0.32
  -1  -7  -7   18.47    0.61
  -1  -6  -7    2.63    0.34
   0 -11  -5    1.19    0.32
   0  -5  -8   -0.41    0.27
   1 -12  -4    1.15    0.27
   1 -11  -6    2.60    0.33
   1  -9  -8   -0.03    0.38
   1  -6  -9    0.41    0.35
   2  -8  -9   13.68    0.58
   2  -3  -8   68.86    0.78
   3 -12  -5    0.29    0.16
   3  -8  -9   40.94    0.99
   4  -5  -9   62.03    0.91
  -3  -7  -1   33.10    0.59
  -1  -4  -6    0.84    0.24
   0 -10  -6    5.65    0.44
   0  -9  -7    4.85    0.40
   0  -7  -8    0.10    0.35
   0  -6  -8   12.79    0.52
   2  -5  -9    6.30    0.44
   3  -5  -9    3.50    0.47
   3  -3  -8   78.04    0.82
   4  -7  -9   13.14    0.60
   5  -8  -8    1.42    0.40
  -2  -9  -3    0.07    0.32
  -1 -10  -4    7.88    0.51
  -1  -8  -6    2.76    0.41
   2 -11  -6    2.77    0.31
   2  -9  -8    3.88    0.46
   3  -7  -9    6.20    0.52
   4 -12  -4    0.72    0.15
   4  -9  -8    1.78    0.41
   5 -11  -5    0.56    0.22
  -2  -5  -4  156.22    1.23
  -1  -9  -5   -0.14    0.34
   0 -12  -1   -0.15    0.23
   0 -11  -4   -0.35    0.29
   0  -4  -7   -0.13    0.23
   1 -12  -3    0.53    0.22
   1 -11  -5    0.51    0.38
   1  -8  -8    1.87    0.38
   2 -12  -4    0.57    0.21
   3 -12  -4    0.65    0.22
   3 -11  -6    0.49    0.24
   3  -6  -9   15.32    0.68
   5  -7  -8   15.10    0.61
   6 -10  -5    1.26    0.25
  -3  -6   0    7.69    0.33
  -2  -9  -2   12.72    0.51
  -1  -7  -6   16.62    0.60
  -1  -6  -6   49.39    0.88
  -1  -5  -6   66.32    0.89
   0  -8  -7   -0.29    0.34
   3 -10  -7    2.63    0.36
   5  -9  -7    0.08    0.33
   0 -12   0    0.42    0.21
   0  -5  -7  138.89    1.35
   1 -10  -6    1.38    0.36
   1  -9  -7    1.92    0.38
   1  -7  -8    3.00    0.48
   1  -6  -8    9.69    0.53
   4  -8  -8   14.77    0.72
  -2 -10   2    3.99    0.24
  -1 -11   0    3.44    0.29
  -1  -9  -4    3.61    0.51
  -1  -4  -5   33.41    0.60
   0 -11  -3   -0.07    0.29
   0  -6  -7   -0.35    0.33
   1 -12  -2    2.26    0.27
   2 -12  -3    5.98    0.31
   3  -4  -8   78.31    1.00
   4 -12  -3    0.24    0.14
   4 -11  -5    4.37    0.31
   0 -12   1    0.07    0.17
   2 -10  -6    8.68    0.46
   2  -9  -7    3.90    0.39
   2  -7  -8    2.33    0.44
   2  -5  -8   41.11    0.83
   3 -12  -3    0.66    0.18
   3 -11  -5    3.52    0.32
   4  -7  -8   21.74    0.76
  -2  -8  -2    0.70    0.33
   0 -12   2   12.01    0.31
   0 -12   3    0.27    0.15
   0 -12   4    9.09    0.24
   0 -11  -2   -0.36    0.33
   0 -10  -4   20.37    0.66
   0  -8  -6   61.30    1.01
   1  -8  -7    2.69    0.39
   1  -4  -7   86.05    0.98
   3 -10  -6    1.38    0.35
   3  -9  -7    1.32    0.41
   4  -6  -8    0.52    0.44
   6  -8  -6    1.37    0.35
  -1 -11   2    5.06    0.24
  -1  -6  -5    4.97    0.37
   0  -9  -5   15.24    0.59
   0  -4  -6   11.10    0.40
   1 -10  -5    8.61    0.47
   2 -12  -2    0.18    0.21
   2 -11  -4    0.99    0.36
   3  -6  -8   65.06    1.15
   4 -12  -2    0.24    0.14
   5 -10  -5    0.75    0.39
   5  -9  -6    0.64    0.45
   6 -10  -4    1.27    0.26
   6  -9  -5    3.75    0.40
  -2  -7  -2   87.82    1.05
  -1  -9  -3   12.12    0.54
  -1  -8  -4   11.87    0.52
   0  -7  -6   -0.17    0.34
   1 -11  -3    6.05    0.42
   1  -6  -7    3.80    0.46
   1  -5  -7   36.16    0.72
   2  -8  -7    3.80    0.41
   3 -12  -2    1.12    0.19
   4 -11  -4    0.69    0.24
   4  -8  -7   13.45    0.75
   5  -7  -7    7.04    0.56
  -2  -8  -1   37.78    0.73
   0 -10  -3    0.09    0.38
   0  -6  -6   19.34    0.58
   0  -5  -6   -0.37    0.26
   2 -12  -1    1.48    0.23
   2 -10  -5   13.33    0.52
   2  -9  -6    8.42    0.51
   3  -8  -7    0.46    0.42
   5  -6  -7   20.67    0.68
   6  -7  -6    4.58    0.41
  -2  -6  -2   68.88    0.83
  -1  -7  -4    3.32    0.36
   0  -9  -4    0.41    0.42
   0  -8  -5    0.00    0.33
   1 -10  -4    8.67    0.50
   1  -8  -6    3.07    0.37
   2  -7  -7    0.55    0.38
   2  -4  -7   16.63    0.47
   3 -12  -1    0.00    0.20
   3 -10  -5    4.78    0.40
   3  -9  -6    4.14    0.48
   4 -12  -1    0.65    0.16
  -2  -9   3    0.45    0.18
  -2  -8   0    0.67    0.30
  -2  -7  -1   14.16    0.50
  -1 -10   0    1.45    0.26
  -1  -8  -3    1.18    0.32
  -1  -6  -4  132.94    1.22
  -1  -5  -4  111.51    1.03
   0 -11   0    0.14    0.25
   1 -12   2    1.72    0.22
   1 -11  -2    7.62    0.43
   1  -9  -5    0.59    0.33
   2 -11  -3    5.58    0.39
   3  -4  -7   13.87    0.47
   4  -7  -7    3.24    0.47
   4  -4  -7   26.27    0.58
   5  -8  -6    2.31    0.53
   6 -10  -3    1.64    0.31
   0 -10  -2    8.20    0.46
   0  -7  -5    3.95    0.39
   1 -12   3    0.70    0.19
   1  -7  -6   16.06    0.55
   3 -11  -3    1.40    0.29
   4 -12   0    0.19    0.16
   4  -5  -7    6.71    0.50
   5 -11  -2    1.09    0.24
   5  -9  -5   11.22    0.64
   6  -8  -5    0.04    0.39
  -2  -8   1   29.67    0.56
  -2  -6  -1   10.46    0.39
  -1 -10   1    9.08    0.34
   1 -12   5    1.21    0.15
   1 -11  -1    4.21    0.41
   1  -4  -6    0.95    0.26
   2 -10  -4   17.36    0.57
   2  -8  -6   13.61    0.52
   3 -12   0    0.23    0.17
   3  -6  -7    1.00    0.38
   3  -5  -7   34.92    0.75
   6  -9  -4    0.22    0.31
  -2  -7   0   78.59    0.95
  -1 -10   2    8.16    0.34
  -1  -7  -3   24.92    0.62
   0 -11   2   -0.33    0.23
   0  -9  -3    2.15    0.38
   0  -8  -4   20.85    0.61
   0  -5  -5  469.89    2.16
   1 -10  -3   12.92    0.58
   1  -8  -5    8.81    0.51
   1  -6  -6   48.05    0.84
   1  -5  -6   67.38    0.89
   2 -11  -2    0.92    0.32
   2  -9  -5    1.43    0.33
   3 -10  -4    5.21    0.41
   3  -8  -6   12.32    0.56
   4 -10  -4    5.19    0.41
   4  -8  -6    1.72    0.47
   5  -7  -6    9.61    0.63
  -2  -8   2    0.30    0.22
   0 -10  -1    0.09    0.32
   1  -9  -4    3.11    0.38
   2 -12   2   -0.06    0.17
   2  -7  -6    2.52    0.42
   3 -12   1    0.29    0.17
   3 -11  -2    6.32    0.35
   3  -9  -5    4.68    0.42
   4 -12   1    0.30    0.14
   4 -11  -2    2.04    0.26
   4  -9  -5    9.63    0.57
   6 -10  -2    1.98    0.32
   7  -9  -2    0.59    0.26
  -1 -10   3    7.22    0.28
  -1 -10   4    4.39    0.25
  -1  -9   0    3.37    0.34
  -1  -6  -3   39.19    0.67
  -1  -5  -3   49.49    0.67
   0 -11   3    0.32    0.20
   0 -11   6    0.00    0.14
   1 -11   0    4.02    0.35
   2 -11  -1    2.59    0.39
   2 -10  -3    6.35    0.52
   4 -12   2    0.33    0.15
   5 -11  -1    0.92    0.20
   5  -6  -6    4.40    0.50
   6  -7  -5   14.66    0.57
   7  -8  -3    1.75    0.32
  -2  -7   1   13.28    0.44
  -2  -6   0    8.17    0.32
   0 -11   4   -0.12    0.16
   0 -11   5    0.41    0.18
   0  -9  -2   -0.32    0.33
   1 -10  -2   12.54    0.56
   1  -7  -5   35.55    0.71
   2 -12   6    0.62    0.13
   2  -8  -5    7.64    0.50
   2  -6  -6    9.66    0.45
   2  -4  -6  104.16    1.01
   3 -12   2    0.99    0.16
   4  -7  -6    3.45    0.49
   5  -9  -4    8.02    0.56
   5  -8  -5   15.79    0.70
  -1  -7  -2   53.77    0.82
   0  -8  -3   -0.14    0.31
   1  -9  -3   12.61    0.61
   2  -9  -4    2.31    0.38
   3 -11  -1    0.73    0.26
   3 -10  -3   13.21    0.53
   4 -12   3    0.18    0.13
   4 -10  -3    3.34    0.38
   6  -9  -3    7.73    0.46
   6  -8  -4    5.38    0.49
  -1  -9   1   18.81    0.48
   0  -6  -4  151.01    1.32
   1  -8  -4   10.57    0.46
   2 -11   0    0.82    0.29
   3 -12   4    0.29    0.14
   3  -9  -4   13.94    0.56
   3  -8  -5    4.15    0.42
   3  -4  -6   23.21    0.54
   4 -12   4    0.41    0.12
   4  -9  -4    5.79    0.50
   4  -5  -6    0.81    0.38
   4  -4  -6   -0.12    0.24
   5 -11   0    0.75    0.18
  -2  -6   1   11.51    0.39
  -1  -6  -2  180.54    1.35
   0 -10   1    0.14    0.26
   0  -9  -1   17.48    0.61
   0  -5  -4   -0.02    0.23
   1 -10  -1   12.68    0.53
   1  -5  -5   97.46    1.02
   2 -10  -2    5.02    0.44
   2  -7  -5    1.19    0.37
   3  -5  -6   10.23    0.46
   7  -9  -1    0.33    0.24
   7  -7  -3    0.48    0.32
  -1  -9   2   37.35    0.59
  -1  -8   0    5.10    0.35
   0  -7  -3   70.88    0.94
   2 -11   1    2.29    0.36
   3 -11   0    3.96    0.31
   3 -10  -2   14.32    0.55
   4 -11   0    0.23    0.21
   4 -10  -2    0.55    0.32
   5 -11   1    0.95    0.20
   7  -8  -2    1.27    0.33
   0 -10   2    6.89    0.36
   0  -8  -2   91.41    1.11
   1 -11   8    1.04    0.15
   1  -9  -2   57.37    0.99
   2  -9  -3    1.02    0.37
   2  -8  -4   30.50    0.68
   3  -7  -5   18.25    0.60
   4  -7  -5   14.86    0.66
   5  -8  -4    3.25    0.54
   6  -9  -2    0.50    0.34
   6  -7  -4   15.62    0.61
  -1  -9   3    8.22    0.32
   1 -11   4    0.71    0.21
   1 -11   5    0.54    0.22
   1 -11   7    0.63    0.17
   1 -10   0    1.61    0.36
   2 -11   2    0.58    0.31
   2 -10  -1    5.73    0.43
   2  -6  -5   10.67    0.43
   3 -11   1    1.03    0.26
   3  -9  -3   20.25    0.64
   3  -8  -4   55.31    0.97
   4 -11   1    1.56    0.22
   4  -9  -3   10.94    0.56
   5 -11   2    0.83    0.20
   5 -10  -1   -0.06    0.28
   5  -6  -5   20.99    0.68
   6  -8  -3    6.15    0.54
  -2  -6   2   72.85    0.81
  -1  -9   4    2.65    0.25
  -1  -8   1    4.13    0.29
   0 -10   3   -0.08    0.22
   0  -6  -3    0.18    0.24
   1 -11   6    1.66    0.19
   2  -5  -5    4.36    0.32
   5  -5  -5    6.60    0.48
   7  -9   0    9.95    0.41
  -1  -9   5    0.18    0.19
  -1  -7   0   27.57    0.60
   0 -10   4   15.46    0.42
   0  -8  -1   -0.14    0.29
   0  -5  -3   58.90    0.77
   1 -10   1   12.67    0.49
   1  -9  -1   28.62    0.79
   1  -6  -4  124.95    1.17
   2 -11   3    4.98    0.32
   2  -9  -2   15.01    0.60
   2  -7  -4    3.17    0.37
   3 -11   2    5.21    0.33
   3 -10  -1    1.80    0.36
   4 -11   2    1.70    0.22
   4 -10  -1    5.63    0.40
   4  -6  -5   10.01    0.53
   5  -9  -2   15.33    0.69
   6 -10   1    0.98    0.26
   6  -6  -4   10.83    0.52
   8  -8   1    2.53    0.26
   0 -10   6    3.83    0.26
   0 -10   7    0.07    0.17
   0  -7  -2   -0.20    0.25
   1  -5  -4  118.98    1.10
   2 -11   9   -0.13    0.12
   2 -10   0   13.66    0.56
   2  -8  -3    6.85    0.42
   3  -5  -5    6.76    0.43
   4  -5  -5    8.06    0.48
   5 -10   0   -0.14    0.26
   5  -7  -4   11.84    0.66
   6  -9  -1    0.07    0.36
   7  -8  -1    5.96    0.45
   7  -7  -2    9.92    0.51
   1 -10   2    9.52    0.50
   1  -8  -2    9.96    0.48
   1  -7  -3   22.57    0.56
   3 -11   3    0.99    0.26
   3  -9  -2    3.38    0.39
   3  -7  -4   12.24    0.50
   3  -4  -5   55.52    0.78
   4 -11   3    0.83    0.20
   4  -9  -2    5.23    0.47
   4  -4  -5   64.82    0.91
   5 -11   4    1.13    0.17
   6  -8  -2    3.22    0.55
   6  -7  -3   22.48    0.81
   6  -5  -4   -0.27    0.24
   7  -9   1    0.32    0.30
   2 -11   7    0.92    0.18
   2 -10   1    5.97    0.49
   2  -6  -4   23.53    0.57
   3 -11   4    1.85    0.28
   3  -8  -3    5.55    0.42
   4 -10   0    1.36    0.31
   4  -8  -3   23.98    0.74
   5 -11   6    0.87    0.15
   6 -10   2    1.47    0.21
   8  -8   2    3.44    0.29
  -1  -8   3    0.49    0.20
  -1  -7   1   36.00    0.63
  -1  -6   0    1.44    0.25
   1  -9   0    3.92    0.41
   2  -9  -1   41.50    0.87
   3 -11   5    3.34    0.27
   5 -10   1    0.00    0.26
   5  -9  -1    1.34    0.41
   5  -6  -4   19.18    0.69
   0  -7  -1  127.98    1.21
   1  -6  -3   38.35    0.66
   2  -8  -2    0.91    0.32
   2  -7  -3    8.49    0.40
   3 -11   8    0.66    0.14
   3 -10   1    1.26    0.33
   4 -11   5    3.92    0.23
   4 -11   7    0.40    0.16
   4 -10   1    5.01    0.39
   6 -10   3    1.16    0.22
   7  -9   2    0.82    0.24
   7  -8   0   14.28    0.59
   7  -6  -2    1.40    0.37
  -1  -8   4    7.81    0.32
   0  -9   3    1.34    0.25
   1 -10   4    6.29    0.37
   1  -9   1   25.17    0.70
   1  -8  -1    5.17    0.42
   1  -7  -2   56.69    0.85
   2 -10   2    6.06    0.42
   2  -5  -4  161.52    1.27
   3  -9  -1    6.94    0.47
   3  -6  -4   11.48    0.46
   4  -9  -1   12.40    0.57
   4  -6  -4    8.88    0.51
   5 -10   2    0.20    0.28
   5  -7  -3   15.09    0.74
   5  -5  -4   14.69    0.60
   6  -6  -3   28.07    0.78
   7  -7  -1   16.44    0.64
   8  -7   1    9.11    0.41
  -1  -7   2   47.29    0.66
   1 -10   5    7.08    0.36
   1 -10   9    0.65    0.17
   1  -5  -3   51.48    0.73
   2  -9   0   12.29    0.56
   3  -8  -2   14.24    0.55
   3  -7  -3   15.73    0.53
   4  -8  -2   57.55    1.07
   6 -10   4    0.88    0.17
   6  -8  -1   12.17    0.64
   6  -7  -2   12.80    0.73
   8  -8   3    0.11    0.22
  -1  -8   5    6.77    0.27
  -1  -6   1    3.76    0.31
   0  -9   4   -0.25    0.23
   1 -10   6    0.76    0.24
   1 -10   7    2.80    0.27
   2 -10  11    1.31    0.16
   3 -10   2   13.87    0.52
   4 -10   2    0.30    0.26
   4  -5  -4   14.27    0.55
   5  -9   0    0.55    0.38
   6 -10   5    1.00    0.18
   6  -9   1   -0.47    0.31
  -1  -8   6    2.17    0.19
  -1  -8   7    1.39    0.18
   0  -9   5   11.56    0.39
   0  -7   0   -0.08    0.24
   1  -9   2   48.48    0.84
   2  -8  -1   39.32    0.82
   2  -6  -3   24.06    0.54
   3  -9   0   33.61    0.79
   4  -9   0   19.45    0.65
   5 -10   3    3.09    0.28
   6  -5  -3   46.72    0.90
   7  -8   1    6.44    0.46
   8  -8   4    1.13    0.22
  -1  -7   3   17.87    0.41
   0  -9   6    0.20    0.20
   0  -9   7    3.67    0.27
   0  -9   8   -0.06    0.19
   0  -9   9    0.26    0.18
   1  -6  -2  169.26    1.31
   2  -9   1   39.59    0.84
   2  -7  -2   78.00    0.99
   3 -10   3   11.87    0.48
   3  -4  -4  119.79    1.11
   4 -10   3    2.52    0.29
   4  -4  -4   33.49    0.66
   5 -10   4    0.73    0.25
   5  -8  -1    0.56    0.45
   5  -6  -3   18.06    0.71
   6 -10   7    0.50    0.13
   6  -9   2    0.78    0.34
   8  -7   2    0.18    0.30
   1  -7  -1   38.82    0.73
   3  -8  -1    7.99    0.46
   3  -6  -3   22.50    0.57
   4  -8  -1    0.81    0.46
   5  -9   1    1.10    0.37
   7  -7   0    0.11    0.41
   7  -6  -1   61.05    1.02
  -1  -6   2  170.30    1.23
   0  -8   3   -0.20    0.28
   2 -10   7    0.94    0.27
   2 -10   8    1.29    0.25
   2 -10   9   10.02    0.32
   2  -5  -3   41.33    0.64
   3 -10  11    0.90    0.14
   3  -9   1    6.55    0.45
   3  -7  -2   40.93    0.77
   4 -10   4    4.18    0.32
   4  -9   1   11.62    0.52
   4  -7  -2   51.43    0.98
   5 -10   5    0.38    0.18
   6  -7  -1   -0.55    0.47
   6  -6  -2   68.16    1.21
   7  -8   2    1.12    0.36
   8  -6   1    0.29    0.32
  -1  -7   4    1.87    0.19
   2  -9   2   14.02    0.56
   2  -8   0    0.90    0.35
   3 -10   5    4.33    0.35
   3 -10  10    2.33    0.21
   4 -10   5    6.24    0.34
   5 -10   6    0.18    0.17
   5  -9   2   12.31    0.54
   5  -5  -3    6.99    0.55
   6  -9   3    5.31    0.37
   7  -9   6    1.14    0.17
   7  -9   7    0.78    0.16
   8  -8   6    0.17    0.15
   8  -7   3    2.70    0.36
   1  -5  -2   98.32    0.92
   2  -7  -1   14.80    0.53
   2  -6  -2   65.66    0.85
   3 -10   6    1.06    0.26
   3 -10   7    2.04    0.29
   3 -10   9    0.11    0.20
   4 -10   6    0.02    0.21
   5  -8   0   22.13    0.77
  -1  -7   5   24.92    0.44
   1  -9   5    0.41    0.29
   1  -9  11    0.57    0.16
   1  -7   0   29.15    0.66
   1  -6  -1    3.36    0.28
   2  -9   3    0.77    0.36
   3  -9   2    3.39    0.38
   3  -8   0    5.86    0.44
   4 -10   7    0.70    0.20
   4 -10   8    0.42    0.17
   4 -10   9    0.05    0.15
   4  -8   0    6.28    0.50
   4  -5  -3    5.44    0.39
   5  -6  -2   91.69    1.43
   6  -9   4    0.56    0.25
   6  -5  -2   81.98    1.24
   7  -8   3    1.25    0.33
   7  -7   1   17.18    0.68
  -1  -6   3   33.19    0.52
   1  -9   6    3.39    0.34
   1  -9  10    4.76    0.27
   1  -8   2    9.61    0.45
   2  -8   1   38.34    0.83
   3  -7  -1   36.48    0.77
   5  -9   3    3.71    0.35
   7  -6   0    0.50    0.38
   8  -6   2    2.93    0.38
  -1  -7   6   10.34    0.30
   0  -8   5    0.10    0.22
   1  -9   7    1.35    0.25
   1  -9   8   -0.02    0.25
   1  -9   9   -0.02    0.22
   2  -9   4    2.04    0.34
   3  -9   3   18.26    0.59
   4  -9   3    8.29    0.45
   4  -7  -1    8.10    0.50
   5  -8   1    0.49    0.43
   6  -9   5    2.17    0.26
   6  -8   2    2.57    0.43
   6  -6  -1  105.82    1.51
  -1  -7   7   11.77    0.31
   1  -8   3    1.35    0.35
   2  -9  12    3.79    0.20
   3  -9  13    1.60    0.15
   3  -8   1    8.51    0.48
   4  -8   1    1.09    0.45
   4  -4  -3    9.59    0.41
   5  -9   4    5.00    0.35
   6  -9   6    1.44    0.23
   7  -7   2    9.77    0.63
  -1  -6   4   97.88    0.83
   0  -8   7   -0.10    0.23
   0  -8  10   18.60    0.40
   0  -7   3   60.27    0.78
   2  -9   5    1.92    0.33
   2  -7   0   79.93    1.06
   2  -5  -2   34.98    0.57
   3  -9   4   13.62    0.54
   5  -7   0   97.13    1.45
   6  -9   7    0.86    0.18
   6  -9   8    0.58    0.16
   6  -9   9    1.10    0.16
   8  -7   5    1.52    0.26
   0  -8   9   -0.04    0.16
   1  -6   0    1.77    0.26
   2  -9  11    3.53    0.23
   2  -6  -1   11.01    0.40
   3  -9  12    0.75    0.19
   5  -9   5    6.67    0.35
   7  -6   1   70.54    1.23
   7  -5   0   13.48    0.62
   8  -7   6    2.10    0.27
   8  -6   3   12.23    0.51
   2  -9   8    3.33    0.34
   2  -9  10   10.15    0.35
   3  -9   5    4.16    0.38
   3  -8   2   14.41    0.56
   3  -7   0   17.11    0.57
   3  -5  -2   51.39    0.74
   4  -9   5    7.02    0.37
   4  -9  12    0.87    0.16
   4  -5  -2  123.51    1.34
   5  -9  11    0.07    0.13
   6  -5  -1   51.90    1.08
   7  -7   3    0.07    0.47
   8  -7   7    0.24    0.20
   8  -5   2    6.35    0.44
  -1  -6   5    3.38    0.21
   0  -7   4   -0.03    0.18
   1  -7   2   58.28    0.87
   2  -8   3    6.67    0.43
   3  -9   6    3.55    0.35
   3  -9  11    0.17    0.20
   3  -6  -1   36.57    0.68
   4  -9   6    1.90    0.29
   4  -8   2   46.94    0.88
   4  -6  -1   63.72    1.01
   5  -9   7   -0.01    0.20
   5  -9   9    0.11    0.20
   5  -9  10    1.55    0.18
   6  -8   4    3.78    0.38
   6  -6   0    9.37    0.66
   7  -8   7    0.57    0.18
   7  -8   8    1.42    0.18
   7  -8   9    1.65    0.20
   7  -8  10    0.81    0.15
   8  -7   8   -0.03    0.18
   9  -5   6    1.70    0.28
   1  -8  12    9.63    0.31
   2  -8  14    7.96    0.25
   2  -7   1   15.01    0.55
   3  -9   7   55.00    0.89
   4  -9   7    1.51    0.27
   4  -9  10    0.67    0.21
   5  -8   3   49.64    0.90
   5  -4  -2   79.65    1.10
   0  -7   5    2.98    0.27
   1  -8   6    2.17    0.34
   2  -6   0    8.15    0.41
   3  -8   3    6.22    0.42
   4  -9   8    0.66    0.23
   4  -9   9    0.70    0.23
   4  -8   3   18.07    0.58
   6  -8   5   -0.14    0.27
   7  -6   2    1.37    0.52
  -1  -6   6   28.46    0.43
   1  -8  11   26.55    0.49
   1  -7   3   21.08    0.56
   1  -6   1    4.08    0.32
   2  -8   4   33.22    0.72
   3  -7   1   38.28    0.79
   4  -7   1    7.89    0.48
   4  -4  -2   98.16    1.10
   5  -8   4    2.56    0.35
   6  -8   6    0.66    0.29
   6  -8  12    0.18    0.12
   6  -4  -1    8.56    0.51
   7  -5   1   47.78    1.01
   8  -5   3   17.30    0.62
   0  -7   6    0.08    0.22
   0  -6   3    0.07    0.18
   1  -8   8    0.98    0.28
   1  -8  10   38.94    0.61
   2  -8  13    2.78    0.22
   2  -7   2   86.83    1.10
   3  -8   4   49.01    0.89
   3  -8  14    2.61    0.18
   4  -8  14   -0.12    0.13
   5  -3  -2  247.39    1.63
   6  -8  11    0.45    0.18
  -1  -6   7    1.63    0.15
   1  -8   9    2.78    0.26
   2  -8   5    8.02    0.42
   3  -5  -1  143.49    1.16
   4  -8   4    1.55    0.31
   4  -6   0  287.01    2.02
   5  -8  13    0.78    0.14
   5  -7   2    0.59    0.43
   6  -8   7   -0.03    0.21
   6  -8   8    1.50    0.26
   6  -8   9    0.69    0.22
   6  -8  10    1.49    0.21
   6  -5   0   69.66    1.20
   7  -6   3   36.99    0.98
   8  -6   6    0.56    0.31
   0  -7   7    8.05    0.31
   0  -7  11    8.30    0.29
   2  -8   6   11.28    0.46
   2  -8  12    6.16    0.30
   3  -8   5    4.95    0.42
   3  -7   2   41.59    0.79
   4  -7   2   42.94    0.85
   7  -7   6    0.61    0.26
   7  -7  12    0.62    0.14
   8  -5   4   14.85    0.61
   0  -7   8    0.02    0.17
   0  -7  10    0.10    0.19
   2  -7   3    9.35    0.43
   2  -6   1   11.41    0.44
   3  -8  13    0.04    0.15
   5  -8   6    1.25    0.27
   5  -8  12    0.80    0.16
   5  -6   1   32.54    0.90
   6  -7   4   12.14    0.53
   7  -7   7    1.51    0.25
   7  -7  11    1.78    0.19
   8  -6   7    0.11    0.24
   9  -4   7    1.04    0.30
   0  -6   4  107.01    0.92
   3  -8   6   10.13    0.45
   4  -8   6    0.71    0.28
   5  -8   7    0.79    0.24
   5  -8  11    1.33    0.19
   5  -7   3    9.44    0.52
   5  -4  -1  715.88    3.18
   7  -7   8    1.81    0.25
   7  -7   9    0.50    0.18
   7  -7  10    1.73    0.19
   7  -5   2    2.69    0.46
   0   5   8   -0.01    0.15
   4   4   8    0.03    0.25
   7   4   4   12.94    0.53
   8   5   1    7.14    0.42
   8   7   2    0.19    0.21
   0   7   8   -0.22    0.23
   1   9   8    0.10    0.28
   2   6   9    2.44    0.32
   2   7   9    0.46    0.32
   4   2   6   62.86    0.75
   4   3   7    2.90    0.26
   5   1   3   18.30    0.44
   5   4   7    3.02    0.34
   5   9   7   -0.01    0.26
   6  11   3    0.37    0.14
   7  10   2    0.61    0.16
   3   4   8   60.86    0.79
   3   9   8    2.48    0.30
   3  11   6    0.24    0.22
   5   3   6   18.05    0.50
   5  10   6    0.22    0.23
   6   2   3    6.84    0.34
   6   5   6   12.58    0.56
   6   8   6    0.63    0.29
   7   3   2   16.25    0.52
   8   5   0    1.05    0.32
   8   6   1    0.85    0.30
   8   7   1    8.40    0.35
   8   8   0    0.08    0.16
   2  10   7    0.96    0.28
   2  11   6    2.48    0.23
   3  10   7    2.27    0.24
   4   6   8    0.21    0.36
   5   5   7   29.92    0.71
   5   8   7    0.71    0.31
   6   6   6    0.61    0.42
   7   9   3    1.21    0.22
   2   3   7  149.45    1.01
   3   3   7   42.11    0.60
   3  12   4    0.25    0.14
   4   9   7    1.61    0.32
   6   4   5   10.31    0.45
   7   6   4    9.88    0.47
   7  10   1    0.10    0.12
   8   5  -1    7.29    0.38
   8   6   0    5.48    0.34
   8   7   0    2.33    0.26
   8   8  -1    1.95    0.18
   4   4   7   21.46    0.52
   4  10   6   -0.08    0.26
   5   1   2   67.63    0.72
   5   9   6   -0.03    0.27
   6   2   2   73.00    0.86
   7   8   3    1.39    0.33
   8   8  -2    2.21    0.17
   0   8   7   -0.10    0.26
   2   7   8    2.29    0.31
   5   3   5    3.27    0.27
   5   4   6    3.59    0.32
   6   5   5    3.20    0.35
   6   8   5    0.32    0.30
   7   4   2    6.81    0.42
   7   5   3   11.71    0.50
   7   9   2    1.06    0.19
   7  10   0    0.88    0.13
   8   6  -1    0.32    0.19
   8   7  -1    6.71    0.27
   8   8  -3    0.12    0.11
   1  11   5    0.33    0.22
   4   5   7    4.80    0.33
   4   8   7    8.84    0.41
   5   8   6    1.62    0.35
   6   6   5    9.36    0.48
   6   9   4    0.34    0.26
   6  10   3    1.37    0.22
   6  11   1    0.25    0.13
   7   3   0    0.34    0.29
   7   7   3    0.20    0.28
   8   6  -2    2.19    0.23
   8   7  -2    0.32    0.17
   1   4   7   64.22    0.65
   1  10   6    0.91    0.25
   3   4   7   11.20    0.36
   3  10   6    1.20    0.23
   3  12   3    0.55    0.19
   4   6   7    3.50    0.34
   4   7   7    2.80    0.34
   5   5   6    0.96    0.29
   5  11   3    0.33    0.18
   6   2   1   61.41    0.77
   6   3   3    3.32    0.30
   7   8   2    1.12    0.32
   7   9   1    0.38    0.17
   8   7  -3    1.02    0.15
   0   6   7    0.26    0.17
   2   4   7   12.92    0.34
   4   9   6    2.06    0.30
   6  11   0    0.03    0.14
   7   5   2    2.39    0.35
   3   5   7   26.33    0.55
   4   4   6    0.28    0.21
   5   4   5    3.12    0.30
   6   5   4    1.17    0.31
   2   3   6   77.89    0.69
   2   5   7   17.59    0.43
   3   6   7    0.70    0.26
   4   3   5    8.84    0.31
   5   3   4    1.44    0.22
   6   2   0    5.69    0.31
   6  11  -1    0.25    0.13
   2   7   7    0.27    0.26
   3  12   2    1.09    0.21
   4   8   6    0.57    0.31
   4  11   3    1.08    0.28
   4  12   1    0.30    0.18
   6  10   1    1.15    0.23
   1  11   4    0.52    0.23
   2   9   6    8.45    0.43
   3   4   6   18.39    0.42
   5   2   2   24.42    0.47
   5   6   5   16.95    0.56
   5   7   5    0.71    0.35
   6  11  -2    0.07    0.11
   1  12   2    1.85    0.20
   2  10   5   12.72    0.44
   2  12   2    0.02    0.19
   3   8   6   10.39    0.46
   5  11   1    1.01    0.19
   6   5   3   37.65    0.74
   6   9   2    0.70    0.28
   7   9  -2    0.54    0.15
   2   4   6   90.02    0.81
   4   4   5   51.48    0.72
   4  12   0    0.09    0.16
   5   8   4    2.61    0.44
   6   4   2   39.83    0.72
   6   6   3   24.32    0.67
   6  10   0    0.62    0.18
   7   6   0    0.60    0.31
   7   7   0   -0.08    0.29
   7   9  -3    1.00    0.16
   0   7   6   -0.11    0.23
   3   5   6    8.63    0.36
   3  12   1    0.31    0.22
   4   3   4   11.14    0.35
   6   8   2    2.39    0.38
   6   9   1   -0.32    0.30
   7   4  -2    7.24    0.42
   7   5  -1   38.83    0.77
   7   9  -4    0.39    0.13
   3   9   5    4.44    0.35
   4   5   5    5.81    0.33
   5   9   3    3.72    0.38
   5  11   0    0.99    0.19
   7   6  -1   57.82    0.93
   7   8  -2    0.50    0.24
   7   9  -5    0.18    0.09
   4   6   5    7.62    0.41
   4  10   3    3.14    0.37
   4  12  -1    0.71    0.15
   5   2   1    3.40    0.24
   6   3   0    0.13    0.23
   6   4   1    7.48    0.44
   6   6   2   51.31    0.90
   6   7   2    9.55    0.50
   1   9   5    0.17    0.28
   2  10   4   16.91    0.51
   2  12   1    1.21    0.21
   3   4   5   47.72    0.65
   3   8   5    5.11    0.41
   5   4   3   38.27    0.68
   5  11  -1    1.06    0.21
   6  10  -2    1.60    0.20
   7   5  -2    2.37    0.34
   7   6  -2    1.11    0.36
   4   4   4   29.01    0.57
   4   8   4    1.50    0.42
   4  12  -2    0.27    0.17
   7   5  -3   13.63    0.53
   7   8  -7    0.21    0.12
   7   8  -5    0.40    0.17
   3   3   4   58.35    0.66
   4  10   2    0.33    0.41
   5   5   3    5.80    0.40
   5  11  -2    1.08    0.21
   6   3  -1   84.55    0.99
   6   6   1   86.56    1.21
   6   9  -1    0.43    0.28
   6  10  -3    1.26    0.17
   7   6  -3   29.07    0.64
   7   7  -3    0.31    0.22
   0  11   2    0.10    0.25
   2  11   2    0.72    0.33
   2  12   0    0.33    0.22
   3   6   5   21.30    0.57
   4   3   3   60.70    0.73
   4   5   4   12.58    0.46
   4  12  -3    0.09    0.16
   5   2   0   22.89    0.48
   5  10   0    0.11    0.23
   6   4   0    2.28    0.32
   6   8   0   19.41    0.62
   6  10  -4    1.02    0.15
   3  12  -1    0.04    0.19
   4  11   0    0.53    0.25
   5   4   2   72.29    0.96
   5   9   1    1.83    0.38
   5  11  -3    0.47    0.16
   6  10  -6    0.32    0.12
   7   6  -5    2.35    0.27
   7   7  -7    1.39    0.16
   7   7  -6    0.64    0.18
   0   9   4   -0.20    0.29
   0  10   3    0.42    0.33
   4  12  -4    0.53    0.14
   5   3   1   26.90    0.56
   6   3  -2   10.61    0.46
   6   5   0   61.38    0.98
   6   7   0   65.93    1.12
   6   9  -2    0.60    0.23
   7   6  -6    0.37    0.20
   0   6   5    0.10    0.20
   3   4   4  116.62    1.02
   4   4   3    8.84    0.37
   5   5   2   13.35    0.52
   5  10  -1    0.26    0.23
   5  11  -4    1.68    0.17
   6   4  -1    7.66    0.42
   0  12  -1   -0.12    0.18
   2  12  -1    1.39    0.23
   5   8   1    0.37    0.40
   5   9   0    0.41    0.32
   5  11  -6    1.28    0.14
   5  11  -5    0.60    0.13
   6   7  -1    0.51    0.52
   4   3   2   29.69    0.54
   5  10  -2    0.31    0.23
   6   3  -3    5.13    0.32
   6   8  -2    2.74    0.33
   5   3   0   63.73    0.80
   6   4  -2   48.81    0.82
   2   7   4    3.34    0.33
   2  12  -2    0.14    0.20
   3   8   3    6.25    0.41
   3  12  -4    0.64    0.19
   5   5   1    2.00    0.34
   5   8   0   21.69    0.75
   5   9  -1    1.39    0.32
   5  10  -3    3.26    0.27
   6   9  -7    0.68    0.13
   0  12  -2   16.64    0.37
   3   9   2    4.20    0.41
   4   4   2   91.58    0.95
   4  11  -3    0.53    0.21
   6   5  -2   74.56    1.04
   0   7   4    0.26    0.26
   3   4   3   39.21    0.59
   3  12  -5    0.21    0.14
   4  10  -1    5.91    0.39
   5  10  -4    0.92    0.21
   6   4  -3    2.49    0.31
   2   8   3    7.59    0.38
   3   5   3   25.25    0.54
   3  12  -6    0.04    0.12
   4   8   1    1.20    0.39
   4  11  -4    0.70    0.19
   5   3  -1   24.98    0.52
   5   8  -1    0.03    0.37
   5  10  -5    0.42    0.17
   6   5  -3   48.52    0.90
   6   6  -3   27.52    0.73
   6   8  -9    0.88    0.15
   6   8  -5    0.00    0.20
  -1   8   3    1.32    0.26
   3  10   0    0.74    0.37
   4  10  -2    0.41    0.31
   4  11  -5    4.39    0.24
   5   5   0   47.53    0.80
   5   6   0   92.65    1.18
   5  10  -9    0.67    0.11
   5  10  -7    0.47    0.15
   5  10  -6   -0.14    0.15
   6   4  -4   25.70    0.62
   6   8  -7    0.13    0.18
   0  12  -3   -0.07    0.15
   4  11  -7    0.77    0.17
   4  11  -6   -0.04    0.15
   6   5  -4    0.97    0.38
   6   6  -4    9.07    0.47
  -1  11  -1    5.10    0.32
   0   8   3   -0.01    0.23
   1   9   2   52.27    0.80
   1  10   1   13.57    0.49
   2   7   3   10.26    0.38
   3  11  -3    1.47    0.28
   4   4   1  164.39    1.23
   4   9  -1   12.89    0.59
   4  11  -8    0.24    0.12
   5   7  -1   21.74    0.73
   5   8  -2    6.92    0.42
   6   4  -5   14.39    0.50
   0   9   2   -0.33    0.25
   0  11  -1    6.44    0.37
   0  12  -4   14.38    0.36
   1  12  -4    1.22    0.21
   2  11  -2    0.77    0.34
   3  10  -1    1.44    0.34
   4   5   1  197.83    1.48
   4   8   0    7.19    0.47
   4  10  -3    2.98    0.30
   5   6  -1   33.51    0.76
   6   5  -5    3.01    0.35
   6   7  -9    1.19    0.17
   6   7  -8    1.68    0.22
   1   7   3   20.57    0.49
   2   5   3   44.18    0.61
   2   6   3   24.79    0.52
   2   8   2    0.96    0.27
   2  12  -7    0.17    0.13
   3   6   2    1.54    0.34
   3  11  -4    1.72    0.26
   5   7  -2    0.71    0.47
   6   6  -6    0.54    0.27
   3   5   2   55.99    0.74
   5   9  -6    0.20    0.19
   6   5  -6   12.29    0.41
   6   6  -7    1.51    0.25
  -1  11  -2    7.53    0.33
   0  12  -5   -0.01    0.15
   3  11  -5    3.49    0.27
   4   8  -1    1.98    0.41
   4  10  -5    6.98    0.33
   5   6  -2   78.50    1.10
   5   8  -4    2.50    0.37
   5   9  -9   -0.01    0.13
   5   9  -7    0.32    0.18
   0  11  -2   -0.25    0.28
   0  12  -6    3.71    0.22
   1   8   2    9.75    0.37
   2   7   2   83.17    0.92
   3   7   1   42.49    0.80
   3  11  -6    0.41    0.19
   4   4   0  432.31    1.94
   4  10  -6   -0.20    0.23
   5   3  -3    5.96    0.30
   5   8 -12    0.64    0.12
   0   6   3   -0.15    0.17
   2  11  -4    0.89    0.32
   3   8   0    6.27    0.50
   3   9  -1    8.45    0.52
   3  11 -10    0.09    0.12
   3  11  -9    0.29    0.16
   3  11  -8    1.20    0.19
   4   5   0  319.96    1.84
   4   9  -3    9.19    0.44
   4  10 -10    0.68    0.14
   0  12  -7    0.01    0.14
   2   6   2   75.24    0.85
   2   8   1   39.34    0.72
   2   9   0   13.65    0.56
   3   6   1   45.40    0.77
   4   7  -1    8.51    0.49
   4   8  -2   55.69    0.92
   4  10  -9   -0.04    0.13
   4  10  -8    0.63    0.17
   0  11  -3    0.37    0.28
   2   5   2   39.77    0.59
   2  11  -5    1.31    0.31
   3   5   1  182.53    1.30
   3  10  -4    5.80    0.42
   5   3  -4    1.62    0.25
   5   5  -3    6.24    0.41
   5   8 -10    0.45    0.17
   3   9  -2    4.52    0.41
   4   6  -1   70.30    1.01
   5   8  -8    1.23    0.22
   0   7   2   -0.01    0.21
   2   7   1   14.30    0.45
   2  11  -6    3.12    0.28
   3   7   0   19.23    0.57
   3   8  -1   10.29    0.54
   3  10  -5    5.19    0.34
   4   5  -1  195.30    1.45
   4   7  -2   53.71    0.95
   4   8  -3   21.13    0.59
   4   9  -5    8.57    0.39
   5   4  -4    0.87    0.30
   5   7 -12    1.46    0.16
  -2  10  -2    6.50    0.36
  -1  11  -4    0.77    0.24
   0  11  -4   -0.43    0.28
   2   8   0    0.87    0.32
   2  11 -10   -0.03    0.16
   2  11  -7    1.72    0.24
   3  10 -12    2.80    0.16
   4   9  -6    1.60    0.26
   5   3  -5    4.20    0.29
   5   5  -4   14.61    0.52
  -2  11  -5    0.96    0.19
  -1   9   0    4.00    0.32
   0   8   1    0.20    0.21
   2  11  -9    0.26    0.16
   2  11  -8    0.16    0.18
   3   6   0    9.30    0.41
   3  10  -6    1.17    0.25
   4   8  -4    1.68    0.31
   4   9  -7    1.14    0.23
   5   7 -11    0.76    0.15
  -1  10  -2   12.62    0.47
   2   6   1   11.05    0.37
   3  10 -11    1.15    0.15
   3  10  -7    2.56    0.26
   4   6  -2   35.86    0.76
   4   7  -3   17.62    0.57
   4   9 -10    0.30    0.15
   4   9  -9    0.85    0.18
   4   9  -8    0.89    0.21
   5   4  -5    3.77    0.36
   5   5  -5    6.59    0.38
   5   6 -12    0.30    0.16
   5   6  -6    3.67    0.35
  -2  11  -6    2.59    0.21
  -1  11  -5    0.63    0.20
   0   6   2    7.80    0.27
   0  11  -5    1.23    0.26
   1  10  -3   13.21    0.59
   3   4   0 1008.47    2.71
   3  10 -10    2.77    0.20
   3  10  -9    0.15    0.19
   4   5  -2  119.72    1.16
   5   3  -6   21.92    0.51
  -2   9  -1   43.84    0.71
   0  11  -6   -0.21    0.26
   1  11 -11    2.30    0.17
   1  11  -7    0.87    0.23
   2   5   1   39.19    0.58
   2   7   0   84.19    0.98
   3   9 -14    2.23    0.14
   5   4  -6    3.77    0.32
   5   5  -6    0.98    0.25
   5   6  -7   14.01    0.43
  -2  10  -3    5.90    0.34
  -2  11  -7    1.38    0.18
  -1  11  -6    2.21    0.26
   0  10  -3    0.09    0.38
   1  11 -10    4.85    0.23
   1  11  -9    0.73    0.18
   2  10 -13    1.01    0.14
   3   6  -1   45.93    0.78
   3   8  -3    6.22    0.42
   3   9  -5    4.75    0.37
   4   6  -3    8.17    0.46
   4   7  -4   14.36    0.49
   4   8 -12    1.68    0.19
   4   8  -6    1.60    0.29
   5   5  -7   27.67    0.57
   5   6 -10    0.76    0.19
   5   6  -9   74.39    0.81
   5   6  -8    0.34    0.23
  -2   8   0    0.72    0.28
  -1   9  -1   27.46    0.58
  -1  10  -3   13.56    0.49
   0   8   0   11.40    0.42
   2   9  -3    0.10    0.34
   2  10  -6    9.17    0.42
   5   4  -7    2.76    0.29
   5   5 -11   11.55    0.33
  -2  11  -9    0.01    0.14
  -2  11  -8    0.19    0.14
  -1   7   1   36.54    0.55
  -1   8   0    5.47    0.33
  -1  11  -7    0.89    0.21
   0  11 -11    2.81    0.18
   0  11 -10    0.19    0.17
   2   6   0    8.97    0.35
   2  10 -12    1.43    0.16
   2  10  -7    1.19    0.27
   3   9  -6    3.03    0.32
   4   3  -3   59.75    0.66
   4   5  -3    5.64    0.36
   5   4  -8   26.79    0.51
   5   5 -10   16.54    0.40
   5   5  -9    7.21    0.33
   5   5  -8    3.36    0.27
  -1  11 -11    2.21    0.16
  -1  11 -10    4.66    0.23
  -1  11  -9    0.68    0.19
  -1  11  -8    1.73    0.20
   2   8  -2    0.79    0.36
   2  10 -11    2.94    0.21
   3   4  -1  186.38    1.19
   3   8 -15    0.30    0.11
   3   8  -4   56.53    0.86
   3   9  -7    0.80    0.25
   4   6  -4    8.32    0.41
  -2  10  -4   16.45    0.43
   0   9  -2   -0.07    0.31
   1   7   0   28.90    0.55
   2  10 -10    2.03    0.22
   2  10  -9   12.16    0.38
   3   9 -11    0.35    0.17
   3   9  -9    0.39    0.26
   3   9  -8    2.79    0.28
  -2   9  -2   15.94    0.46
   0   6   1   -0.04    0.17
   1  10 -13    0.69    0.16
   1  10  -6    1.48    0.32
   2   5   0  103.30    0.92
   3   6  -2    1.40    0.30
   3   7 -16    1.02    0.12
   3   8  -5    4.27    0.36
   4   7  -7    2.43    0.26
   0   8  -1    0.03    0.32
   2   9 -14    1.69    0.16
   2   9  -5    1.35    0.33
   4   3  -4   13.10    0.35
   4   4  -4   33.80    0.62
   4   7 -12    0.35    0.16
   4   7 -11    1.17    0.22
  -3  10  -6    0.86    0.18
  -2  10  -5   12.83    0.38
   0   7   0    0.13    0.18
   1  10 -12    3.35    0.20
   2   6  -1   12.19    0.40
   2   9  -6    8.94    0.47
   3   7  -4   12.36    0.50
   3   8  -6   10.73    0.42
   4   7 -10    1.68    0.23
  -2   7   0   78.58    0.80
  -2   8  -1   38.98    0.62
  -1   8  -1    4.49    0.29
   1   6   0    1.46    0.20
   1   9  -4    3.64    0.39
   1  10 -11    6.89    0.28
   1  10 -10    4.10    0.27
   1  10  -9    0.78    0.25
   2   8 -16    0.53    0.11
   2   9 -13    2.02    0.20
   3   8  -7    0.79    0.30
   4   6 -13    4.06    0.23
  -2   9  -3    0.76    0.31
  -2  10  -6    8.62    0.36
  -1   7   0   26.18    0.46
  -1  10  -6    1.26    0.32
   0  10 -13   -0.05    0.13
   0  10  -7    0.09    0.31
   1   9 -15    0.77    0.14
   2   9  -7    3.83    0.32
   3   4  -2  427.22    1.81
   3   8 -12    1.67    0.20
   3   8  -8    2.04    0.32
   4   4  -5   63.54    0.83
   0  10 -12   10.46    0.32
   1   9  -5    0.53    0.31
   2   9 -11    4.42    0.30
   2   9  -8    3.79    0.31
   3   7  -5   15.68    0.47
   4   3  -5   10.49    0.34
   4   5  -6    0.77    0.24
   4   6  -8    0.58    0.22
  -3  10  -8    0.73    0.16
  -2  10  -7    1.33    0.26
  -1  10 -13    0.94    0.13
  -1  10  -7    3.63    0.35
   0  10 -11   -0.13    0.22
   0  10 -10   28.58    0.55
   0  10  -9    0.18    0.28
   1   8  -3    1.38    0.33
   2   7  -3   11.75    0.46
   3   6  -4   12.80    0.47
   4   6 -11    4.71    0.26
   4   6  -9   18.35    0.44
  -3  10  -9    0.23    0.15
   0   6   0    0.98    0.16
   1   9 -14    1.92    0.17
   3   7  -6    5.80    0.33
   4   4  -6    0.35    0.23
   4   5 -13    0.43    0.16
   4   5  -7    4.57    0.28
  -2   8  -2    1.21    0.29
  -2   9  -4    2.12    0.32
  -2  10 -12    1.22    0.15
  -2  10  -8    1.69    0.22
  -1   8  -2   10.70    0.43
  -1   9  -4    4.03    0.34
  -1  10 -11    7.59    0.30
   1   6  -1    3.98    0.27
   2   8 -14    8.70    0.28
   2   8  -6   14.20    0.51
   3   7  -7    8.14    0.40
   4   3  -6    8.40    0.34
   4   5 -12    0.61    0.20
   4   5  -8    5.88    0.32
  -2  10 -11    3.07    0.20
  -2  10 -10    2.32    0.21
  -2  10  -9   12.55    0.35
   0   9 -15    0.32    0.13
   1   8 -16    0.46    0.13
   1   8  -4   12.23    0.48
   1   9 -13    0.37    0.17
   1   9  -7    1.50    0.32
   2   7  -4    3.74    0.32
   3   4  -3   42.40    0.62
   3   6  -5   18.24    0.46
   4   4  -7   21.52    0.47
   4   5 -11    9.11    0.33
   4   5 -10    2.50    0.27
   4   5  -9   47.77    0.65
  -1   6   0    1.25    0.15
   1   9 -12    0.37    0.21
   1   9 -11    1.41    0.27
   1   9  -9   -0.26    0.29
   1   9  -8    0.28    0.27
   2   8  -7    2.98    0.29
   3   5  -4   96.55    0.98
   3   7  -8    6.53    0.32
  -2   7  -1   13.24    0.34
  -2   9  -5    1.76    0.32
  -1   9 -15    0.69    0.15
  -1   9  -5    0.28    0.27
   0   9 -14   -0.02    0.14
   0   9  -6   -0.02    0.27
   1   9 -10    6.20    0.33
   2   8  -8    3.37    0.31
   3   6  -6    3.12    0.29
   3   7 -10   12.04    0.37
   4   3  -7    3.15    0.22
   4   4 -12    0.67    0.19
   4   4  -8    0.18    0.17
  -3   8  -3    6.81    0.32
  -1   8  -3    1.13    0.28
   1   8 -15    4.09    0.22
   1   8  -5    9.72    0.43
   2   6 -17    0.45    0.12
   2   7  -5    1.38    0.24
   2   8  -9   10.70    0.39
   4   3  -8   15.86    0.36
   4   4 -10   28.36    0.48
   4   4  -9   13.70    0.35
  -4   9  -8    0.66    0.17
  -3   9  -6    3.06    0.24
  -2   8  -3    8.40    0.36
   0   9 -13    2.31    0.20
   0   9  -8    0.04    0.33
   1   6  -2  190.24    1.31
   3   5  -5    5.46    0.28
   3   6  -7    0.48    0.20
   4   3  -9    0.98    0.19
  -4   9 -12    1.09    0.14
  -3   9 -14    2.14    0.14
  -2   9  -6    8.57    0.37
  -1   9 -14    2.16    0.18
   0   8 -16    3.68    0.19
   0   9 -12   -0.16    0.19
   0   9 -11   38.43    0.63
   0   9  -9    0.31    0.26
   1   8 -14    1.07    0.21
   1   8  -6    2.47    0.33
   2   6  -4   21.79    0.48
   2   7  -6    1.47    0.24
  -3   9  -7    0.60    0.19
  -2   9 -14    1.89    0.15
   0   9 -10   -0.19    0.24
   1   7  -4    2.77    0.29
   2   5  -3   47.05    0.66
   3   6  -9    8.15    0.31
  -2  -8  -3    6.75    0.47
  -1  -6  -6   44.78    0.79
   0 -10  -5   -0.19    0.31
   0  -9  -6    0.19    0.37
   1 -10  -6    1.28    0.41
   1  -9  -7    1.65    0.38
   1  -7  -8    3.16    0.42
   5 -10  -6    0.39    0.32
   5  -9  -7    0.18    0.37
  -1  -8  -5   10.43    0.56
   0 -12   1   -0.01    0.19
   0 -11  -3    0.13    0.29
   0  -7  -7   14.53    0.60
   1 -12  -2    2.24    0.25
   1  -6  -8    8.42    0.47
   2 -11  -5    1.02    0.36
   2  -4  -8   28.53    0.61
   4 -12  -3    0.09    0.15
   4  -8  -8   14.07    0.69
  -2  -7  -3   10.70    0.46
  -2  -5  -3   46.19    0.70
  -1  -9  -4    3.33    0.44
  -1  -4  -5   32.47    0.59
   0 -12   2   11.61    0.31
   0 -12   3    0.00    0.16
   0  -6  -7   -0.28    0.32
   1 -11  -4    1.21    0.34
   3 -12  -3    0.47    0.18
   3 -11  -5    3.74    0.35
  -2  -6  -3   24.58    0.56
  -1 -11   3    3.50    0.23
  -1 -11   4    0.49    0.17
   0 -11  -2   -0.10    0.28
   0 -10  -4   20.59    0.67
   0  -8  -6   59.43    0.99
   1 -12  -1    2.83    0.25
   1  -8  -7    1.86    0.38
   2 -10  -6    8.50    0.46
   2  -9  -7    3.33    0.40
   3  -4  -8   72.30    0.89
   4 -10  -6    0.18    0.37
   5 -11  -4    2.05    0.26
  -1  -9  -3   12.52    0.59
  -1  -6  -5    5.03    0.38
  -1  -5  -5  100.56    1.06
   0  -9  -5   14.64    0.57
   0  -4  -6   10.98    0.42
   1 -10  -5    9.25    0.51
   1  -9  -6    3.91    0.49
   1  -4  -7   80.98    0.94
   2 -12  -2   -0.02    0.21
   2  -6  -8    3.26    0.43
   2  -5  -8   34.87    0.73
   3  -7  -8   10.36    0.64
   4 -12  -2    0.28    0.16
   4  -7  -8   20.12    0.70
   5  -8  -7    1.13    0.46
  -2  -8  -1   35.29    0.71
  -1  -8  -4   11.67    0.53
   0 -11  -1    5.41    0.38
   0  -7  -6   -0.12    0.35
   1 -12   0    2.22    0.24
   1 -11  -3    6.19    0.42
   1  -7  -7   19.86    0.63
   2 -11  -4    1.21    0.32
   3 -12  -2    0.80    0.18
   3  -6  -8   62.05    1.11
   3  -5  -8   34.53    0.75
   4  -6  -8    0.21    0.42
  -2  -9   3    0.19    0.19
   0  -6  -6   18.88    0.58
   0  -5  -6    0.00    0.26
   1  -6  -7    3.12    0.43
   2 -12  -1    1.21    0.23
   2  -8  -7    3.64    0.42
   3 -11  -4    2.00    0.31
   4 -11  -4    0.93    0.24
   5 -10  -5    0.31    0.29
   5  -9  -6    0.21    0.44
   6  -8  -6    0.61    0.30
  -2  -8   0    0.46    0.27
  -2  -7  -1   13.94    0.53
  -1 -10   0    1.12    0.27
  -1  -9  -2   49.23    0.84
  -1  -7  -4    3.25    0.39
   0  -9  -4   -0.01    0.44
   0  -8  -5    0.44    0.34
   1 -10  -4    8.53    0.56
   2 -10  -5   12.97    0.55
   2  -9  -6    8.62    0.48
   4 -12  -1    0.57    0.17
   4  -8  -7   11.75    0.62
   5  -7  -7    5.82    0.53
   6  -9  -5    3.04    0.33
  -1 -10   1    9.58    0.39
  -1  -8  -3    1.12    0.36
  -1  -6  -4  133.65    1.25
  -1  -5  -4  114.34    1.07
   1 -12   3    0.44    0.19
   1 -12   4    0.60    0.17
   1 -11  -2    6.79    0.42
   1  -9  -5    0.14    0.34
   2 -12   0   -0.07    0.19
   2 -11  -3    5.09    0.41
   3 -12  -1   -0.01    0.17
   3 -10  -5    4.53    0.40
   4  -9  -6    2.34    0.51
  -2  -8   1   28.95    0.54
   0 -11   1    4.84    0.31
   0 -10  -2    6.79    0.43
   2  -4  -7   15.72    0.45
   3 -11  -3    1.37    0.35
   3  -9  -6    3.67    0.41
   4 -11  -3    1.00    0.28
  -2  -8   2    0.73    0.24
  -2  -7   0   81.61    0.99
  -1 -10   2    7.99    0.32
   0 -11   2   -0.28    0.24
   0  -7  -5    3.63    0.39
   1 -11  -1    4.71    0.38
   1  -7  -6   15.54    0.55
   2 -12   1    0.93    0.21
   2  -5  -7   22.48    0.58
   3 -12   0    0.18    0.18
   4 -12   0   -0.07    0.14
   5 -10  -4    0.81    0.31
   5  -8  -6    2.17    0.53
   6 -10  -3    1.85    0.31
  -1 -10   3    7.09    0.29
  -1 -10   4    4.98    0.27
  -1  -8  -2    9.49    0.46
   0 -11   3    0.39    0.23
   0 -11   5    0.40    0.18
   0 -11   6   -0.05    0.13
   0 -10  -1   -0.08    0.38
   0  -9  -3    2.06    0.39
   0  -8  -4   19.73    0.61
   0  -6  -5   -0.32    0.28
   1 -10  -3   12.72    0.58
   2 -12   2   -0.05    0.21
   2 -11  -2    0.48    0.32
   2  -9  -5    1.61    0.45
   2  -8  -6   13.50    0.53
   3  -4  -7   14.24    0.44
   5 -11  -2    0.94    0.21
  -2  -7   1   13.02    0.45
  -2  -6   0    8.61    0.37
   0 -11   4    0.04    0.17
   0  -5  -5  485.22    2.22
   1 -11   0    3.78    0.39
   1  -9  -4    3.09    0.41
   1  -8  -5    9.12    0.47
   1  -6  -6   50.18    0.85
   1  -5  -6   67.29    0.89
   3 -12   1    0.18    0.17
   3 -11  -2    5.96    0.41
   3 -10  -4    5.80    0.43
   3  -5  -7   36.27    0.78
   4 -12   1    0.44    0.14
   4 -10  -4    5.70    0.40
   4  -8  -6    1.68    0.55
   4  -6  -7    4.46    0.46
   4  -5  -7    7.06    0.49
   6  -9  -4    0.34    0.37
   6  -8  -5    0.20    0.40
  -1  -5  -3   50.21    0.69
   2 -12   4    0.29    0.16
   2 -12   5    2.19    0.17
   3 -12   2    0.98    0.21
   4 -12   2    0.17    0.16
  -1  -9   1   18.65    0.47
   0 -10   0    0.41    0.30
   0  -9  -2   -0.06    0.36
   0  -7  -4    0.14    0.30
   1 -11   1    4.42    0.38
   2  -7  -6    2.82    0.35
   3 -12   3    0.58    0.19
   5 -11  -1    0.86    0.20
   5  -7  -6   10.41    0.58
   6 -10  -2    2.28    0.32
  -2  -6   1   11.51    0.40
   1  -7  -5   38.18    0.75
   2  -9  -4    1.91    0.38
   2  -8  -5    8.67    0.48
   3 -11  -1    0.71    0.27
   4 -12   3    0.06    0.12
   4 -12   4    0.70    0.14
   4 -11  -1    1.41    0.29
   7  -9  -2    1.00    0.28
  -1  -9   2   37.14    0.59
  -1  -6  -2  188.21    1.43
   0  -6  -4  156.02    1.38
   1 -11   8    0.69    0.13
   1 -10  -1   13.75    0.61
   1  -9  -3   13.72    0.60
   1  -8  -4   10.90    0.50
   2 -11   0    0.78    0.31
   2  -4  -6  106.37    1.01
   3 -10  -3   13.77    0.56
   4  -7  -6    3.69    0.49
   5  -9  -4    8.08    0.53
   5  -8  -5   15.13    0.68
   5  -6  -6    4.92    0.51
   6  -7  -5   15.37    0.63
  -2  -7   4    2.47    0.22
  -2  -6   2   67.83    0.78
  -1  -9   3    8.47    0.36
   0 -10   2    6.39    0.39
   0  -9  -1   18.47    0.60
   0  -5  -4   -0.09    0.24
   1 -11   7    0.46    0.17
   1  -6  -5    5.09    0.37
   2 -10  -2    5.99    0.48
   2  -5  -6   57.68    0.85
   3  -9  -4   13.07    0.54
   3  -8  -5    5.38    0.45
   4  -9  -4    4.83    0.53
   5 -11   0    0.81    0.18
   6  -9  -3    7.95    0.48
   7  -8  -3    2.13    0.32
  -1  -9   4    2.37    0.25
  -1  -9   6    2.38    0.21
   0  -8  -2   94.98    1.16
   0  -7  -3   74.12    0.99
   1 -11   4    0.63    0.22
   1 -11   5    0.68    0.22
   1 -11   6    1.54    0.21
   1  -5  -5  100.57    1.04
   2 -11   1    2.26    0.32
   3 -11   0    3.97    0.33
   3  -6  -6    3.11    0.37
   4 -11   0    0.68    0.23
   4  -8  -5   35.18    0.88
   5 -10  -2    0.32    0.29
   6 -11   2    0.05    0.12
   6 -10  -1    1.24    0.26
   6  -8  -4    4.77    0.48
  -2  -6   3   20.63    0.42
  -1  -9   5    0.26    0.16
  -1  -8   1    3.84    0.30
   0 -10   3    0.17    0.24
   0  -9   0   -0.30    0.35
   1 -10   0    0.98    0.33
   1  -9  -2   59.81    1.02
   1  -7  -4    3.05    0.40
   2 -11   9   -0.04    0.12
   2  -9  -3    0.36    0.39
   2  -7  -5    1.02    0.30
   3 -10  -2   15.16    0.58
   3  -5  -6   10.39    0.49
   3  -4  -6   22.14    0.54
   4 -10  -2    0.19    0.32
   5 -11   1    0.77    0.17
   0 -10   4   13.92    0.40
   0 -10   5    0.03    0.22
   0 -10   6    3.90    0.26
   1  -8  -3    1.17    0.33
   2 -11   2    0.80    0.28
   2 -10  -1    5.05    0.42
   2  -8  -4   32.49    0.73
   3 -11   1    0.87    0.27
   4 -11   1    1.79    0.28
   4  -5  -6    0.80    0.31
   4  -4  -6    0.05    0.23
   5  -7  -5    1.06    0.47
   7  -9  -1    0.33    0.27
   0  -8  -1    0.11    0.38
   0  -6  -3    0.41    0.28
   1 -10   1   11.80    0.49
   2 -11   3    4.58    0.32
   2 -11   8    0.04    0.15
   2  -6  -5   10.27    0.42
   3  -9  -3   20.62    0.64
   4  -7  -5   14.59    0.67
   5 -11   2    0.98    0.17
   5 -10  -1   -0.06    0.31
   5  -8  -4    3.53    0.53
   6  -9  -2    0.54    0.41
   0  -7  -2    0.41    0.29
   1  -9  -1   25.35    0.71
   1  -6  -4  131.33    1.22
   2 -11   7    0.98    0.20
   3 -11   2    5.26    0.34
   3 -10  -1    1.73    0.34
   3  -8  -4   52.39    0.89
   4 -11   2    1.76    0.27
   4 -10  -1    4.95    0.43
   4  -9  -3    9.60    0.50
   6  -7  -4   16.69    0.71
   7  -8  -2    1.36    0.38
   7  -7  -3    0.26    0.34
   8  -8   0    0.10    0.23
   0  -5  -3   61.17    0.78
   1 -10   2   10.18    0.45
   2 -11   6    2.73    0.23
   2  -9  -2   15.36    0.64
   3 -11   3    0.72    0.25
   3 -11   9    0.08    0.11
   5 -11   3    0.14    0.15
   6  -8  -3    5.71    0.52
   7  -9   0    9.38    0.45
  -1  -7   1   33.13    0.60
   1  -8  -2   11.20    0.52
   1  -7  -3   22.58    0.58
   1  -5  -4  119.11    1.11
   2  -8  -3    7.05    0.45
   2  -7  -4    3.15    0.33
   3 -11   4    1.27    0.27
   3 -11   8    0.76    0.16
   4 -11   3    0.69    0.22
   5 -11   4    1.11    0.17
   5 -10   0    0.24    0.30
   6 -10   1    1.14    0.21
  -1  -8   4    7.78    0.29
   0  -8   0   11.04    0.45
   0  -6  -2    9.27    0.40
   1  -9   0    3.55    0.40
   2 -10   1    5.95    0.42
   3 -11   5    2.89    0.24
   3 -11   7    0.78    0.19
   3 -10   0    0.75    0.33
   3  -9  -2    3.76    0.46
   4 -11   4    0.76    0.20
   4 -10   0    1.51    0.32
   4  -9  -2    6.15    0.53
   4  -6  -5    9.77    0.50
   5 -11   5    0.44    0.14
   5  -5  -5    7.18    0.49
   6  -9  -1    0.25    0.35
  -1  -8   5    6.30    0.26
  -1  -8   6    1.95    0.21
  -1  -7   2   44.94    0.65
   0  -9   3    1.21    0.25
   0  -7  -1  128.33    1.24
   1 -10   8    1.33    0.21
   2  -9  -1   41.87    0.88
   3  -8  -3    6.53    0.47
   3  -7  -4   10.98    0.46
   3  -5  -5    6.75    0.36
   4 -11   5    3.68    0.23
   4 -11   6    0.12    0.18
   4 -11   7    0.41    0.16
   5  -8  -3   69.39    1.21
   5  -7  -4   12.47    0.67
   6 -10   2    1.50    0.24
   6  -6  -4   11.07    0.61
   7  -8  -1    6.87    0.49
   0  -9   4    0.05    0.21
   0  -8   1    0.27    0.30
   1 -10   5    7.07    0.34
   1 -10   6    1.15    0.26
   1 -10   7    2.42    0.23
   1  -9   1   24.82    0.69
   1  -8  -1    5.27    0.44
   1  -6  -3   39.48    0.68
   2 -10   2    5.08    0.39
   2  -6  -4   22.50    0.53
   3 -10   1    1.50    0.34
   3  -4  -5   57.40    0.81
   4  -8  -3   22.13    0.69
   4  -7  -4   16.77    0.65
   4  -5  -5    8.18    0.45
   5 -10   1    0.31    0.24
   7  -9   1    0.25    0.25
   7  -7  -2   10.31    0.57
  -1  -6   1    4.41    0.29
   0  -9   5   10.18    0.36
   0  -9   6    0.06    0.22
   0  -9   7    3.48    0.26
   0  -9   8    0.06    0.15
   1  -7  -2   57.67    0.87
   2  -8  -2    0.59    0.34
   2  -7  -3   10.16    0.44
   3  -9  -1    7.40    0.49
   4 -10   1    4.93    0.36
   4  -4  -5   63.98    0.89
   6  -7  -3   24.21    0.81
   0  -7   0   -0.03    0.30
   2 -10  10    1.37    0.16
   2  -9   0   11.59    0.56
   2  -5  -4  158.24    1.24
   3 -10   2   13.37    0.52
   5 -10   2   -0.09    0.23
   6  -5  -4   -0.12    0.26
   0  -6  -1    0.33    0.23
   1  -9   2   47.57    0.81
   1  -5  -3   53.08    0.73
   2 -10   9    9.10    0.31
   3 -10  11    0.94    0.13
   3  -8  -2   14.48    0.59
   4 -10   2   -0.05    0.26
   4  -6  -4    8.16    0.53
   6 -10   4    0.79    0.17
   7  -8   0   15.47    0.62
   8  -8   2    4.32    0.30
  -1  -6   2  162.65    1.17
   2 -10   8    1.16    0.23
   2  -9   1   40.02    0.88
   2  -8  -1   41.69    0.90
   3 -10   3   12.77    0.49
   3  -9   0   33.35    0.80
   3  -7  -3   14.39    0.50
   4  -8  -2   50.58    0.93
   5 -10   3    3.17    0.28
   5  -9   0    0.50    0.35
   5  -7  -3   14.51    0.70
   6 -10   5    1.20    0.19
   6  -8  -1   12.15    0.69
  -1  -7   5   23.32    0.42
   0  -8   3   -0.24    0.21
   1  -9   3   10.25    0.46
   1  -7  -1   39.69    0.75
   1  -6  -2  174.57    1.35
   2 -10   7    1.38    0.23
   2  -6  -3   25.09    0.55
   4 -10   3    2.79    0.31
   4  -9   0   18.24    0.61
   6 -10   6    0.38    0.14
   6 -10   7    0.62    0.15
   6 -10   8    0.80    0.13
   6  -9   1   -0.23    0.28
   6  -6  -3   33.04    0.93
   7  -7  -1   18.28    0.72
   7  -6  -2    1.17    0.44
  -1  -7   6    9.15    0.29
  -1  -7   7   10.55    0.29
   0  -7   1  118.58    1.12
   1  -9  10    4.84    0.25
   2  -7  -2   83.65    1.05
   3 -10   4    4.64    0.37
   3  -5  -4   86.07    0.95
   4 -10   4    4.04    0.36
   4 -10  10    0.54    0.15
   5 -10   4    0.81    0.22
   5  -5  -4   14.52    0.57
   8  -8   3    0.59    0.21
   8  -7   1   10.37    0.48
  -1  -6   3   32.31    0.52
   0  -8   4   14.87    0.41
   1  -8   1    4.69    0.38
   2  -9   2   13.03    0.53
   3 -10   5    4.31    0.34
   3 -10   6    1.44    0.30
   3 -10   9    0.19    0.17
   3  -8  -1    8.35    0.50
   4  -5  -4   13.67    0.50
   5 -10   5    0.10    0.21
   5 -10   9    0.79    0.13
   5  -8  -1   -0.02    0.39
   6  -9   2    0.37    0.26
   7  -9   4    0.16    0.18
   7  -8   1    6.05    0.45
   0  -8   5   -0.02    0.23
   1  -9   5    0.22    0.24
   1  -9   6    2.98    0.33
   1  -9   8    0.15    0.23
   1  -9   9    0.23    0.19
   2  -8   0    1.08    0.36
   3  -7  -2   41.64    0.78
   3  -6  -3   20.23    0.52
   3  -4  -4  110.70    1.02
   4 -10   5    5.92    0.34
   4 -10   6    0.02    0.26
   4  -8  -1    1.72    0.42
   5 -10   6    0.09    0.17
   5 -10   7    0.37    0.16
   5 -10   8    0.10    0.14
   5  -6  -3   18.38    0.77
   5  -4  -4    1.26    0.32
   7  -9   5    0.30    0.19
   8  -6   0    5.90    0.41
   0  -8   6   39.26    0.60
   0  -8   8    5.26    0.27
   0  -8   9   -0.01    0.18
   1  -9   7    1.68    0.24
   1  -8   2    9.54    0.43
   1  -7   0   30.99    0.68
   1  -5  -2   99.74    0.94
   2  -9   3    0.25    0.31
   2  -5  -3   41.42    0.63
   3  -9   2    4.08    0.48
   4 -10   8    0.23    0.17
   4  -6  -3    6.65    0.44
   4  -4  -4   32.95    0.65
   6  -9   3    4.35    0.36
   6  -5  -3   50.86    1.00
   7  -9   6    0.84    0.18
   0  -8   7   -0.03    0.18
   1  -6  -1    3.64    0.31
   2  -9  11    3.25    0.23
   2  -7  -1   14.32    0.52
   2  -6  -2   66.84    0.86
   3  -8   0    4.96    0.54
   4  -9   2    4.68    0.40
   5  -9   2   11.05    0.47
   6  -7  -1    0.69    0.58
   7  -9   7    0.70    0.15
   7  -9   8    0.19    0.12
   7  -8   2    0.73    0.33
   7  -7   0   -0.08    0.44
   8  -8   5    0.43    0.17
   8  -7   2    0.32    0.34
   0  -6   1   -0.05    0.22
   2  -9   4    2.16    0.36
   2  -8   1   39.93    0.83
   3  -9   3   20.19    0.66
   4  -8   0    6.57    0.50
   5  -8   0   19.85    0.70
   6  -9   4    0.60    0.27
   6  -6  -2   70.06    1.24
   7  -6  -1   70.22    1.17
  -1  -6   5    3.31    0.19
   0  -7   3   54.86    0.72
   1  -8   3    1.07    0.27
   2  -9   5    1.55    0.30
   2  -9  10    9.97    0.35
   4  -9   3    8.32    0.48
   5  -5  -3    6.39    0.53
   8  -6   1    0.40    0.37
  -1  -6   6   27.70    0.42
   1  -7   1   38.29    0.72
   2  -9   9    2.45    0.28
   3  -9   4   14.07    0.54
   3  -8   1    8.34    0.55
   3  -7  -1   39.86    0.79
   3  -6  -2    1.52    0.31
   4  -9  12    0.71    0.15
   4  -5  -3    4.95    0.40
   6  -9   5    1.85    0.24
   6  -9  10    0.52    0.13
   8  -7   3    2.22    0.33
   8  -5   0    0.57    0.32
   0  -7   4    0.03    0.18
   1  -8  11   24.16    0.45
   2  -9   7    3.04    0.32
   2  -9   8    3.06    0.28
   2  -8   2    0.50    0.33
   2  -7   0   87.48    1.14
   3  -9  11    0.36    0.18
   4  -9   4    3.82    0.35
   4  -8   1    0.87    0.46
   4  -7  -1    7.36    0.46
   5  -9   4    4.59    0.34
   5  -8   1    0.20    0.38
   5  -6  -2   83.67    1.28
   6  -9   6    1.62    0.22
   6  -9   8    0.68    0.18
   6  -9   9    1.21    0.16
   6  -8   2    2.20    0.44
   6  -7   0   65.92    1.27
   7  -7   1   17.80    0.69
   9  -6   5    1.69    0.26
   1  -6   0    1.60    0.26
   2  -8  13    2.53    0.20
   2  -6  -1   10.65    0.41
   2  -5  -2   36.20    0.59
   3  -9   5    4.80    0.39
   3  -9  10    2.02    0.25
   3  -8  14    2.70    0.18
   4  -9  11    0.63    0.20
   5  -9   5    6.62    0.35
   6  -5  -2   89.44    1.36
   7  -8   4    4.00    0.32
   0  -7   5    2.91    0.24
   1  -8   6    2.09    0.30
   1  -8  10   37.97    0.58
   1  -7   2   53.70    0.81
   2  -8   3    7.77    0.44
   3  -8   2   14.96    0.56
   4  -9   5    7.70    0.41
   5  -9   6    0.17    0.23
   5  -9  10    1.52    0.18
   5  -4  -3   47.68    0.86
   6  -6  -1  104.80    1.52
   7  -8   5    0.13    0.26
   7  -6   0    0.28    0.44
   7  -5  -1   52.03    1.03
   8  -6   2    3.75    0.45
   0  -7   6   -0.13    0.20
   0  -7  10    0.12    0.15
   1  -8   7    1.69    0.30
   1  -8   8    0.78    0.27
   1  -8   9    2.44    0.27
   2  -7   1   15.04    0.54
   3  -7   0   17.29    0.59
   4  -9   6    1.70    0.30
   4  -9   7    1.57    0.32
   4  -9   9    0.55    0.24
   4  -8   2   46.83    0.88
   4  -8  14    0.11    0.13
   4  -4  -3    9.38    0.42
   5  -9   7    0.18    0.22
   5  -9   8    0.45    0.22
   5  -8   2    5.87    0.45
   5  -7   0   86.84    1.28
   6  -8   3    3.89    0.38
   8  -7   5    1.44    0.30
   0  -7   7    8.32    0.31
   0  -7   8   -0.08    0.18
   0  -7   9   15.85    0.37
   0  -6   3    0.03    0.17
   2  -8   4   31.65    0.69
   3  -6  -1   36.87    0.69
   3  -5  -2   47.24    0.70
   4  -9   8    0.81    0.24
   4  -7   0    4.40    0.43
   7  -8   6    0.67    0.21
   7  -8   9    1.80    0.20
   7  -8  10    1.03    0.15
   8  -5   1    7.36    0.49
   1  -7   3   19.27    0.50
   1  -6   1    4.40    0.32
   3  -8  13    0.07    0.17
   4  -6  -1   59.66    0.95
   5  -8   3   46.16    0.85
   5  -6  -1   33.31    0.87
   5  -5  -2   14.95    0.63
   5  -3  -3    6.47    0.36
   6  -8  12    0.06    0.14
   7  -8   8    1.27    0.18
   2  -8   5    8.16    0.41
   2  -8  11    7.36    0.34
   2  -6   0    9.15    0.41
   3  -7   1   39.39    0.82
   4  -8   3   18.69    0.59
   4  -8  13    4.32    0.24
   4  -5  -2  105.68    1.15
   5  -8  13    0.72    0.15
   5  -7   1   19.90    0.75
   6  -6   0    9.44    0.74
   6  -4  -2   55.25    1.01
   7  -6   1   71.75    1.26
   8  -7   8    0.05    0.18
   8  -7   9    0.25    0.14
   8  -6   3   14.16    0.59
   0  -6   4  107.80    0.91
   2  -8   6   11.22    0.46
   2  -7   2   86.06    1.09
   2  -5  -1   36.21    0.60
   3  -8   4   50.49    0.90
   4  -7   1    8.04    0.48
   5  -8   4    2.52    0.34
   6  -8  11    0.39    0.15
   6  -5  -1   52.80    1.15
   7  -5   0   15.55    0.73
   9  -5   5   11.02    0.47
   2  -8   8    3.14    0.36
   2  -8   9    9.69    0.41
   2  -8  10   18.31    0.46
   2  -7  14    2.16    0.20
   3  -8   5    4.47    0.45
   3  -8  12    0.94    0.21
   3  -7  15    2.82    0.19
   4  -8   4    1.77    0.33
   6  -8  10    1.58    0.22
   8  -6   4    3.91    0.46
   8  -5   2    7.26    0.55
   1  -6   2  170.65    1.33
   2  -7   3    9.76    0.49
   3  -8  11    5.56    0.33
   3  -7   2   41.79    0.81
   3  -6   0    9.31    0.44
   4  -8   5   25.51    0.68
   4  -8  12    1.47    0.20
   4  -7  15    1.38    0.16
   5  -8   5    9.13    0.42
   5  -7   2    0.79    0.44
   5  -4  -2   81.57    1.15
   6  -8   8    1.26    0.23
   6  -8   9    0.80    0.20
   7  -7  12    0.53    0.16
   7  -6   2    1.27    0.59
   8  -4   1    2.72    0.38
   9  -5   6    1.71    0.30
   0  -6   5    0.26    0.16
   1  -7  11   12.88    0.38
   3  -8   6   10.17    0.45
   3  -5  -1  152.14    1.22
   4  -7   2   41.16    0.83
   4  -6   0  279.96    1.97
   5  -8   6    1.32    0.29
   5  -5  -1    1.96    0.40
   6  -7   3   16.07    0.60
   7  -7   5    8.85    0.44
   8  -6   5    0.59    0.37
   0  -6   6   12.01    0.34
   1  -7   6   11.03    0.39
   3  -8   7    0.48    0.28
   3  -8   8    1.29    0.30
   4  -8  10   -0.02    0.26
   4  -4  -2   88.17    0.99
   5  -8   7    0.47    0.26
   5  -8   8    0.72    0.25
   5  -8   9    4.04    0.30
   5  -8  10    0.33    0.21
   7  -7   6    0.66    0.27
   7  -7  11    1.95    0.18
   9  -5   7    0.05    0.20
   9  -4   4    0.26    0.29
   1  -7   7   13.54    0.41
   1  -7   8    1.90    0.27
   1  -7   9    2.62    0.29
   1  -7  10    1.62    0.22
   2  -7  13    4.87    0.26
   2  -5   0   97.95    0.99
   3  -7   3   15.21    0.54
   3  -7  14    1.53    0.21
   4  -8   8    7.83    0.40
   4  -8   9    8.10    0.39
   5  -7   3   10.13    0.49
   5  -7  14    0.65    0.17
   6  -7   4   10.09    0.50
   6  -7  13   -0.09    0.15
   6  -5   0   71.90    1.31
   6  -4  -1    9.49    0.63
   7  -7   7    2.02    0.27
   7  -7  10    1.78    0.20
   7  -6   3   37.31    1.01
   7  -5   1   54.97    1.14
   7  -4   0   49.10    1.03
   8  -6   6    0.84    0.28
   8  -6  11    0.10    0.16
   8  -5   3   18.65    0.70
   0  -6   7    0.10    0.14
   0  -6   8    7.46    0.29
   0  -6   9    0.11    0.18
   0  -6  10    9.29    0.29
   3  -6   1   42.29    0.81
   4  -7   3   14.01    0.53
   4  -7  14    2.93    0.23
   5  -6   1   33.62    0.83
   7  -7   9    0.46    0.20
   8  -6  10    0.45    0.19
   9  -4   5    0.76    0.36
   2  -6   2   72.74    0.96
   3  -7   4   10.59    0.52
   4  -6   1   61.36    0.99
   5  -7   4    7.68    0.48
   5  -3  -2  274.36    1.84
   6  -7   5   10.59    0.48
   6  -7  12    1.16    0.21
   8  -6   8    0.42    0.22
   8  -6   9    0.78    0.20
   8  -4   2   21.68    0.74
   1  -6   4  105.41    1.01
   3  -7  13    2.95    0.28
   3  -5   0   21.76    0.53
   4  -7   4   12.40    0.50
   4  -6  16    1.17    0.15
   5  -5   0   47.76    1.00
   6  -7   6    3.32    0.35
   7  -5   2    2.77    0.64
   8  -5   4   17.02    0.69
   1  -5   2   96.13    0.95
   2  -7  11    2.75    0.27
   3  -7   5   15.40    0.53
   3  -6   2    1.45    0.36
   4  -7  13    0.87    0.21
   4  -5   0  298.00    1.92
   5  -7   5    0.92    0.29
   5  -6   2   69.00    1.10
   5  -4  -1  746.33    3.36
   6  -7   7    2.14    0.30
   6  -7  10    2.43    0.29
   6  -7  11    0.53    0.20
   9  -4   6    0.65    0.33
   2  -7  10    2.96    0.30
   2  -6   3   21.96    0.55
   2  -5   1   42.13    0.72
   3  -7  12    3.53    0.28
   4  -7   5    9.84    0.45
   4  -6   2   27.84    0.69
   4  -4  -1  155.40    1.31
   5  -7  12    1.46    0.22
   6  -7   8    1.38    0.26
   6  -7   9    1.27    0.25
   6  -6   3   23.45    0.76
   6  -5   1   51.60    1.11
   7  -6   5    2.11    0.39
   7  -4   1   23.75    0.87
   8  -5   5   13.20    0.59
   9  -4   7    1.33    0.33
   1  -6  12   30.25    0.52
   3  -7   6    6.00    0.39
   3  -6  15    0.40    0.19
   5  -7   6    6.11    0.38
   5  -7  11    1.03    0.24
   5  -6  15    2.11    0.19
   6  -6  14    2.00    0.17
   6  -4   0    2.36    0.46
   6  -3  -1  100.49    1.27
   8  -5  12    0.61    0.17
   8  -4   3   23.84    0.77
   9  -4   8    0.30    0.24
   9  -4   9    0.52    0.23
   9  -4  10    0.26    0.16
   2  -6  14    7.14    0.29
   3  -7   7    6.93    0.40
   3  -7   8    6.19    0.42
   4  -6  15    2.81    0.24
   4  -5  17    0.68    0.12
   5  -7   7    3.52    0.33
   5  -7   8    8.06    0.41
   5  -7   9    1.22    0.34
   5  -7  10   10.68    0.42
   5  -6   3   12.56    0.53
   6  -6   4    7.98    0.49
   7  -6   7    0.75    0.35
   7  -6  11   -0.03    0.18
   7  -5   3   15.10    0.78
   8  -3   2   18.02    0.66
   9  -3   5    7.73    0.51
   1  -6   7    2.01    0.26
   1  -6  11   21.53    0.47
   1  -5   3   47.03    0.67
   2  -6   4   22.30    0.55
   3  -7   9    3.55    0.33
   3  -6   3   20.95    0.57
   3  -5   1  179.33    1.48
   4  -7   7    2.61    0.36
   4  -7   8   12.56    0.49
   4  -7   9    8.60    0.43
   4  -7  10  123.81    1.18
   7  -6   9    1.61    0.27
   7  -6  10    1.71    0.25
   8  -5  11    1.80    0.21
   0  -5   6    0.13    0.14
   1  -6   8    5.97    0.32
   1  -6   9    0.09    0.24
   1  -6  10    2.24    0.27
   4  -5   1  185.73    1.59
   7  -5  14    2.26    0.17
   8  -5   9    1.93    0.28
   8  -5  10    0.15    0.20
   9  -3   6    0.34    0.44
   0  -5   7   83.25    0.75
   2  -6   5    9.70    0.39
   3  -6  14    6.66    0.30
   4  -6  14    7.32    0.34
   5  -6   4   12.17    0.51
   5  -4   0   68.14    1.09
   5  -3  -1   30.38    0.70
   6  -6  12    0.17    0.25
   7  -4   2    8.26    0.63
   0  -5   8   -0.05    0.16
   0  -5  10    0.04    0.16
   4  -6   4    6.93    0.40
   5  -6  13    6.55    0.34
   5  -5   2   13.36    0.63
   5  -5  16    2.37    0.17
   6  -6   6    0.10    0.32
   6  -6  11    1.87    0.30
   7  -3   1   86.90    1.36
   8  -4   5   12.11    0.69
   8  -4  13    0.08    0.15
   8  -3   3   55.53    1.13
   9  -3   7   16.82    0.58
   9  -3  11    1.24    0.16
   0  -5   9    4.21    0.21
   1  -5   4   98.44    0.93
   2  -6  12   25.35    0.53
   3  -6   5   18.39    0.57
   3  -6  13    6.06    0.35
   3  -5   2   56.57    0.85
   3  -5  16    8.39    0.27
   4  -5  16    0.38    0.18
   5  -6   5   13.81    0.51
   6  -6   8    6.16    0.38
   6  -6  10    4.51    0.32
   6  -3   0    0.88    0.47
   9  -3   8    0.45    0.30
   9  -3  10    1.33    0.21
   2  -6  11   70.82    0.86
   2  -5   3   44.68    0.72
   2  -5  15    0.85    0.22
   4  -6   5    6.57    0.39
   5  -6   6    2.93    0.33
   5  -6  12    0.73    0.25
   7  -5   6    7.54    0.50
   7  -5  12    0.86    0.21
   7  -4  15    2.08    0.15
   8  -4   6    3.79    0.52
   8  -4  12    2.38    0.21
   1  -5  13    2.45    0.25
   2  -6   9    1.99    0.27
   2  -6  10   31.99    0.62
   3  -6   6    3.15    0.33
   4  -6   6    2.87    0.38
   5  -6   7   12.24    0.48
   5  -4   1  724.01    3.46
   5  -4  17    0.04    0.12
   6  -5   4    0.66    0.41
   6  -5  14    1.21    0.19
   7  -5   7    0.63    0.42
   7  -5  11    1.68    0.31
   8  -4  11    2.06    0.29
   9  -2   6    0.33    0.48
   3  -6   7    0.61    0.28
   5  -6   8    0.45    0.30
   5  -5   3    4.69    0.41
   6  -4   2   58.36    1.20
   6  -4  16    0.08    0.13
   7  -5   8   11.00    0.50
   7  -5   9    7.08    0.41
   7  -5  10    1.79    0.30
   8  -4   9    1.26    0.35
   8  -4  10    0.80    0.26
   8  -3   4   12.55    0.70
   8  -3  14    0.23    0.12
   1  -5  12    4.26    0.29
   2  -5   4  157.07    1.30
   2  -5  14   13.33    0.41
   3  -6   8   39.09    0.72
   3  -6   9    9.53    0.42
   3  -5   3   24.00    0.58
   3  -5  15    3.75    0.26
   3  -4   1  196.57    1.46
   3  -4  17    2.53    0.19
   4  -6   7    3.07    0.34
   4  -6   8    0.40    0.29
   4  -6   9   19.31    0.61
   4  -6  11    5.24    0.36
   4  -5   3    3.81    0.35
   4  -5  15    0.68    0.20
   4  -4   1  165.03    1.45
   4  -4  17    0.87    0.16
   6  -5   5    2.84    0.43
   6  -5  13    0.58    0.23
   7  -4  14    1.85    0.18
   7  -3   2   22.64    0.82
   1  -5   6   51.07    0.68
   5  -5  14    0.41    0.25
   8  -3   5    8.54    0.74
   8  -2   3    5.05    0.57
   9  -2   9    3.05    0.38
   9  -2  10    1.62    0.25
   1  -5   7   24.85    0.48
   6  -5   6   10.96    0.53
   6  -5  12    2.89    0.30
   8  -3  13    2.69    0.20
  -3   0 -11   -0.30    0.43
  -1   0 -18   -0.07    0.57
  -1   1 -17    3.98    0.71
  -1   3 -13   16.37    0.94
   0   4 -12   37.73    1.31
   1   4 -14   86.49    1.91
   5   3 -16   11.78    0.80
   5   4 -13    3.82    0.78
   6   3 -14    8.61    0.80
  -3   0 -10    0.01    0.35
  -2   2 -11    6.01    0.62
  -1   3 -12   32.08    1.22
  -1   3  -7  105.18    1.56
   0   4 -10   74.56    1.48
   0   4  -9    0.38    0.56
   0   4  -8   23.22    0.88
   1   2 -18    0.50    0.63
   2   3 -17    3.83    0.75
   3   3 -17    0.57    0.86
  -2   1 -14   10.11    0.67
  -2   2 -10   12.11    0.73
  -1   3 -11   15.19    1.02
   0   0 -19    0.17    0.46
   1   3 -16   10.56    0.87
   1   4 -13   33.38    1.30
   1   4  -6    0.43    0.47
   5   4 -11   20.88    1.15
  -1  -1 -18    1.29    0.52
  -1   3  -9   38.92    1.05
  -1   3  -8   67.88    1.29
   0   3 -14    0.25    0.89
   1   4 -12   26.53    1.12
   2   2 -18    8.04    0.73
   4   1 -19    0.14    0.42
   5   3 -15    0.32    0.81
   5   4  -9   40.77    1.27
   6   3 -13   14.47    0.79
  -2   1 -13   75.29    1.22
  -1   0 -17    0.88    0.62
   0   2 -16   23.18    1.08
   1   4 -11   30.40    1.10
   2   1 -19    1.31    0.52
   3   0 -20   -0.34    0.37
   6   1 -17    0.70    0.44
  -1  -2 -18    0.64    0.43
   0  -1 -19    5.93    0.55
   0   3 -13  192.92    2.40
   1   2 -17    0.38    0.67
   1   4 -10    8.52    0.76
   1   4  -9   -0.04    0.54
   1   4  -8   26.77    0.85
   2   4 -12   56.30    1.59
   5   1 -18    0.28    0.41
  -2   1 -12   18.80    0.69
   0   0 -18    3.37    0.67
   1  -2 -20    0.48    0.35
   2  -1 -20    0.23    0.47
   2   4 -11    6.57    0.98
   4   2 -17    0.74    0.75
   4   4 -11   67.32    1.53
   4   4 -10   38.34    1.33
   4   4  -8    0.28    0.71
   5   3 -14   12.77    0.91
   6   3 -11   22.53    0.98
  -2   0 -14   43.78    0.93
  -1   1 -15    2.52    0.58
   0  -2 -19    0.37    0.45
   0   2 -15    0.28    0.70
   1   3 -14   28.02    1.14
   2   2 -17    1.07    0.66
   2   3 -15   43.42    1.36
   2   4 -10   19.72    0.93
   2   4  -8   26.11    0.86
   3  -1 -20    0.39    0.36
   3   2 -17   10.24    0.92
   3   4 -11   29.31    1.15
   3   4  -7   10.36    0.66
   4   4  -9   17.84    0.91
   6   3 -10   24.93    0.93
  -2   1 -11   44.51    0.91
  -1  -1 -17    3.37    0.60
   0  -3 -19    1.87    0.40
   0   3 -11  116.47    1.72
   2   1 -18    1.61    0.72
   3   4  -8   61.95    1.26
   6   2 -14   40.53    1.14
  -2   1  -9   18.15    0.75
  -1   0 -16    0.25    0.51
   1   3 -13   17.58    1.07
   3   0 -19    0.06    0.46
   3   1 -18    4.76    0.60
   4   3 -14    2.13    0.85
   6   0 -17    0.95    0.45
  -1   1 -14   11.28    0.69
  -1   2 -11    9.11    0.65
   0  -1 -18   -0.87    0.56
   0   1 -16   -0.21    0.60
   0   2 -14  136.60    1.82
   0   3  -9  100.64    1.41
   1   1 -17    3.65    0.67
   3  -2 -20    0.36    0.33
   5   3 -12    7.76    0.86
   7   0 -15    0.04    0.43
  -1  -2 -17    0.36    0.49
  -1   2 -10   61.16    1.20
  -1   2  -9   97.35    1.38
  -1   2  -8   15.36    0.74
   1   2 -15   33.91    1.11
   1   3 -12   34.53    1.13
   2   3 -13   42.67    1.44
   3   2 -16   11.16    0.90
   6   2 -13    6.27    0.82
  -2   0 -12  205.09    1.69
  -1   0 -15    0.00    0.56
   1   3 -11   15.24    0.90
   2  -1 -19    0.94    0.45
   2   1 -17   20.48    0.99
   3   3 -13    0.51    0.88
   4   1 -17    0.28    0.59
  -1  -1 -16    6.83    0.57
   0  -2 -18   10.58    0.60
   0   1 -15   22.00    0.89
   2   0 -18    8.37    0.67
   2   2 -15   28.09    1.07
   2   3 -12   21.77    1.03
   3   1 -17   10.69    0.76
   4   0 -18    1.74    0.50
   5   3 -10   15.23    0.85
   5   3  -9   29.35    1.03
   5   3  -7   46.56    1.07
   6   2 -12    3.24    0.75
  -2   0 -11   57.16    0.92
   0   2 -12  218.45    2.18
   1   1 -16    6.68    0.69
   1   2 -14   52.13    1.29
   1   3 -10   68.58    1.26
   3   3 -12   16.16    1.00
   5  -1 -18    0.66    0.38
   5   3  -8    2.50    0.59
   6   0 -16    1.30    0.51
   7   0 -14    0.23    0.54
   0  -3 -18   -0.25    0.44
   0  -1 -17   41.16    1.00
   2   3 -11    8.82    0.77
   4  -2 -19    0.11    0.38
   5   0 -17    0.06    0.47
   6   2 -11   35.21    1.10
  -2   0 -10   53.36    0.83
  -1   0 -14    0.03    0.48
   0  -4 -18    3.81    0.39
   0   1 -14    0.04    0.53
   0   2 -11   -0.36    0.52
   1   2 -13   14.13    0.86
   2   1 -16   22.71    0.95
   2   3 -10   15.26    0.78
   3  -2 -19    0.34    0.39
   4   1 -16    6.04    0.77
   4   2 -14    5.11    0.87
   4   3 -10   67.33    1.39
   5   2 -13   21.25    1.03
   7  -1 -15    7.37    0.54
   1   1 -15    2.87    0.69
   2  -1 -18    1.36    0.54
   2   0 -17    0.84    0.61
   2   3  -9   62.17    1.17
   2   3  -8   64.57    1.15
   2   3  -7  149.20    1.54
   3   1 -16    1.25    0.68
   3   3 -10    6.00    0.67
   4  -1 -18    0.00    0.43
   4   0 -17    3.30    0.62
   4   3  -9    1.41    0.58
   4   3  -8   18.82    0.77
   4   3  -7    2.48    0.46
   6   2 -10   18.05    0.83
   0  -2 -17   -0.20    0.55
   0   2 -10    1.95    0.50
   3  -3 -19    1.42    0.40
   3   0 -17    0.30    0.56
   3   3  -7   40.29    0.93
   4   2 -13    5.93    1.07
   5   2 -12   12.15    0.88
   6   0 -15   34.66    1.06
   6   1 -13    0.92    0.75
   6   2  -9    5.10    0.58
   7   0 -13   -0.07    0.51
  -1  -3 -16    9.79    0.53
  -1   0 -13   -0.30    0.44
   0   1 -13    6.65    0.60
   0   2  -9   -0.10    0.42
   0   2  -8  837.33    3.42
   1  -1 -17    3.35    0.60
   1   0 -16    0.18    0.55
   1   2 -12   17.10    0.89
   2   1 -15   18.15    1.03
   2   2 -13   88.27    1.69
   5   0 -16   -0.34    0.55
   1  -3 -18    1.77    0.46
   1   1 -14   12.24    0.78
   3   1 -15   34.61    1.12
   5  -3 -18    1.03    0.34
   5   2 -11   34.59    1.23
   6  -3 -17    0.58    0.35
   7  -2 -15    2.56    0.47
   7  -1 -14    1.15    0.51
   0  -3 -17   30.14    0.81
   1  -5 -18    0.11    0.36
   1  -4 -18    1.23    0.46
   1   2 -11   11.59    0.73
   2   0 -16   36.25    1.08
   2   2 -12   29.73    1.10
   3  -2 -18    1.52    0.51
   4   0 -16    0.84    0.63
   4   2 -12   88.03    1.70
   6   1 -12    8.39    0.76
   7   0 -12   -0.51    0.60
  -1   0 -12   -0.17    0.35
   0  -5 -17    0.80    0.38
   0  -4 -17    0.31    0.45
   1   2 -10   61.58    1.18
   2  -1 -17   20.32    0.87
   3  -1 -17   10.11    0.80
   3   0 -16   -0.30    0.62
   3   2 -12    4.08    0.85
   4   1 -14   46.62    1.56
   5  -2 -17    0.94    0.51
   5   0 -15    0.85    0.80
   5   2 -10    4.07    0.67
   1  -1 -16    6.95    0.77
   1   1 -13   44.03    1.10
   2   1 -14   11.15    0.85
   2   2 -11    6.78    0.71
   5   2  -9   14.88    0.91
   6   1 -11   22.56    1.07
   7  -3 -15    5.25    0.46
  -1  -1 -13   36.12    0.89
  -1   0 -11    0.01    0.40
   1   2  -9   98.23    1.36
   3  -3 -18    0.61    0.46
   3   2 -11   17.56    0.93
   5   2  -8    3.59    0.64
   7  -1 -13    5.52    0.67
   7   0 -11   -0.10    0.55
  -1  -2 -14   44.58    0.97
   0   0 -13   -0.08    0.43
   1  -3 -17   15.53    0.80
   1   2  -8   14.58    0.61
   2  -5 -18    1.29    0.37
   2   0 -15   28.80    1.03
   2   2 -10   12.51    0.75
   3  -4 -18    0.11    0.39
   4  -2 -17    0.78    0.48
   4   0 -15   42.89    1.23
   5  -3 -17    1.33    0.49
   5   2  -7   16.29    0.74
   5   2  -6   28.59    0.82
   7  -2 -14    8.62    0.65
   0  -3 -16    0.31    0.46
   0   1 -10    0.06    0.45
   1   1 -12   23.79    0.87
   2  -1 -16   23.10    0.90
   2   1 -13   97.20    1.65
   3  -2 -17    9.19    0.69
   3   0 -15   -0.17    0.66
   3   1 -13    3.51    0.97
   3   2 -10    4.00    0.63
   4  -1 -16    5.74    0.69
   6  -3 -16    2.38    0.41
   6   1 -10    4.64    0.71
   7   0 -10   -0.36    0.62
   8  -3 -12    0.27    0.45
  -1   0 -10    0.21    0.34
   1  -6 -17    1.33    0.36
   1  -4 -17    1.95    0.55
   2   2  -9   12.20    0.66
   3  -1 -16    0.55    0.61
   5  -4 -17   -0.06    0.39
   6   1  -9    3.28    0.74
  -1  -1 -12   18.28    0.61
   0  -6 -16    1.60    0.38
   0  -4 -16   49.17    1.00
   0   0 -12  273.08    2.21
   0   1  -9  531.73    3.08
   1  -5 -17    1.03    0.40
   1  -1 -15    2.35    0.63
   2  -3 -17    3.52    0.58
   2   1 -12   30.19    1.16
   2   2  -8  161.18    1.71
   4  -3 -17   10.58    0.65
   4   0 -14  234.05    2.72
   4   2  -8   25.23    0.85
   5  -5 -17    0.73    0.32
   6  -4 -16    0.33    0.32
   6   0 -12   68.29    1.56
   7  -3 -14    7.69    0.61
   7   0  -9   -0.96    0.49
  -1  -2 -13   12.28    0.62
  -1   0  -9   -0.37    0.30
   0  -5 -16   -0.42    0.37
   1   1 -11   39.06    1.04
   2   0 -14   59.49    1.35
   2   2  -7   28.67    0.75
   3  -3 -17    0.42    0.54
   3   0 -14    0.29    0.64
   4   2  -7   42.25    0.97
   4   2  -6   69.22    1.11
   6   1  -8    1.62    0.66
   7  -2 -13    0.59    0.69
   1   0 -13   -0.70    0.51
   2  -2 -16    4.55    0.68
   2  -1 -15   17.67    0.90
   3   2  -7   23.58    0.77
   4  -6 -17    1.45    0.41
   4  -1 -15   39.62    1.16
   5  -3 -16   11.59    0.75
   7   0  -8    0.03    0.41
  -1  -4 -14   69.26    1.12
  -1  -1 -11   28.42    0.74
   0   0 -11   -0.21    0.46
   1   1 -10  180.73    2.07
   2  -5 -17   16.71    0.73
   3  -4 -17    4.12    0.57
   3  -2 -16   11.51    0.80
   3  -1 -15   34.30    1.10
   4   1 -11   59.79    1.51
   6  -1 -13    0.81    0.87
   6   0 -11   16.35    1.03
   7  -4 -14    1.39    0.40
   7  -1 -11   -0.22    0.66
   0  -2 -14  144.28    1.71
   1  -7 -16    1.41    0.33
   1  -2 -15   33.99    1.01
   1  -1 -14   11.23    0.77
   2   0 -13   94.43    1.61
   4   0 -13  107.29    1.98
   5  -4 -16    2.29    0.59
   7  -5 -14    2.55    0.33
   1  -4 -16   16.63    0.78
   1   0 -12   -0.38    0.49
   4  -3 -16    2.16    0.58
   5  -5 -16    2.79    0.51
   7  -3 -13    1.70    0.62
   7  -2 -12   17.56    1.05
   7  -1 -10   13.68    0.98
  -1  -3 -13   14.68    0.60
   0   0 -10  196.09    1.82
   1  -6 -16    5.84    0.49
   1  -5 -16    1.61    0.47
   2  -2 -15   28.92    1.03
   2  -1 -14   10.29    0.77
   3  -3 -16   17.65    0.87
   4  -1 -14   46.26    1.30
   6  -6 -15    0.67    0.28
   6   0 -10    2.29    0.80
   8  -4 -11    2.16    0.59
   8  -3 -10    0.99    0.71
  -1  -1 -10  122.08    1.28
   0  -5 -15   50.91    1.01
   1  -1 -13   44.23    1.11
   1   1  -8   37.62    0.96
   2  -7 -16    1.94    0.41
   2   0 -12  310.08    2.75
   3  -2 -15   23.87    0.98
   3  -1 -14    8.83    0.82
   4  -7 -16    3.69    0.40
   4   0 -12   18.77    1.13
   5  -3 -15    0.92    0.58
   5   1  -8    3.35    0.59
   0  -2 -13    0.03    0.53
   1  -2 -14   50.59    1.22
   3   0 -12   -0.22    0.66
   4  -6 -16    1.70    0.52
   5   1  -7   45.32    1.10
   6   0  -9    1.91    0.76
   7  -2 -11    2.69    0.93
   7  -1  -9    1.19    0.74
  -1  -4 -13   25.22    0.71
   0   0  -9    0.32    0.46
   2  -6 -16   12.95    0.65
   3  -6 -16    6.54    0.61
   3   1  -9    1.12    0.53
   5  -4 -15   11.31    0.78
   7  -5 -13    8.24    0.52
   7  -3 -12    2.74    0.69
   8  -3  -9   11.22    0.85
  -1  -2 -11    8.98    0.45
   1  -4 -15   34.38    1.00
   2  -1 -13   90.70    1.50
   3  -3 -15   58.80    1.37
   4  -3 -15    7.58    0.71
   4  -2 -14    4.19    0.81
   4  -1 -13   28.81    1.10
   4   0 -11   21.42    1.21
   4   1  -8   37.49    0.99
   5  -7 -15    1.69    0.35
   5   1  -6   64.94    1.12
   8  -4 -10    0.47    0.62
  -1  -5 -13    2.55    0.39
   0  -4 -14   55.19    1.09
   1  -7 -15    3.01    0.40
   1  -1 -12   22.64    0.82
   1   0 -10    0.23    0.47
   2  -8 -15    1.71    0.32
   2   0 -11   85.18    1.43
   3  -2 -14   72.86    1.45
   3  -1 -13    3.39    0.63
   5  -6 -15    3.13    0.42
   5  -3 -14   11.92    0.87
   5   0 -10    0.13    0.74
   6  -5 -14    1.67    0.48
   6   0  -8    5.21    0.60
   7  -1  -8    2.64    0.58
   0  -7 -14   -0.07    0.37
   0  -5 -14    0.30    0.52
   1  -6 -15   14.84    0.66
   1  -5 -15   23.07    0.82
   3  -8 -15   -0.10    0.36
   3   0 -11    0.23    0.59
   4  -4 -15    0.36    0.53
   4   1  -7   99.61    1.39
   5  -2 -13   21.71    0.97
   6  -6 -14    2.59    0.37
   7  -4 -12    0.06    0.51
   7  -2 -10   49.37    1.40
   8  -5 -10   -0.05    0.45
   0  -6 -14   64.47    1.10
   0  -3 -13  172.26    1.78
   1  -2 -13   12.41    0.66
   3  -4 -15    6.02    0.68
   4  -1 -12    6.01    0.87
   6  -1 -10    4.76    0.78
   6   0  -7    2.39    0.52
   7  -3 -11    0.57    0.73
   8  -3  -8    2.72    0.72
  -1  -4 -12   23.06    0.70
   2  -7 -15    4.68    0.47
   2  -5 -15    1.26    0.56
   2  -3 -14   20.50    0.93
   2  -1 -12   24.28    0.84
   3  -1 -12   97.09    1.62
   4  -5 -15    0.98    0.55
   4  -3 -14    3.03    0.58
   4  -2 -13    5.90    0.79
   4   0 -10   25.03    1.02
   4   1  -6  112.62    1.36
   5  -8 -14    0.45    0.31
   5  -4 -14    3.22    0.60
   6  -4 -13    0.66    0.51
   8  -4  -9    1.70    0.61
   1  -8 -14    0.82    0.30
   1  -1 -11   31.05    0.80
   3  -6 -15    0.75    0.51
   3  -5 -15    4.65    0.65
   3  -3 -14   17.40    0.85
   7  -2  -9   14.92    0.91
  -1  -5 -12    5.22    0.47
   0  -8 -13   -0.08    0.31
   0  -4 -13    0.13    0.42
   3  -2 -13   53.94    1.23
   5  -7 -14    0.57    0.37
   5  -6 -14    2.30    0.52
   5  -3 -13   10.00    0.78
   5  -2 -12   12.87    0.90
   5   0  -8    0.19    0.57
   6  -7 -13   -0.19    0.29
   6  -1  -9    4.74    0.69
   7  -4 -11   13.60    0.82
   7  -3 -10    2.29    0.88
   8  -5  -9    2.60    0.55
  -1  -6 -12   33.54    0.76
   1  -9 -13    0.29    0.25
   1  -7 -14   18.49    0.70
   1  -5 -14   39.23    1.01
   1  -3 -13   15.67    0.71
   2  -4 -14   24.14    0.97
   2   0  -9   72.71    1.29
   4  -8 -14    0.09    0.35
   4  -1 -11   54.38    1.32
   6  -6 -13    0.27    0.35
   8  -6  -9    0.75    0.38
   0  -5 -13   33.15    0.91
   1  -6 -14   18.38    0.73
   2  -8 -14    9.57    0.49
   2  -1 -11   54.51    1.09
   3  -4 -14   15.61    0.84
   3   0  -9    0.27    0.47
   4  -3 -13   18.59    0.92
   7  -5 -11    1.57    0.52
   1  -1 -10  129.17    1.42
   2  -5 -14   16.90    0.78
   2  -3 -13   39.20    1.03
   4  -2 -12   84.95    1.56
   5   0  -7   -0.30    0.40
   6  -8 -12    0.23    0.31
   6  -1  -8    1.51    0.57
   2  -7 -14    3.21    0.50
   3  -7 -14    1.94    0.49
   3  -6 -14   10.30    0.81
   3  -5 -14    7.07    0.68
   3  -3 -13    0.10    0.54
   3  -2 -12    4.22    0.55
   4  -9 -13    4.95    0.41
   5  -3 -12    7.33    0.70
   5  -2 -11   38.63    1.18
   7  -4 -10    0.14    0.64
   7  -3  -9   13.72    0.97
   8  -5  -8    2.66    0.59
   8  -4  -7    2.13    0.71
   1  -8 -13    0.58    0.36
   1  -2 -11    9.24    0.55
   2  -9 -13    1.88    0.30
   2   0  -8  756.55    3.72
   3   0  -8   -0.29    0.40
   4  -4 -13   22.53    0.96
   5  -7 -13    1.12    0.39
   5   0  -6    0.26    0.41
   6  -7 -12    0.78    0.32
   6  -6 -12    0.40    0.46
   7  -2  -7    4.67    0.64
   8  -6  -8    0.82    0.42
   1  -5 -13    3.26    0.65
   2 -10 -12    0.98    0.22
   2  -4 -13   22.78    0.86
   2  -1 -10  236.96    2.04
   3 -10 -12    3.15    0.33
   3  -1 -10   73.91    1.29
   5  -9 -12    2.66    0.37
   6  -2  -9    5.34    0.80
   6  -1  -7   23.00    0.86
   7  -5 -10    1.59    0.57
   1  -7 -13   13.79    0.69
   1  -6 -13   11.93    0.74
   3  -4 -13   17.32    0.81
   4  -8 -13    6.07    0.52
   4  -3 -12   38.99    1.08
   4  -2 -11   18.96    0.84
   4   0  -7   17.16    0.68
   5  -4 -12   14.64    0.83
   5  -2 -10    4.82    0.80
   8  -5  -7    2.43    0.58
   8  -4  -6    5.17    0.73
   0  -5 -12   -0.36    0.40
   1  -9 -12    0.37    0.30
   2  -8 -13    3.69    0.46
   3  -8 -13    0.35    0.41
   3  -3 -12   16.17    0.75
   3  -2 -11   15.26    0.70
   4  -7 -13    1.14    0.49
   5   0  -5   -0.02    0.31
   6  -8 -11    0.59    0.35
   6  -1  -6   56.27    1.17
   0  -6 -12   71.95    1.17
   2  -6 -13   12.88    0.84
   3  -5 -13   16.19    0.84
   3   0  -7    0.07    0.39
   5  -8 -12    0.27    0.36
   5  -5 -12   -0.28    0.52
   6  -5 -11    3.35    0.58
   8  -6  -7   -0.19    0.45
   0  -4 -11    0.34    0.39
   2  -1  -9   18.14    0.62
   3  -7 -13    4.23    0.60
   3  -6 -13    8.19    0.72
   3  -1  -9    0.91    0.40
   4   0  -6    3.21    0.42
   5  -7 -12    1.28    0.45
   6  -9 -10    0.27    0.30
   6  -7 -11    0.39    0.39
   6  -2  -8    6.60    0.77
   7  -5  -9    9.15    0.76
   0  -3 -10    0.00    0.32
   1  -8 -12   13.92    0.62
   1  -3 -11   14.79    0.59
   2  -9 -12    5.01    0.40
   2  -4 -12   53.60    1.16
   3  -4 -12   47.55    1.20
   4 -10 -11    1.46    0.31
   4  -3 -11   80.08    1.45
   5  -9 -11    0.24    0.35
   6  -3  -9   16.86    1.00
   7  -4  -8    2.11    0.90
   7  -3  -7    4.56    0.72
   8  -5  -6    3.12    0.56
  -1  -5 -10    0.25    0.31
   2  -2 -10   12.14    0.56
   3 -10 -11    1.54    0.37
   3  -2 -10    4.10    0.46
   4  -8 -12    2.25    0.50
   5 -10 -10    0.18    0.27
   5  -3 -10   16.30    0.85
   5  -1  -7   49.11    1.12
   8  -6  -6    0.64    0.45
   0  -8 -11    0.14    0.38
   0  -5 -11   25.32    0.76
   1  -7 -12    0.68    0.45
   1  -6 -12   41.34    1.01
   2  -3 -11    8.68    0.56
   3  -3 -11   10.62    0.62
   4  -7 -12    0.37    0.51
   4  -6 -12    2.51    0.58
   6  -8 -10    1.98    0.40
   6  -2  -7   18.15    0.87
  -1  -7 -10    2.54    0.39
  -1  -6 -10    2.60    0.39
   2  -8 -12    8.06    0.58
   2  -1  -8  127.03    1.38
   3  -8 -12    1.63    0.49
   3  -5 -12    6.77    0.64
   3  -1  -8   27.45    0.77
   5  -5 -11   15.31    0.84
   6  -7 -10    3.12    0.50
   6  -6 -10    6.20    0.64
   7  -5  -8   13.44    0.90
   7  -3  -6   26.94    1.03
   8  -5  -5   13.28    0.73
  -1  -4  -9    0.04    0.22
   0  -7 -11   11.71    0.54
   0  -6 -11   -0.06    0.37
   1  -9 -11    1.13    0.30
   2  -6 -12   34.34    1.02
   3  -6 -12   28.71    1.04
   4  -9 -11    1.49    0.43
   4  -4 -11   63.59    1.32
   4  -3 -10   65.84    1.35
   4  -2  -9    7.10    0.56
   5  -6 -11   25.91    0.94
   5  -1  -6   69.59    1.25
   6  -9  -9    1.95    0.35
   6  -3  -8    5.50    0.81
   8  -6  -5    0.91    0.47
   0  -9 -10   -0.13    0.30
   1 -11  -9    0.46    0.20
   1 -10 -10    3.61    0.34
   3  -4 -11   27.87    0.93
   4 -10 -10    0.81    0.35
   5  -9 -10    2.04    0.38
   5  -3  -9   29.24    1.03
   6 -10  -8    0.53    0.23
   6  -2  -6    1.00    0.62
   7  -6  -8    2.91    0.46
   8  -7  -5    0.75    0.32
   8  -5  -4   12.21    0.72
   1  -8 -11   34.28    0.89
   2  -9 -11    4.48    0.44
   2  -3 -10   15.19    0.66
   2  -2  -9   10.97    0.51
   3  -9 -11    0.20    0.40
   3  -3 -10    6.64    0.51
   3  -2  -9   33.03    0.84
   4  -8 -11    1.50    0.52
   4  -5 -11   12.72    0.75
   5 -10  -9    1.18    0.33
   7  -3  -5   45.28    1.23
   0 -10  -9   -0.21    0.28
   1  -6 -11   29.41    0.95
   2 -10 -10    2.40    0.36
   3 -11  -9    0.01    0.23
   3  -1  -7   76.41    1.17
   4  -6 -11    7.40    0.70
   5  -8 -10    0.16    0.49
   5  -5 -10   23.46    0.93
   6  -8  -9    0.93    0.35
   8  -6  -4    3.27    0.49
   0  -8 -10   24.22    0.72
   0  -5 -10   -0.14    0.30
   1  -7 -11   17.98    0.74
   2  -5 -11   40.16    1.06
   3  -8 -11    8.23    0.67
   3  -5 -11   15.52    0.82
   4  -4 -10   37.21    1.04
   4  -2  -8   25.99    0.81
   5  -7 -10   14.02    0.79
   5  -6 -10    0.99    0.63
   5  -1  -5  146.42    1.60
   6  -7  -9    1.12    0.42
   6  -6  -9    3.09    0.53
   6  -3  -7    0.19    0.60
   7  -6  -7    0.45    0.49
   8  -7  -4    3.58    0.39
  -1  -6  -9    0.51    0.34
   1  -4 -10    7.63    0.46
   2  -7 -11    4.02    0.61
   2  -6 -11   99.48    1.62
   3  -7 -11    7.61    0.67
   3  -6 -11   12.55    0.78
   4  -3  -9    0.97    0.44
   4  -1  -6  125.45    1.55
   5  -4  -9   39.85    1.10
   5  -3  -8    2.34    0.58
   6 -10  -7    0.95    0.26
   6  -9  -8    1.05    0.30
   6  -2  -5   26.09    0.84
   7  -7  -7    1.43    0.36
   8  -8  -3    0.19    0.28
  -1  -7  -9    2.93    0.35
   0  -7 -10   -0.36    0.36
   0  -6 -10   12.28    0.56
   2  -4 -10   19.28    0.70
   3  -4 -10   58.94    1.19
   3  -2  -8   22.53    0.68
   4 -10  -9    0.15    0.35
   5 -11  -7    1.18    0.26
   8  -6  -3    9.37    0.58
   0  -4  -9   -0.15    0.24
   1 -11  -8    1.41    0.27
   1 -10  -9    1.00    0.31
   2  -3  -9   58.92    1.04
   2  -2  -8  139.98    1.42
   3  -3  -9   51.58    1.03
   4  -8 -10   -0.34    0.49
   4  -5 -10    3.68    0.58
   5 -10  -8    0.27    0.32
   5  -1  -4  175.50    1.63
   6  -8  -8    1.21    0.38
   7  -8  -6    1.13    0.35
   8  -8  -2    2.23    0.31
   0  -9  -9    0.56    0.29
   0  -3  -8   -0.08    0.22
   1  -8 -10   52.04    1.10
   3 -10  -9    0.14    0.42
   4  -7 -10    2.21    0.55
   4  -6 -10   54.78    1.32
   4  -2  -7   44.32    1.00
   5  -5  -9    9.94    0.75
   5  -2  -6   35.48    1.00
   6  -7  -8    2.09    0.45
   6  -6  -8    6.80    0.60
   6  -4  -7    3.86    0.65
   7  -9  -5   -0.10    0.26
   7  -7  -6    1.10    0.42
   7  -6  -6    0.23    0.43
   7  -3  -3   -0.05    0.40
   1  -7 -10    2.78    0.59
   2 -11  -8    0.19    0.24
   2 -10  -9   13.07    0.56
   2  -5 -10    1.64    0.45
   3  -8 -10   15.80    0.83
   3  -5 -10   24.75    0.89
   4  -4  -9   18.96    0.79
   4  -3  -8   19.10    0.76
   4  -1  -5  313.70    2.26
   5  -7  -9    1.64    0.47
   5  -6  -9   93.50    1.64
   5  -4  -8   34.38    1.07
   6 -10  -6    0.71    0.26
   6  -9  -7    0.98    0.31
   8  -7  -2    0.25    0.34
   2  -6 -10   44.54    1.19
   3  -7 -10   19.09    0.92
   3  -6 -10  117.61    1.85
   4 -11  -7    0.58    0.34
   4  -9  -9    0.96    0.49
   5 -11  -6    0.95    0.26
   5  -9  -8    1.00    0.48
   7  -5  -5    2.26    0.72
   7  -4  -4   17.19    1.06
   0  -8  -9   -0.07    0.31
   2  -7 -10    4.46    0.59
   3 -12  -6    0.06    0.19
   3  -4  -9   35.28    0.92
   4 -10  -8    0.92    0.44
   4  -5  -9   66.49    1.36
   5 -10  -7    0.78    0.33
   6  -8  -7    0.09    0.35
   7  -8  -5    0.65    0.30
  -1  -7   4    2.15    0.21
   0  -8   2   74.04    0.90
   0  -6  -1    0.64    0.27
   1  -9   2   47.01    0.82
   2 -10   4   14.47    0.51
   2 -10   9    9.22    0.31
   3 -10   2   13.11    0.51
   4  -5  -5    7.83    0.38
   6 -10   3    1.11    0.21
   6  -8  -2    2.75    0.49
  -1  -7   5   24.37    0.45
  -1  -7   6    9.63    0.30
  -1  -7   7   11.31    0.30
   0  -8   3   -0.15    0.28
   0  -8  10   15.31    0.34
   1  -9   3   10.96    0.52
   1  -9  10    4.43    0.24
   1  -8   0    5.79    0.43
   1  -5  -3   54.89    0.76
   2 -10   6    6.59    0.39
   2 -10   8    1.41    0.23
   2  -9  12    3.64    0.21
   2  -5  -4  157.93    1.21
   3 -10  10    2.30    0.20
   4 -10   2    0.20    0.31
   5 -10   2   -0.17    0.24
   6  -9   0    8.91    0.44
   6  -7  -3   23.52    0.78
   7  -7  -2   10.43    0.56
   2  -9   1   37.77    0.82
   2  -8  -1   43.50    0.92
   3 -10   3   11.67    0.49
   3  -9   0   34.85    0.84
   3  -8  -2   15.47    0.60
   3  -6  -4   10.83    0.41
   5 -10   3    3.07    0.33
   5  -8  -2    6.87    0.59
   6 -10   4    1.10    0.18
   7  -9   2    0.86    0.25
  -1  -6   3   32.80    0.53
   0  -8   9    0.04    0.17
   0  -7   1  116.58    1.12
   1  -9   4    2.73    0.35
   1  -7  -1   41.64    0.79
   1  -6  -2  184.34    1.42
   3 -10   9    0.21    0.18
   4 -10   3    2.71    0.33
   4 -10  10    0.56    0.15
   4  -9   0   19.59    0.70
   4  -6  -4    7.00    0.45
   5  -6  -4   17.97    0.63
   6 -10   5    1.06    0.17
   6 -10   6    0.35    0.16
   6 -10   7    0.70    0.16
   6 -10   8    0.77    0.13
   8  -8   2    2.92    0.29
   0  -8   5    0.12    0.21
   0  -8   6   38.93    0.62
   0  -8   7   -0.07    0.25
   0  -8   8    6.04    0.28
   0  -6   0    0.82    0.27
   1  -9   5    0.49    0.27
   1  -9   8    0.28    0.22
   1  -8   1    4.42    0.39
   2  -9   2   13.12    0.56
   2  -7  -2   89.99    1.12
   2  -6  -3   25.57    0.56
   3 -10   5    4.10    0.36
   3 -10   6    1.08    0.28
   3 -10   7    2.17    0.31
   4 -10   4    4.64    0.34
   4 -10   9    0.15    0.20
   4  -7  -3   15.19    0.57
   5 -10   4    0.86    0.24
   5 -10   9    0.77    0.15
   5  -7  -3   13.67    0.61
   6  -8  -1   12.04    0.64
   7  -8   0   15.87    0.59
  -1  -6   4   95.78    0.83
   0  -7   2   -0.25    0.22
   3  -9   1    7.41    0.48
   3  -8  -1    9.00    0.56
   4 -10   5    6.56    0.36
   4 -10   8    0.43    0.22
   5 -10   5    0.23    0.21
   5 -10   6   -0.05    0.22
   5 -10   7    0.19    0.21
   5 -10   8    0.37    0.15
   7  -9   3    1.38    0.23
  -1  -6   5    3.38    0.20
   1  -8   2    9.73    0.45
   1  -7   0   30.25    0.71
   2  -9   3    0.03    0.37
   2  -8   0    0.73    0.37
   3  -5  -4   83.28    0.89
   4 -10   7    0.70    0.23
   4  -9   1   12.07    0.53
   5  -9   1    1.62    0.37
   5  -8  -1    0.71    0.49
   6  -7  -2   11.72    0.70
   6  -6  -3   34.60    0.89
   8  -8   3    0.02    0.22
  -1  -6   6   29.00    0.44
  -1  -6   7    1.97    0.19
   0  -7   3   57.02    0.75
   1  -8  11   26.44    0.47
   1  -5  -2  106.41    0.99
   2  -9   4    1.72    0.43
   2  -9  10   10.35    0.35
   3  -9   2    4.12    0.45
   3  -7  -2   45.77    0.83
   3  -6  -3   20.78    0.55
   4  -8  -1    1.46    0.40
   4  -5  -4   12.79    0.48
   7  -9   5    0.36    0.19
   7  -8   1    5.23    0.46
   0  -6   1    0.09    0.23
   1  -8   3    0.36    0.28
   1  -6  -1    4.53    0.34
   2  -9   5    1.32    0.38
   2  -8   1   39.60    0.85
   4  -9   2    5.23    0.50
   5  -9   2   11.98    0.53
   6  -9   3    4.91    0.36
   7  -9   6    0.78    0.19
   7  -9   7    0.95    0.17
   7  -9   8   -0.03    0.12
   8  -8   4    1.22    0.23
   0  -7  10    0.15    0.17
   1  -8  10   38.68    0.59
   2  -9   6    6.93    0.40
   3  -9   3   19.95    0.62
   3  -8   0    6.13    0.49
   4  -6  -3    6.68    0.45
   5  -7  -2    0.01    0.38
   5  -6  -3   17.24    0.65
   1  -8   4    9.72    0.43
   1  -7   1   36.94    0.70
   3  -9   4   14.64    0.60
   3  -9  10    2.20    0.28
   4  -9   3    8.74    0.53
   4  -9  11    0.76    0.20
   4  -8   0    6.44    0.51
   5  -9   3    3.35    0.35
   6  -9   4    0.26    0.23
   6  -9  10    0.69    0.14
   8  -8   5    0.51    0.17
   0  -7   5    2.75    0.24
   0  -7   6    0.02    0.21
   0  -7   8   -0.23    0.19
   0  -6   2    8.27    0.33
   1  -8   9    2.25    0.25
   2  -8   2    0.66    0.34
   2  -8  12    6.37    0.29
   3  -7  -1   43.20    0.89
   4  -4  -4   31.38    0.59
   6  -9   5    2.14    0.26
   6  -9   9    1.24    0.20
   7  -7   0   -0.43    0.41
   8  -7   2    0.42    0.36
   8  -6   0    6.65    0.46
   0  -7   7    8.22    0.30
   1  -8   7    1.56    0.26
   1  -7   2   53.21    0.82
   1  -6   0    1.28    0.29
   2  -7   0   86.87    1.14
   3  -9   5    4.36    0.41
   3  -9   6    3.25    0.34
   3  -9   8    2.36    0.33
   3  -8   1    7.99    0.50
   3  -8  13    0.12    0.18
   3  -5  -3   22.51    0.50
   4  -9   4    3.84    0.37
   5  -9   4    5.31    0.38
   6  -9   6    1.60    0.23
   6  -9   7    0.79    0.22
   6  -6  -2   71.68    1.26
   9  -6   3    0.35    0.26
   1  -7  12    0.31    0.19
   2  -8   3    7.79    0.44
   4  -9   5    7.40    0.42
   4  -9   9    0.79    0.27
   4  -8   1    0.75    0.37
   5  -9   5    6.74    0.38
   5  -9   9    0.10    0.23
   5  -8   1    0.02    0.33
   5  -7  -1   20.40    0.70
   2  -8  11    7.25    0.31
   3  -8   2   14.97    0.57
   4  -9   7    1.53    0.29
   4  -9   8    0.52    0.26
   5  -9   6    0.11    0.24
   5  -9   7    0.12    0.23
   5  -9   8    0.88    0.23
   5  -5  -3    6.22    0.48
   8  -7   3    2.56    0.37
   1  -7   3   19.70    0.50
   2  -8   4   32.13    0.71
   2  -8  10   18.11    0.48
   2  -7   1   14.59    0.53
   3  -8  12    1.41    0.24
   3  -7   0   19.73    0.64
   4  -6  -2   26.65    0.66
   4  -5  -3    4.40    0.31
   5  -6  -2   77.24    1.13
   6  -8  12    0.29    0.15
   7  -8  10    1.09    0.17
   8  -6   1    0.79    0.41
   9  -6   4    0.77    0.26
   1  -7  11   13.55    0.38
   1  -6   1    3.80    0.31
   2  -8   5    7.83    0.42
   3  -8   3    6.25    0.44
   5  -8   2    6.58    0.46
   6  -8   3    3.94    0.37
   7  -8   5    0.21    0.23
   8  -7   4    3.86    0.34
   0  -6   5    0.20    0.19
   0  -6  10    9.48    0.29
   1  -7   4    2.39    0.27
   2  -8   6   11.73    0.47
   2  -8   7    1.85    0.32
   2  -8   9    9.99    0.38
   2  -7  13    4.72    0.26
   4  -7   0    4.95    0.45
   6  -6  -1  102.63    1.46
   7  -8   6    0.68    0.21
   7  -8   7    0.48    0.19
   7  -8   8    1.05    0.18
   7  -8   9    1.73    0.19
   8  -5   0    0.93    0.38
   0  -6   9    0.15    0.17
   1  -7  10    1.74    0.23
   2  -7   2   84.29    1.05
   3  -8   4   51.83    0.89
   3  -8  11    5.38    0.30
   3  -7   1   40.69    0.86
   3  -7  14    1.44    0.18
   3  -6  -1   44.10    0.78
   4  -8   3   19.20    0.61
   5  -8   3   48.19    0.86
   6  -8   4    3.39    0.36
   6  -8  11    0.43    0.16
   6  -7   1    0.00    0.51
   7  -6   0    0.46    0.48
   8  -7   5    1.20    0.28
   0  -6   6   11.87    0.32
   0  -6   7    0.14    0.18
   0  -6   8    7.93    0.29
   1  -7   9    2.02    0.23
   1  -6   2  162.29    1.25
   3  -8   5    5.27    0.41
   5  -8  11    1.47    0.23
   5  -6  -1   32.65    0.82
   6  -8   5    0.13    0.27
   6  -8  10    1.60    0.20
   7  -5  -1   59.57    1.13
   8  -7   9    0.18    0.16
   8  -6   2    3.40    0.50
   9  -6   6    0.31    0.18
   1  -7   7   13.58    0.40
   1  -7   8    1.80    0.25
   2  -7   3    9.88    0.44
   2  -7  12    2.65    0.26
   3  -8   6    9.98    0.47
   4  -8   4    1.29    0.34
   4  -7   1    7.46    0.47
   4  -7  14    3.18    0.23
   5  -7   1   17.55    0.62
   5  -7  14    0.74    0.16
   5  -4  -3   46.43    0.79
   7  -7  12    0.61    0.15
   8  -7   7    0.17    0.18
   8  -7   8    0.31    0.16
   3  -8   7    0.30    0.28
   3  -8   8    1.54    0.29
   3  -7   2   43.68    0.83
   4  -8   5   25.77    0.65
   4  -8  10   -0.09    0.24
   4  -5  -2  101.01    1.04
   5  -8   5    8.85    0.44
   5  -8  10    0.53    0.22
   5  -5  -2   14.87    0.55
   6  -8   7    0.17    0.23
   6  -8   8    1.46    0.23
   1  -6   3   34.47    0.59
   1  -6  12   29.44    0.49
   2  -7   4    3.23    0.33
   2  -7  11    2.81    0.30
   2  -6  14    7.09    0.28
   3  -6   0    9.16    0.47
   4  -8   7    8.83    0.44
   4  -8   8    7.77    0.41
   4  -8   9    8.21    0.39
   5  -8   6    1.24    0.31
   5  -8   7    0.50    0.27
   5  -8   9    4.18    0.32
   6  -6   0    9.23    0.61
   7  -6   1   73.55    1.25
   8  -6   3   12.81    0.55
   8  -5   1    9.16    0.59
   4  -7   2   42.72    0.84
   5  -7   2    0.12    0.34
   7  -7  11    2.11    0.20
   9  -5   4   11.66    0.50
   1  -6   4  107.14    0.97
   2  -7   5    0.90    0.27
   3  -7   3   15.09    0.53
   3  -7  12    3.80    0.31
   6  -7   3   14.72    0.54
   6  -7  12    1.11    0.21
   6  -5  -1   53.19    1.04
   7  -7   5    8.77    0.41
   8  -6   4    4.11    0.42
   0  -5   5  324.31    1.40
   0  -5  10   -0.05    0.14
   1  -6  11   19.89    0.42
   2  -7   6    2.04    0.28
   2  -7   7    0.21    0.27
   2  -7   9    0.70    0.25
   2  -6   2   72.00    0.92
   4  -7   3   15.09    0.56
   4  -6  15    2.37    0.20
   5  -7   3   10.36    0.49
   5  -6  15    1.87    0.17
   6  -6   1   88.27    1.33
   7  -7   8    1.38    0.27
   7  -7   9    0.42    0.20
   7  -6   2    0.95    0.44
   0  -5   6    0.12    0.17
   1  -6   5    3.37    0.25
   1  -6  10    2.21    0.25
   1  -5   2   96.93    0.90
   2  -6  13   10.70    0.36
   3  -7   4   11.84    0.48
   3  -6   1   43.76    0.80
   4  -7  12    0.30    0.23
   5  -7  12    1.20    0.22
   5  -5  -1    1.92    0.35
   6  -7   4    9.77    0.47
   6  -7  11    0.43    0.20
   7  -6  13    0.55    0.15
   8  -6   5    1.07    0.31
   9  -5   6    2.09    0.30
   0  -5   7   81.12    0.70
   0  -5   8    0.07    0.16
   0  -5   9    4.17    0.21
   1  -6   9    0.26    0.22
   3  -7   5   15.46    0.53
   3  -6  14    7.66    0.32
   4  -7   4   13.33    0.52
   4  -6   1   59.30    0.97
   5  -7   4    7.94    0.46
   5  -4  -2   77.42    1.04
   6  -7   5   10.50    0.46
   8  -6   9    0.77    0.23
   9  -5   7   -0.11    0.23
   9  -5   8    1.09    0.23
   1  -6   7    2.30    0.23
   1  -6   8    5.58    0.27
   2  -6   3   22.08    0.54
   3  -7   6    6.74    0.40
   3  -7   9    3.90    0.40
   5  -7  11    0.78    0.24
   6  -7   6    3.06    0.34
   6  -7  10    2.14    0.26
   7  -6   3   29.79    0.78
   8  -6   7    0.06    0.22
   8  -6   8    0.23    0.20
   2  -6  12   24.83    0.49
   2  -5   1   41.45    0.69
   3  -7   7    7.84    0.41
   3  -7   8    6.97    0.39
   3  -6   2    1.47    0.31
   4  -7   5   10.79    0.48
   4  -6  14    7.55    0.33
   4  -5  16    0.16    0.14
   5  -7   5    0.68    0.32
   5  -6  14    1.88    0.22
   5  -5  16    2.53    0.16
   6  -7   7    1.87    0.29
   6  -7   8    1.75    0.28
   6  -5   0   69.36    1.19
   7  -6  12    1.53    0.20
   8  -5   3   19.00    0.70
   8  -4   1    3.27    0.53
   1  -5   3   44.75    0.61
   2  -6   4   21.02    0.52
   3  -6  13    6.08    0.34
   4  -7   6    2.20    0.33
   4  -7   7    2.71    0.37
   4  -7   8   13.43    0.49
   4  -7   9    8.99    0.44
   4  -6   2   28.41    0.72
   5  -7   6    6.75    0.42
   5  -7   7    3.63    0.34
   5  -7   8    9.13    0.43
   5  -7   9    1.78    0.31
   5  -6   2   63.11    1.00
   6  -6  13    0.39    0.21
   9  -4   4    0.27    0.36
   1  -5  12    4.08    0.26
   2  -6  11   71.62    0.83
   3  -6   3   22.55    0.58
   5  -5   0   50.87    0.93
   6  -6   3   20.14    0.62
   6  -5  15   -0.03    0.14
   6  -4  -1    9.40    0.56
   7  -6   5    2.26    0.35
   7  -6  11    0.16    0.19
   8  -5   4   14.74    0.64
   8  -5  12    0.49    0.15
   1  -5   4   94.65    0.87
   2  -6   5    9.36    0.38
   2  -6  10   33.28    0.63
   3  -5  15    3.60    0.23
   7  -6   6    0.41    0.30
   7  -6  10    1.41    0.24
   7  -5   2    2.67    0.52
   9  -4   5    1.15    0.32
   2  -6   6    7.65    0.35
   2  -6   9    2.19    0.31
   2  -5   2   40.62    0.67
   3  -5   1  188.81    1.50
   4  -6   3    6.25    0.41
   4  -4  -1  161.10    1.30
   5  -6   3   11.84    0.51
   5  -4  -1  723.73    3.09
   6  -6  12    0.17    0.21
   6  -5   1   48.23    1.03
   7  -6   7    0.28    0.28
   7  -6   8    2.58    0.31
   7  -6   9    1.44    0.27
   8  -5   5   12.81    0.54
   8  -5  11    1.67    0.22
   8  -4   2   24.90    0.84
   9  -4   6    0.91    0.34
   9  -4  10    0.42    0.17
   9  -3   3   16.00    0.64
   1  -5  11   26.53    0.47
   2  -6   7   26.67    0.56
   3  -6   4   10.85    0.45
   4  -5  15    0.47    0.17
   5  -6  12    0.77    0.29
   5  -5  15    2.64    0.20
   5  -3  -2  279.45    1.81
   6  -6  11    1.90    0.28
   7  -5  13    8.30    0.30
   8  -5  10    0.39    0.21
   9  -4   8    0.38    0.28
   1  -5  10    0.30    0.20
   2  -5  13    6.78    0.33
   3  -6   5   19.04    0.54
   3  -4  16    0.78    0.17
   4  -6   4    6.60    0.41
   4  -5   1  189.89    1.57
   5  -6   4   12.70    0.52
   6  -6   5    8.75    0.47
   6  -6  10    5.60    0.39
   6  -5  14    1.30    0.20
   6  -4  16    0.16    0.11
   7  -5   3   14.30    0.65
   7  -4  15    2.15    0.15
   8  -5   7    1.06    0.29
   8  -5   8    1.98    0.29
   8  -5   9    2.06    0.29
   8  -4  13    0.02    0.15
   8  -3   1    1.54    0.46
   1  -5   9    4.62    0.28
   2  -5   3   44.08    0.69
   3  -6   6    2.85    0.33
   4  -6  11    5.01    0.35
   5  -6   5   14.75    0.59
   5  -6  11   20.83    0.55
   6  -6   6    0.66    0.33
   6  -6   7    1.35    0.32
   6  -6   8    5.76    0.43
   6  -6   9    2.56    0.32
   6  -4   0    1.94    0.48
   8  -4   3   27.10    0.88
   1  -5   7   23.76    0.46
   1  -5   8    2.96    0.22
   3  -6   7    0.51    0.28
   3  -6   8   40.97    0.73
   3  -6   9   10.30    0.43
   3  -5   2   57.68    0.85
   4  -6   5    6.94    0.41
   4  -6  10   43.51    0.80
   4  -4  16    0.83    0.18
   5  -6  10    0.95    0.31
   5  -4  16    1.40    0.18
   7  -5  12    0.75    0.23
   2  -5  12   12.43    0.41
   4  -6   6    2.53    0.33
   4  -6   7    3.25    0.36
   4  -6   8    0.39    0.37
   4  -6   9   21.61    0.61
   4  -5   2  109.80    1.22
   4  -5  14    1.37    0.25
   5  -6   7   13.17    0.52
   5  -6   8    0.25    0.29
   5  -6   9   75.87    1.01
   5  -5   2   11.63    0.50
   5  -4   0   68.44    1.08
   6  -5  13    0.65    0.22
   7  -5  11    1.28    0.26
   8  -4   4    5.76    0.61
   8  -4  12    2.06    0.22
   9  -3   5    8.48    0.59
   9  -3  11    1.34    0.19
   2  -5   4  154.33    1.24
   3  -5  13   13.89    0.44
   4  -4   0  483.97    2.44
   5  -3  17    0.96    0.14
   7  -5   5    1.52    0.36
   7  -5  10    1.50    0.34
   7  -4  14    1.85    0.18
   8  -3  14    0.24    0.12
   9  -2   3    5.22    0.57
   2  -5   5    4.02    0.33
   2  -5  11   31.58    0.60
   2  -4  14   20.30    0.47
   3  -5   3   25.57    0.61
   3  -4  15    6.04    0.31
   4  -5  13    0.52    0.32
   4  -3  17    7.38    0.24
   5  -5  13    0.85    0.27
   6  -5  12    2.85    0.31
   7  -5   6    7.28    0.45
   7  -5   7    0.69    0.35
   7  -5   8   10.32    0.53
   7  -5   9    8.27    0.43
   8  -4   5   10.71    0.59
   8  -4  11    2.30    0.27
   8  -3   2   22.47    0.88
   9  -3   6    0.42    0.36
   1  -4  12   20.25    0.42
   2  -5  10    0.79    0.29
   3  -5  12    6.00    0.41
   4  -5   3    4.08    0.36
   5  -5   3    5.15    0.40
   5  -3  -1   32.45    0.72
   6  -5   4    0.80    0.38
   7  -4  13    7.43    0.34
   8  -4  10    1.02    0.29
   9  -3   7   16.24    0.57
   9  -3   8    0.15    0.31
   2  -5   6   46.95    0.71
   2  -5   7   18.51    0.50
   3  -5   4   88.60    1.05
   3  -4   1  222.03    1.59
   4  -4  15    0.26    0.24
   5  -4  15    8.55    0.31
   6  -5   5    2.76    0.39
   6  -5  11    2.83    0.34
   6  -3  16    1.73    0.18
   7  -4   3    7.37    0.63
   7  -3  15    3.82    0.19
   8  -4   8    6.98    0.45
   8  -4   9    0.94    0.32
   8  -3  13    2.80    0.20
   8  -2   1   -0.01    0.40
   9  -2   4    0.94    0.63
   9  -2  12    0.21    0.13
   1  -4  11   25.12    0.49
   4  -5   4   12.09    0.52
   5  -5   4   11.33    0.50
   5  -4   1  724.09    3.35
   6  -5   6   11.28    0.51
   6  -5  10    9.05    0.45
   6  -3   0   -0.23    0.54
   6  -2  17    0.43    0.13
   3  -5   5    5.37    0.36
   3  -3  16   11.56    0.33
   5  -5   5    5.94    0.47
   5  -5  11   13.08    0.50
   6  -5   7    9.67    0.48
   6  -5   8   29.53    0.72
   6  -5   9    4.61    0.41
   6  -4   2   52.27    1.04
   7  -4  12   -0.09    0.25
   9  -2  11   11.32    0.33
   1  -4  10    6.68    0.30
   2  -3  15   29.66    0.51
   3  -5   6    8.52    0.40
   3  -5   9    3.48    0.37
   4  -5   5    5.45    0.38
   4  -3  16    1.50    0.21
   5  -5   6    1.10    0.38
   5  -5  10   19.02    0.58
   5  -3  16    7.97    0.28
   6  -4  13    1.05    0.32
   6  -2  -1   82.33    1.22
   7  -4  11   11.46    0.50
   7  -3  14    5.26    0.28
   8  -3   4   13.16    0.81
   8  -3  12    0.69    0.21
   9  -2   5    7.65    0.61
   9  -1   3    5.44    0.58
   1  -4   9    0.24    0.19
   3  -5   7   26.58    0.60
   3  -5   8   24.61    0.59
   3  -4   2  442.12    2.15
   4  -5   6    1.01    0.29
   4  -5   9   56.06    0.93
   4  -5  10    3.34    0.39
   4  -4  14    9.13    0.40
   5  -5   8    4.13    0.40
   5  -5   9    7.72    0.44
   8  -3  11    1.93    0.33
   8  -2   2    7.55    0.74
   9  -2   6    0.64    0.44
   9  -2  10    1.67    0.25
   1  -4   7   61.93    0.69
   1  -4   8   24.67    0.45
   2  -4  12   46.52    0.69
   3  -4  13   15.55    0.51
   4  -5   7    4.30    0.37
   4  -5   8    6.64    0.41
   4  -4   2   86.77    1.02
   7  -4   6    0.30    0.36
   7  -4   9   21.11    0.68
   7  -4  10    0.64    0.31
   8  -3   5    8.59    0.61
   9  -2   7    2.08    0.41
   9  -1  12    0.26    0.15
   2  -4   4  132.02    1.08
   5  -4  13    4.56    0.37
   6  -4  12    8.12    0.44
   7  -4   7    8.32    0.51
   7  -4   8    1.60    0.39
   7  -3  13    0.64    0.22
   7  -2  15    1.57    0.17
   8  -3   9   10.94    0.58
   9  -1   4    1.27    0.60
   2  -4  11    5.71    0.32
   3  -4   3   38.62    0.66
   3  -3  15   42.91    0.63
   5  -4   3   35.00    0.71
   5  -3  15    0.53    0.21
   6  -4  11   18.14    0.58
   7  -3   3    0.95    0.54
   7  -1  16    2.96    0.18
   8  -3   8    2.01    0.41
   8  -2   3    4.02    0.75
   9  -1  11    3.72    0.24
   2  -4   5  134.37    1.08
   2  -3  14   17.86    0.45
   3  -4  12   42.97    0.74
   4  -4   3    7.83    0.37
   4  -3  15    5.93    0.30
   5  -4  12   14.82    0.54
   6  -4   5    9.19    0.48
   6  -4  10   16.25    0.61
   6  -3  14    6.20    0.32
   7  -3  12    2.24    0.35
   9  -1   5    5.59    0.68
   1  -3  12   25.39    0.46
   2  -4  10   16.33    0.44
   5  -4   4    0.76    0.28
   5  -3   1   27.49    0.69
   6  -4   9   28.81    0.71
   8  -2  12    0.98    0.23
   8  -1  14    1.03    0.15
   2  -4   6   90.45    0.90
   2  -4   7   12.21    0.39
   2  -4   9    4.28    0.28
   3  -2  16    8.43    0.31
   5  -4  11   17.99    0.58
   5  -2  16    0.20    0.17
   5   0  18    0.01    0.11
   6  -4   7    3.35    0.38
   6  -4   8    5.96    0.42
   6  -3   2   11.11    0.55
   6  -3  13   13.32    0.50
   7  -3   4   12.20    0.65
   7  -3  11    0.53    0.33
   7  -2  14    5.84    0.28
   8  -2   4   -0.21    0.50
   8  -2  11    2.35    0.35
   9  -1   7   -0.08    0.48
   9   0  12    0.01    0.12
   2  -3  13   35.33    0.63
   3  -4   5   44.19    0.69
   4  -4  11   56.25    0.88
   4  -3  14    2.56    0.35
   5  -4   5    3.07    0.33
   5  -4  10   33.17    0.73
   5  -1  17    2.08    0.19
   6  -2  15    0.76    0.20
   7  -3  10    1.44    0.43
   7  -1   0    0.01    0.34
   8  -2   5    3.65    0.64
   8  -1   2    9.85    0.72
   1  -3  11   13.15    0.34
   2  -2  15   20.77    0.44
   3  -4   6   18.50    0.50
   3  -4   9   30.91    0.64
   3  -1  17    5.71    0.24
   4  -4  10   31.74    0.68
   4   0  18    1.22    0.15
   5  -4   6    3.30    0.34
   5  -4   7    2.07    0.31
   5  -4   8   26.54    0.65
   5  -4   9   34.95    0.74
   7  -3   6   23.35    0.72
   7  -3   9   10.25    0.54
   7  -2  13    0.61    0.28
   7  -1  15    5.04    0.23
   7   0  16   -0.05    0.13
   8  -1  13    1.48    0.19
   9   0   4    0.42    0.49
   3  -4   7   10.47    0.39
   3  -4   8   57.70    0.81
   4  -4   6    0.31    0.24
   4  -4   7   20.38    0.57
   4  -4   8    0.21    0.33
   4  -4   9   15.87    0.52
   6  -3  12   -0.27    0.33
   6   0  17    0.58    0.12
   7  -3   7    2.93    0.42
   7  -3   8   25.58    0.75
   8  -2   6    5.82    0.59
   8  -2   9   10.94    0.58
   8   0  14    0.19    0.16
   1  -3  10   57.83    0.66
   2  -3  12   18.02    0.49
   3  -3  13    0.19    0.28
   5  -2   0   27.67    0.64
   6  -3   4   13.12    0.57
   6  -3  11   23.77    0.71
   6  -2  14   32.39    0.62
   8  -1  12    0.66    0.22
   9   1  12    0.26    0.13
   1  -3   9   32.14    0.50
   1  -2  13   11.48    0.37
   3  -2  15   18.27    0.44
   4  -2  15    1.49    0.28
   5  -3  12    6.65    0.49
   5   1  18    0.12    0.12
   7  -2   3   10.53    0.66
   7  -2  12    9.74    0.43
   7  -1  14    0.96    0.24
   9   0   6   -0.18    0.48
   9   0   7    0.10    0.52
   9   0   8   -0.26    0.38
   5  -3   3    5.37    0.34
   5  -1  16   11.69    0.36
   6  -3   5    0.61    0.32
   6  -3  10   26.32    0.70
   7  -1   1   36.94    0.96
   8  -1   4    6.34    0.76
   8  -1  11    7.93    0.40
   8   0  13    0.41    0.20
   9   1   4    1.50    0.53
   2  -3  11    7.64    0.34
   2  -2  14    4.03    0.30
   3  -3  12   15.39    0.49
   4  -3  12   32.51    0.72
   4   1  18    0.01    0.13
   5  -3  11    3.49    0.39
   5  -2  14    7.79    0.42
   5   0  17   -0.13    0.14
   6  -3   6    3.42    0.38
   6  -3   7    0.26    0.33
   6  -3   8    3.65    0.43
   6  -3   9   10.86    0.54
   6  -2  13    6.04    0.38
   6  -1  15   11.70    0.37
   6   1  17    1.14    0.15
   7  -2  11    2.50    0.38
   7   0  15    0.05    0.16
   7   1  16    2.98    0.17
   8  -1  10    8.69    0.54
   8   1  14    1.08    0.17
   3  -1  16    0.59    0.19
   4  -1  16    3.77    0.25
   5  -3   4    1.20    0.27
   6  -2   2   93.24    1.25
   6  -1   0   13.81    0.59
   7  -1  13    3.52    0.30
   8  -1   5   17.62    0.82
   9   1   5    5.69    0.66
   1  -2  12   12.94    0.39
   2  -3  10   13.54    0.40
   3  -2  14   63.71    0.85
   3   0  17   -0.03    0.15
   4  -3  11   75.04    1.03
   4  -2  14    3.70    0.34
   4   0  17    2.47    0.20
   5  -3   5    3.33    0.37
   5  -3  10   14.38    0.57
   5  -2   1    3.57    0.33
   6  -2  12    3.61    0.45
   7  -2   6    7.49    0.55
   7  -2   8    1.27    0.51
   7  -2   9   15.11    0.65
   7  -1   2    5.88    0.66
   8  -1   6    6.11    0.64
   8  -1   8    4.08    0.55
   8   0  12    6.62    0.32
   9   1   6    0.86    0.56
   9   1   9    0.89    0.24
   2  -3   9   55.47    0.72
   2  -2  13   74.67    0.92
   3  -3   4   57.38    0.72
   4  -3   4   10.86    0.39
   4  -3  10   59.52    0.94
   5  -3   8    2.74    0.39
   5  -3   9   27.78    0.69
   5  -2  13   18.15    0.55
   6  -1  14    1.71    0.32
   7   2  16    0.02    0.11
   8   0   3   21.72    0.88
   9   1   7   -0.08    0.40
   9   1   8    2.39    0.33
   2  -3   7  148.77    1.12
   2  -1  15   13.46    0.38
   5  -3   7   41.78    0.78
   6   2  17    0.31    0.13
   7  -1  12    8.41    0.42
   7   1  15    4.86    0.24
   8   0  11   22.02    0.57
   8   1  13    1.79    0.21
   8   2  14    0.49    0.13
   3  -3   5   49.20    0.69
   3  -3   9   49.44    0.76
   3  -2  13   56.69    0.92
   4  -3   6    6.41    0.35
   4  -3   8   17.92    0.53
   4  -3   9    1.39    0.31
   4  -1  15   29.13    0.60
   4   2  18    0.58    0.14
   5   0  16    0.17    0.18
   5   1  17    1.97    0.18
   6   0  15   24.01    0.51
   8   0   4   10.88    0.83
   9   2   5    7.43    0.57
   1  -2  11    9.19    0.31
   2   0  16   24.15    0.45
   3  -3   6   75.00    0.86
   3  -3   7   42.68    0.68
   3  -3   8   72.21    0.88
   3  -1  15   26.80    0.54
   5  -2   2   26.69    0.60
   6  -2  10   21.06    0.70
   6  -1   1    0.78    0.41
   6  -1  13    0.76    0.31
   6   1  16    5.20    0.26
   7  -1  11    0.13    0.35
   8   0  10   46.51    0.87
   8   1  12    1.08    0.27
   8   3  14    0.41    0.12
   9   2   6    0.57    0.43
   9   2   8    7.14    0.40
   2  -2  12   25.38    0.56
   4   0  16    0.43    0.24
   4   1  17    0.04    0.18
   5  -1  14   36.07    0.69
   6  -2   5   23.26    0.68
   7  -1   4   16.80    0.85
   8   0   9    5.26    0.51
   9   2   7    1.71    0.32
   9   3  10    1.08    0.17
   1  -2  10   51.14    0.65
   3  -2  12    4.48    0.43
   3   0  16   -0.13    0.19
   3   1  17    7.24    0.28
   4  -2  12   81.91    1.13
   4   3  18    1.39    0.15
   5  -2  11   33.90    0.82
   6  -2   6    0.95    0.36
   6  -2   7   13.58    0.58
   6  -2   8    6.27    0.48
   7   2  15    1.66    0.19
   9   3   9    0.30    0.20
   9   4  10    0.37    0.14
   1  -1  13   43.28    0.66
   4  -1  14   32.25    0.66
   5  -2  10    3.81    0.51
   5   2  17    0.63    0.16
   6  -1  12    7.27    0.46
   6   0  14   16.93    0.49
   7  -1   6   36.01    0.99
   7  -1   7   10.73    0.66
   7  -1   8    2.03    0.51
   7   0  12   -0.18    0.27
   8   1   3    5.68    0.60
   9   3   6    0.48    0.30
   9   3   7   10.67    0.39
   9   3   8    0.78    0.23
   2  -2  11    4.85    0.30
   3  -1  14    7.04    0.36
   4  -2  11   18.88    0.61
   5  -2   4   16.65    0.49
   5  -1  13    2.68    0.34
   5   1  16   11.94    0.36
   6  -1   2   63.46    1.06
   6   1  15   12.78    0.39
   6   2  16    0.77    0.18
   7   0   2    0.15    0.53
   8   1  10    7.95    0.48
   8   2  12    0.77    0.21
   8   3  13    2.88    0.20
   5  -2   5   20.33    0.55
   5  -2   9   14.55    0.55
   6   0   0    8.48    0.42
   7   0  11    0.03    0.33
   7   1  13    3.69    0.31
   9   4   8    0.00    0.15
   1  -3  10   47.69    0.56
   2  -5   1   36.70    0.64
   2  -4  11    5.77    0.29
   3  -6   3   22.19    0.64
   3  -6   7    0.89    0.31
   4  -6   9   23.04    0.70
   5  -6  10    0.76    0.37
   8  -6   2    3.35    0.42
   9  -5   1    3.27    0.47
   2  -5   8   25.17    0.52
   3  -6   4   10.76    0.46
   3  -6   5   19.03    0.56
   3  -6   6    3.67    0.36
   4  -6   1   63.13    1.07
   4  -5  -2  125.85    1.39
   5  -5  12    0.03    0.30
   6  -5  12    3.26    0.33
   7  -6   9    1.97    0.35
   7  -5  -2    3.50    0.61
   8  -6   4    3.43    0.45
   8  -6   6    1.01    0.32
   9  -5   8    1.41    0.32
  10  -4   2    0.62    0.34
   3  -5  10   20.67    0.55
   4  -6   8    0.56    0.35
   8  -5  10    0.54    0.26
   9  -4  -1    4.48    0.56
   2  -5   6   41.71    0.66
   2  -4  10   15.86    0.42
   4  -6   2   28.15    0.74
   4  -6   7    2.88    0.49
   4  -5  11   11.17    0.47
   5  -6   1   29.60    0.79
   5  -5  -2   14.57    0.64
   6  -5  -2   78.72    1.24
   7  -5  11    1.44    0.25
   9  -5   3    1.30    0.42
   9  -5   7    0.11    0.25
  10  -4   3    0.48    0.30
  10  -4   6    0.00    0.26
   2  -5   4  137.05    1.13
   2  -5   5    2.77    0.26
   3  -5   0   24.55    0.61
   3  -3  13   -0.01    0.19
   4  -6   3    6.25    0.46
   4  -6   6    2.20    0.39
   5  -6   8    0.19    0.39
   6  -6   8    6.45    0.46
   6  -4  13    0.73    0.25
   7  -6   7    0.53    0.34
   7  -3  14    4.30    0.21
   9  -5   5   11.17    0.47
   9  -5   6    1.86    0.31
   9  -4  10    0.42    0.17
   3  -5   9    3.27    0.32
   4  -6   4    7.18    0.46
   4  -6   5    7.39    0.46
   4  -5  -1  208.22    1.73
   5  -6   2   67.42    1.11
   6  -6   7    1.39    0.40
   7  -6   4   10.15    0.56
   7  -6   5    2.50    0.43
   7  -5  -1   47.72    1.01
   8  -5   9    1.73    0.32
   8  -4  -2   28.06    0.92
   8  -3  13    2.60    0.18
   3  -5   1  179.71    1.46
   5  -6   3   13.99    0.64
   5  -6   4   14.08    0.60
   5  -6   5   16.54    0.62
   5  -6   6    3.33    0.42
   6  -6   3   22.83    0.73
   6  -6   4    8.60    0.57
   6  -6   6    0.07    0.36
   6  -3  14    6.27    0.28
   7  -5  10    1.54    0.35
   8  -5   1    9.00    0.56
   8  -4  11    1.76    0.25
   9  -4   0    0.26    0.43
   9  -4   9    0.43    0.25
   2  -3  11    7.66    0.32
   3  -4  11   24.76    0.56
   4  -4  12    0.70    0.27
   5  -5  -1    2.53    0.41
   8  -5   8    2.21    0.36
   9  -3  11    1.09    0.19
  10  -3   1    2.09    0.38
  10  -3   8   -0.16    0.19
   3  -5   2   54.92    0.84
   3  -5   7   25.34    0.60
   6  -4  -3    3.20    0.41
   7  -5   0   12.98    0.65
   8  -5   7    1.50    0.37
   9  -4   1    3.58    0.58
   9  -4   8    0.35    0.32
   2  -4   8   23.44    0.49
   3  -5   3   25.06    0.61
   3  -5   6    8.03    0.41
   7  -3  13    0.68    0.22
   8  -5   3   15.28    0.67
   8  -5   4   14.94    0.65
   8  -5   5   12.55    0.60
   8  -5   6    3.03    0.44
   8  -4  -1    4.72    0.71
   8  -4  10    0.68    0.32
  10  -3   2    3.81    0.47
  10  -3   7    0.51    0.23
   3  -5   4   89.29    1.07
   3  -5   5    6.23    0.39
   3  -4  10   56.39    0.83
   3  -3  12   13.69    0.42
   4  -4  11   64.36    1.01
   7  -4  -2   10.47    0.71
   7  -4  11   10.35    0.43
   9  -4   2    0.67    0.46
   9  -3  -1   20.45    0.82
  10  -3   6    0.59    0.33
   7  -5   7    1.12    0.45
   9  -4   4    0.79    0.53
   9  -4   5    1.16    0.51
   9  -4   6    0.90    0.41
  10  -2   9    1.75    0.19
   2  -4   6   94.56    0.96
   2  -3  10   15.73    0.42
   5  -5   1    2.34    0.44
   5  -5   8    4.63    0.53
   6  -4  -2   59.75    1.18
   7  -5   3   12.25    0.66
   7  -5   4   16.35    0.79
   7  -5   5    1.62    0.58
   8  -4   0   15.63    0.80
   8  -4   9    0.96    0.37
   2  -4   4  133.09    1.12
   2  -4   5  141.70    1.16
   4  -5   3    4.62    0.44
   4  -5   6    0.85    0.36
   5  -5   2   13.15    0.63
   5  -2  14    7.57    0.31
   6  -5   2   73.51    1.24
   7  -4  -1   25.23    0.95
   7  -4  10    0.63    0.38
   9  -3   0   -0.72    0.72
   9  -2  11   11.95    0.36
  10  -2   8    0.66    0.25
   4  -4  10   39.55    0.84
   4  -3  12   36.35    0.70
   5  -5   3    5.28    0.51
   5  -5   6    1.39    0.43
   6  -5   4    0.29    0.46
  10  -2   1    9.86    0.64
   5  -5   5    5.98    0.49
   7  -2  13    1.12    0.24
   8  -4   7    1.76    0.48
   9  -3   1   24.51    1.07
   9  -3   8    0.84    0.35
  10  -2   7    0.25    0.27
   2  -2  11    5.38    0.30
   5  -4  -1  755.19    3.44
   5  -3  12    6.63    0.39
   6  -3  12    0.12    0.28
   7  -4   0   46.38    1.08
   7  -1  14    0.85    0.18
   8  -4   3   24.40    0.84
   8  -4   6    5.78    0.57
   8  -3  10    1.00    0.32
   8  -1  13    1.50    0.21
   3  -4   7   11.78    0.44
   7  -4   8    1.95    0.48
   7  -3  11    0.70    0.30
   8  -4   4    5.14    0.60
   8  -4   5   11.30    0.67
   8  -3  -1    3.54    0.77
   9  -3   2    5.54    0.66
   9  -3   7   17.64    0.73
   9  -2  10    1.70    0.25
  10  -2   5    0.51    0.46
  10  -1   9    2.99    0.22
   2  -3   8   63.83    0.77
   3  -4   2  438.68    2.18
   3  -4   6   20.29    0.53
   3  -3  10    5.45    0.39
   3  -2  12    3.60    0.29
   4  -4   8    0.05    0.38
   4  -3  11   81.30    1.06
   5  -4   9   44.30    0.93
   6  -4   0    1.97    0.50
   9  -3   4    8.12    0.73
   9  -3   6    0.33    0.49
   9  -2  -1   14.72    0.80
  10  -1   0    2.98    0.40
   3  -4   3   38.81    0.68
   3  -4   4  108.94    1.10
   3  -4   5   49.27    0.76
   7  -4   2    7.41    0.69
   7  -3  -2   24.01    0.85
   8  -3   9   10.50    0.53
   8  -2  11    2.71    0.33
   9  -2   9    2.82    0.32
   9  -1  11    3.64    0.25
  10  -1   8    6.35    0.32
   4  -4   1  167.46    1.47
   7  -4   3    6.80    0.56
   7  -4   4   13.36    0.74
   7  -4   6    0.33    0.46
   8  -3   0   16.15    0.81
  10  -1   1    5.92    0.59
   2  -3   7  147.41    1.09
   2  -2  10   11.28    0.38
   4  -4   2   93.32    1.10
   4  -4   6   -0.05    0.36
   5  -4   1  626.43    2.99
   5  -4   7    2.83    0.42
   7  -1  13    3.46    0.29
   7   0  14    0.10    0.18
   8   0  13    0.54    0.19
   9  -2   8    7.78    0.45
  10  -1   7    0.24    0.25
  10   0   9    8.51    0.31
   3  -3   9   51.52    0.77
   4  -4   4   27.19    0.64
   4  -4   5   52.70    0.86
   4  -3  10   69.71    1.02
   5  -4   2   65.48    1.04
   6  -4   2   42.66    0.89
   6  -4   3    1.51    0.49
   6  -4   5    9.85    0.64
   6  -4   6    4.28    0.46
   6  -3  -2   10.18    0.50
   6  -3  10   28.41    0.75
   6  -2  12    3.32    0.37
   7  -3  -1   80.16    1.30
   7  -3   9   11.03    0.68
   8  -3   1    1.98    0.53
   8  -3   7    1.05    0.47
   8  -2  -2    7.27    0.72
   8  -2  10    7.94    0.47
   9  -1  10    2.88    0.27
  10  -1   2   20.22    0.95
  10  -1   6    1.58    0.35
   3  -2  11   14.97    0.44
   5  -4   3   37.78    0.80
   5  -4   4    0.77    0.41
   5  -4   5    3.67    0.39
   5  -3  -2  245.95    1.74
   5  -2  12   10.46    0.42
   6  -4   4   20.85    0.69
   7  -2  11    2.18    0.38
   8  -3   6    3.61    0.55
   9  -2   1   15.09    0.84
   9   0  11   -0.11    0.21
  10  -1   3   11.18    0.74
  10  -1   5    0.61    0.48
   8  -3   3   53.69    1.14
   8  -3   4    9.89    0.65
   8  -3   5    8.88    0.66
   9  -2   2    2.41    0.64
   9  -2   6    0.01    0.52
  10   0   0   28.23    0.71
  10   0   8    4.35    0.29
   2  -2   9   10.17    0.35
   5   0  14    0.23    0.22
   6  -3  -1   79.92    1.11
   6  -3   9   12.89    0.63
   7  -3   0    0.73    0.42
   7   1  14    0.81    0.21
   8  -2  -1    0.97    0.70
   8  -2   9    9.81    0.52
   8  -1  11    7.88    0.38
   8   1  13    1.68    0.22
   9  -2   4    1.03    0.57
   9  -2   5    7.17    0.68
   9  -1  -1    8.23    0.69
   9  -1   9    0.53    0.28
  10   1   9    2.58    0.22
   3  -1  12   71.88    0.78
   4  -2  11   16.64    0.55
   5  -3  -1   24.97    0.63
   5  -3   9   31.49    0.79
   7  -3   7    2.76    0.52
   7   0  13    0.09    0.24
  10   0   1    8.55    0.63
  10   0   7    2.62    0.28
   4  -3   8   19.54    0.57
   5  -2  11   30.09    0.69
   6  -2  -3    9.46    0.52
   7  -3   2   18.07    0.74
   7  -3   6   23.18    0.79
   8  -2   8    1.54    0.42
   9  -1   8    1.97    0.38
   9   0  10    0.40    0.25
  10   0   2    6.85    0.77
  10   0   6    0.75    0.30
   3  -3   6   78.75    0.90
   5  -3   8    2.01    0.39
   6  -3   7    0.03    0.47
   7  -3   4   10.23    0.60
   7  -3   5   37.68    0.95
   7  -2  -2    8.34    0.60
   8  -2   0   22.92    0.91
   9  -1   0   14.27    0.86
   9   0  -2    0.33    0.40
   9   1  11    3.61    0.25
  10   0   3    6.97    0.74
  10   0   5    2.31    0.44
  10   1   8    6.41    0.31
   3  -3   5   49.01    0.71
   4  -3   7    3.17    0.33
   4  -1  12    5.45    0.34
   5  -2  -3   47.27    0.75
   6  -2  10   18.84    0.63
   6  -1  12    6.73    0.39
   7  -2   9   13.36    0.63
   7  -1  11   -0.12    0.36
   7   2  14    5.37    0.26
   8  -2   1    0.12    0.67
   8   2  13    4.14    0.24
   9  -1   1    8.84    0.90
   9  -1   7   -0.29    0.40
   3  -3   4   57.66    0.74
   4  -2  10   19.96    0.59
   5  -3   7   48.56    0.92
   6  -3   2   10.55    0.56
   6  -3   6    3.43    0.43
   9  -1   6    1.08    0.60
   9   0   9   -0.07    0.28
  10   1   7    0.62    0.25
   2  -1  10  232.04    1.40
   3  -2   9   33.60    0.64
   4  -3   6    7.63    0.40
   4   0  13   63.83    0.77
   5  -3   6   18.94    0.62
   5   0  13    0.03    0.28
   5   1  14   32.44    0.56
   6  -3   3    3.49    0.42
   6  -3   4   13.37    0.58
   6  -3   5    0.97    0.38
   7  -2  -1   34.54    0.89
   7  -2   8    1.22    0.48
   7   0  12   -0.16    0.27
   7   1  13    3.73    0.32
   8  -2   3    4.28    0.60
   8  -2   4   -0.34    0.56
   8  -2   5    3.07    0.62
   8  -1   9    8.83    0.52
   8   3  13    2.73    0.22
   9  -1   5    5.05    0.69
   9   1  10    3.03    0.28
  10   1   1    6.55    0.61
  10   1   6    1.50    0.34
  10   2   8    0.74    0.19
   3  -1  11    1.08    0.23
   4  -3   2   28.96    0.60
   4  -3   3   58.05    0.83
   4  -3   4   12.19    0.44
   5  -3   2  211.01    1.65
   5  -3   5    3.84    0.38
   6  -2  -2   83.85    1.10
   9   0  -1   -0.21    0.47
  10   1   2   17.86    0.88
  10   1   5    0.40    0.38
   5  -3   3    5.46    0.39
   5  -3   4    1.26    0.32
   6   2  14   31.96    0.56
   7  -2   0   28.20    0.82
   8  -1  -1   79.60    1.64
   8  -1   8    3.34    0.45
  10   2   0    0.27    0.35
  10   2   7    0.20    0.26
   3  -2   8   22.96    0.53
   3   0  12    0.50    0.23
   4  -1  11   42.93    0.73
   5  -1  11    6.90    0.40
   6  -2   8    6.42    0.61
   9   0   0    0.90    0.75
   9   0   7    0.10    0.39
   9   1   9    0.40    0.29
  10   3   8    0.25    0.16
   6   1  13    0.66    0.26
   7  -2   2    7.80    0.66
   7  -2   5    0.94    0.47
   7  -1   9    0.78    0.49
   7   2  13    0.85    0.28
   8  -1   0    0.15    0.74
   8  -1   7   14.13    0.74
   8   1  11    8.37    0.41
   9   0   6   -0.19    0.48
   9   1  -2   20.05    0.70
   9   2  10    1.59    0.25
  10   2   1    9.26    0.60
  10   2   6    3.86    0.33
   3  -1  10   72.05    0.91
   4  -2   8   25.76    0.65
   5   0  12    0.01    0.33
   6  -2   7   14.98    0.68
   6  -1  10    4.92    0.44
   6   3  14    6.58    0.33
   7  -2   3    8.77    0.60
   7  -2   4   16.78    0.73
   7   1  12    7.76    0.41
   8  -1   6    5.53    0.67
   8   0   9    4.01    0.45
   9   0   1   -0.55    0.73
  10   2   2    9.88    0.70
  10   2   5    0.12    0.30
  10   3   7    0.30    0.20
   4   0  12   10.70    0.40
   4   1  13   22.70    0.52
   5  -2  -1    3.59    0.35
   6  -2   0    5.33    0.41
   7  -1  -2    5.82    0.56
   8  -1   1   69.76    1.47
   8  -1   5   16.26    0.93
   8   3  12    0.89    0.22
   9   0   4   -0.26    0.72
   9   1   8    2.91    0.38
   9   3  10    1.50    0.26
  10   2   3   12.75    0.67
   4  -2   7   42.73    0.81
   4  -1  10    5.21    0.41
   5  -2   7   17.35    0.63
   6  -2   6    0.46    0.40
   6  -1  -3   29.22    0.76
   7  -1   8    0.97    0.44
   7   3  13    0.49    0.26
   8  -1   3    5.93    0.70
   8  -1   4    6.41    0.76
   8   0  -2   60.06    1.28
   8   1  10    7.81    0.47
   8   2  11    2.85    0.36
   9   1  -1    7.29    0.69
   9   2   9    2.42    0.31
  10   3   6    0.30    0.23
  10   4   7    0.60    0.17
   3  -2   6   31.53    0.59
   6  -2   2   75.45    1.14
   6  -2   4   14.09    0.66
   6  -1   9    3.50    0.45
   6   2  13    6.84    0.42
   6   4  14    0.45    0.23
   8   0   8    0.54    0.39
   8   4  12    2.18    0.22
   9   1   7   -0.25    0.38
   9   4  10    0.20    0.17
  10   3   1    2.38    0.41
  10   3   5    5.82    0.37
  10   4   0    0.20    0.26
   3   0  11   -0.18    0.24
   4  -2   6   70.46    0.98
   5  -2   0   20.48    0.54
   5  -2   6   31.58    0.76
   6  -2   3    6.40    0.47
   6   1  12    7.13    0.42
   7  -1  -1   29.90    0.89
   7  -1   7   10.76    0.69
   7   2  12    9.85    0.44
   8   0  -1  101.03    1.91
   8   0   7    3.92    0.63
   9   1   0   15.63    1.00
   9   1   6    1.45    0.47
   9   2  -2    1.23    0.43
   9   2   8    7.74    0.49
  10   3   2    3.55    0.40
  10   3   3    5.37    0.45
  10   4   6    0.31    0.19
   3  -1   9    1.15    0.28
   5  -2   5   23.39    0.65
   5  -1   9    3.56    0.41
   5   0  11   -0.20    0.28
   6  -1   8    0.76    0.53
   7  -1   6   43.31    1.14
   7   5  13    9.18    0.32
   8   1   9    8.41    0.53
   9   1   5    4.83    0.63
   9   3   9    0.40    0.25
  10   4   1    0.36    0.28
  10   4   5    1.21    0.21
   3   1  12   79.58    0.86
   4  -2   5   43.68    0.76
   5  -2   2   25.64    0.62
   5  -2   3   42.86    0.79
   5  -2   4   18.97    0.59
   5   2  13   18.16    0.54
   6  -1  -2   60.61    1.00
   6   0  10    2.93    0.49
   7   0  -3    0.07    0.49
   8   0   0    0.60    0.84
   8   0   6    7.67    0.68
   8   2  10    7.92    0.46
   8   3  11    1.87    0.30
  10   4   2    0.45    0.26
  10   4   3    0.42    0.25
   4  -2   3   82.84    0.96
   4  -2   4  117.52    1.15
   4   2  13    4.15    0.34
   5   1  12   20.11    0.57
   7  -1   2    5.11    0.66
   7  -1   4   16.15    0.80
   8   0   5    3.60    0.80
   9   2  -1   12.38    0.74
   9   2   7    2.11    0.39
   9   3   8    0.77    0.34
   9   4   9    0.41    0.24
  10   5   3    2.88    0.22
   3  -1   8   26.91    0.62
   4   1  12    5.14    0.33
   5  -1   8    2.55    0.44
   7  -1   3   23.34    0.87
   7   0   8   -0.24    0.41
   7   3  12    2.28    0.32
   8   0   1   89.52    1.79
   8   0   3   23.72    1.24
   8   0   4    9.84    0.88
   8   1   8    3.78    0.48
   9   2   6    0.45    0.42
   9   5   9   -0.16    0.18
   6   0   9    1.59    0.50
   6   2  12    2.77    0.36
   7   0  -2   -0.30    0.63
   8   1  -2    7.98    0.78
   8   2   9    9.93    0.55
   8   3  10    0.54    0.37
   9   2   0    0.02    0.75
   9   3  -2    3.88    0.45
   3   0  10   -0.20    0.21
   4   0  10   18.40    0.56
   6   4  13    0.73    0.30
   7   0   7   -0.55    0.50
   7   4  12    0.05    0.30
   8   1   7   13.15    0.69
   9   2   4    0.57    0.70
   9   3   7   13.99    0.55
   9   4   8    0.26    0.25
   5   3  13    8.80    0.40
   6  -1   0   11.49    0.52
   6  -1   5   62.59    1.17
   7   1   9    0.31    0.40
   7   5  12    0.61    0.28
   8   1   6    6.02    0.73
   9   5   8    1.44    0.24
   9   6   8    0.29    0.18
   5   2  12   11.52    0.52
   6  -1   2   56.60    1.02
   6  -1   4   29.85    0.83
   6   0   8    4.12    0.49
   6   5  13    0.62    0.23
   6   6  13    0.61    0.23
   7   0   6   -0.46    0.58
   7   6  12    1.14    0.20
   8   2   8    1.41    0.45
   8   4  10    0.90    0.31
   9   3  -1   18.18    0.73
   9   3   6    0.25    0.38
   9   4  -2    0.31    0.37
   9   4   7    1.30    0.30
   3   1  11    1.06    0.27
   4   1  11   42.70    0.77
   4   3  13   15.46    0.46
   5   0   9   -0.34    0.32
   6   0  -3   61.21    1.07
   6   2  11   34.18    0.83
   7   0   5    0.57    0.61
   7   1   8    1.27    0.57
   8   1   0   -0.18    0.81
   8   1   5   16.49    0.92
   8   3   9    9.14    0.52
   8   5  10    0.38    0.29
   9   3   0   -0.97    0.64
   9   3   5    7.33    0.55
   3   2  12    3.19    0.30
   4   0   9   47.85    0.85
   5  -1   5  154.49    1.56
   5   4  13    4.42    0.37
   7   0   0   -0.27    0.49
   8   1   1   88.53    1.94
   8   1   4    7.28    0.95
   8   2   7    7.54    0.59
   9   3   1   23.79    1.18
   9   3   4    6.40    0.61
   9   4   6    0.35    0.32
   9   5   7    0.23    0.23
   9   6   7   -0.20    0.20
   3   0   9   -0.05    0.22
   5  -1   4  184.98    1.64
   6   0   7    2.63    0.49
   7   0   2   -0.45    0.52
   7   0   3    0.16    0.58
   7   2   9   14.33    0.72
   8   2  -2    7.92    0.75
   8   3   8    2.04    0.50
   8   4   9    0.98    0.41
   9   3   3   18.61    0.89
   9   4  -1    3.20    0.50
   9   5  -2    0.43    0.30
   5  -1   1   14.07    0.49
   5  -1   2   73.10    0.98
   5  -1   3   19.09    0.58
   5   0   8   -0.05    0.33
   5   1  10   27.02    0.71
   5   5  13    0.80    0.29
   6   0  -2  121.54    1.45
   6   1   9    3.40    0.44
   6   4  12    8.52    0.45
   7   1   7   10.31    0.63
   8   2   6    5.02    0.56
   9   4   5    0.80    0.38
   9   6   6    0.09    0.25
   5   2  11   31.56    0.76
   5   6  13    6.80    0.36
   7   5  11    1.84    0.32
   7   6  11    0.27    0.28
   8   2  -1    0.44    0.83
   8   7   9    0.18    0.19
   9   4   0   -0.08    0.45
   9   4   1    4.31    0.62
   9   4   4    0.78    0.44
   9   5  -1    2.77    0.43
   9   5   5   10.14    0.51
   9   7   5   -0.14    0.17
   4  -1   4  178.07    1.41
   4   1  10    3.98    0.33
   6   3  11   23.79    0.70
   6   5  12    3.56    0.35
   7   1   6   36.81    1.03
   8   2   5    2.81    0.58
   8   3  -3   51.97    1.05
   8   3   7    0.90    0.39
   8   4   8    7.48    0.55
   8   6   9    0.72    0.23
   9   4   3   13.91    0.65
   9   6  -1    0.55    0.26
   9   6   5    1.68    0.23
   3   0   8    0.20    0.24
   3   1  10   68.29    0.84
   5   0   7   -0.20    0.35
   6   0  -1    3.55    0.40
   6   1   8    1.26    0.41
   6   6  12    0.45    0.25
   7   1   5    1.89    0.59
   7   3   9   10.86    0.66
   7   4  10    0.68    0.35
   8   2   3    4.73    1.03
   8   2   4   -0.79    0.65
   9   5   0    2.01    0.38
   9   5   3    1.11    0.36
   9   5   4    9.33    0.46
   9   6   4    0.55    0.26
   9   7   0    3.38    0.23
   9   7   4    0.83    0.17
   4   2  11   16.52    0.50
   4   3  12   35.52    0.69
   6   0   0    7.81    0.49
   8   3   6    3.86    0.48
   8   5   8    2.16    0.35
   9   5   1    3.16    0.36
   9   6   0    0.66    0.24
   9   6   3    0.75    0.27
   9   7   1    0.01    0.18
   9   7   2    0.25    0.18
   3   2  11   14.43    0.44
   3   3  12   13.61    0.43
   5   0   6    0.32    0.38
   6   0   2  112.94    1.47
   6   1   7   21.92    0.75
   6   2   9    3.37    0.46
   6   4  11   19.42    0.63
   7   1   0   -0.47    0.63
   7   2   7    4.39    0.50
   7   5  10    2.04    0.35
   8   3  -2   19.39    0.81
   8   4   7    1.94    0.40
   8   6   8    0.63    0.26
   8   7   8    0.18    0.21
   9   6   1    0.50    0.22
   5   2  10    3.78    0.39
   5   3  11    3.24    0.38
   5   8  12    0.55    0.20
   6   8  11    0.52    0.21
   7   1   2    6.03    0.75
   7   2  -3   10.94    0.71
   8   3   5    6.01    0.61
   8   8   7    1.48    0.20
   3   0   7   -0.39    0.24
   4   1   9   32.71    0.67
   5   0   5   -0.16    0.35
   5   1   8    2.21    0.34
   5   5  12    0.30    0.34
   6   1  -3   31.89    0.87
   6   5  11    2.81    0.42
   7   2   6    9.20    0.61
   7   3   8   25.84    0.81
   7   4   9   21.07    0.71
   8   3  -1    1.97    0.68
   8   3   4   10.29    0.73
   8   4   6    3.72    0.46
   8   5   7    1.90    0.38
   3   1   9    0.93    0.26
   4   4  12    0.63    0.31
   5   6  12    0.41    0.30
   5   7  12    1.64    0.28
   6   1   6   59.12    1.13
   6   2   8    6.41    0.49
   6   7  11    0.28    0.27
   8   3   2   26.15    1.17
   8   3   3   62.21    1.44
   8   7   7    0.14    0.22
   4   2  10   17.01    0.50
   5   0  -1   -0.44    0.22
   5   0   4   -0.58    0.31
   6   1   5   64.23    1.24
   7   2  -2    9.23    0.76
   7   2   5    2.00    0.51
   7   3   7    3.09    0.45
   8   5   6    2.50    0.38
   8   8   6    0.23    0.18
   3   4  12   39.54    0.66
   5   0   3   -0.07    0.29
   5   1   7   41.17    0.82
   5   4  11   18.99    0.59
   6   3   9   11.16    0.56
   7   4   8    1.89    0.43
   8   4   4    5.96    0.57
   8   6   6    1.05    0.29
   3   2  10    3.08    0.29
   4   5  12    0.91    0.33
   5   0   1    0.40    0.26
   5   3  10   13.13    0.52
   6   2   7   12.04    0.58
   7   3   6   23.44    0.82
   8   4  -1    3.91    0.61
   8   4   3   20.80    0.84
   8   6  -3    8.70    0.43
   8   8   5    0.44    0.19
   3   3  11    9.05    0.37
   6   1  -1    0.91    0.37
   6   8  10    1.92    0.28
   7   5   8   10.67    0.53
   7   8   8    1.15    0.25
   8   4   2   23.83    0.96
   8   5  -2    5.17    0.53
   8   6   5    0.76    0.32
   8   8  -2    1.93    0.20
   3   1   8   21.69    0.48
[truncated: 94,669 more chars]
