# Supplementary material for: A second ortho­rhom­bic polymorph of 4-{[(1E,2E)-3-(4-meth­oxy­phen­yl)prop-2-en-1-yl­idene]amino}-1,5-dimethyl-2-phenyl-1H-pyrazol-3(2H)-one
Source: Acta Crystallogr E Crystallogr Commun. 2026 Feb 5;82(Pt 3):254–8. doi: 10.1107/S2056989026001039 (PMC12961671; doi:10.1107/S2056989026001039)
Supplement: Supplementary file 2 [file e-82-00254-Isup2.hkl]

data_I                                                                          
_shelx_title ' E:\PH-01\PH-01_A.RES IN PNA2(1)'                                 
_shelx_refln_list_code          4                                               
_shelx_F_calc_maximum      203.56                                               
_exptl_crystal_F_000       736.00                                               
_reflns_d_resolution_high  0.8389                                               
                                                                                
loop_                                                                           
 _space_group_symop_operation_xyz                                               
 'x, y, z'                                                                      
 '-x, -y, z+1/2'                                                                
 '-x+1/2, y+1/2, z+1/2'                                                         
 'x+1/2, -y+1/2, z'                                                             
                                                                                
_cell_length_a     9.4079                                                       
_cell_length_b    11.0918                                                       
_cell_length_c    17.8194                                                       
_cell_angle_alpha  90.000                                                       
_cell_angle_beta   90.000                                                       
_cell_angle_gamma  90.000                                                       
                                                                                
_shelx_F_squared_multiplier     1.000                                           
                                                                                
loop_                                                                           
 _refln_index_h                                                                 
 _refln_index_k                                                                 
 _refln_index_l                                                                 
 _refln_F_squared_calc                                                          
 _refln_F_squared_meas                                                          
 _refln_F_squared_sigma                                                         
 _refln_observed_status                                                         
   0   1 -21         10.44         15.16         0.46 o                         
   1   1 -21          0.28          0.89         0.37 o                         
   0   0 -20         22.24         30.76         1.00 o                         
   2   0 -20          4.65          6.17         0.41 o                         
   1   1 -20          0.56          1.15         0.31 o                         
   2   1 -20          1.27          1.36         0.25 o                         
   3   1 -20          1.55          2.18         0.34 o                         
   0   2 -20          1.61          3.42         0.41 o                         
   1   2 -20          0.04          0.90         0.37 o                         
   2   2 -20         10.02         13.15         0.50 o                         
   3   2 -20          1.21          1.23         0.28 o                         
   1   3 -20          0.40          0.26         0.25 o                         
   2   3 -20          1.27          0.70         0.31 o                         
   0   4 -20          8.85         12.45         0.64 o                         
   1   4 -20          0.24          0.66         0.29 o                         
   2   0 -19          2.98          4.60         0.52 o                         
   4   0 -19          1.54          1.31         0.31 o                         
   0   1 -19          9.87         20.98         0.67 o                         
   1   1 -19          6.18          6.94         0.46 o                         
   2   1 -19          1.15          4.05         0.35 o                         
   3   1 -19          0.89          0.76         0.23 o                         
   4   1 -19          0.16          0.54         0.24 o                         
   1   2 -19          2.48          2.94         0.40 o                         
   2   2 -19          1.26          1.32         0.36 o                         
   3   2 -19          1.06          0.99         0.25 o                         
   4   2 -19          0.20          0.34         0.41 o                         
   0   3 -19          3.01          6.65         1.42 o                         
   1   3 -19          5.57          8.20         0.42 o                         
   2   3 -19          9.53         14.28         0.42 o                         
   3   3 -19          5.86          5.72         0.58 o                         
   4   3 -19          3.38          5.59         0.37 o                         
   1   4 -19          0.28          0.65         0.34 o                         
   2   4 -19          0.34          0.55         0.43 o                         
   3   4 -19          0.95          0.45         0.37 o                         
   0   5 -19          3.37          2.77         0.50 o                         
   1   5 -19          4.25          7.75         0.64 o                         
   2   5 -19          1.18          2.42         0.37 o                         
   0   0 -18         12.62         14.13         1.26 o                         
   2   0 -18         27.25         29.85         1.08 o                         
   4   0 -18          6.37          8.55         1.37 o                         
   1   1 -18          2.08          2.33         0.80 o                         
   2   1 -18          3.26          5.88         0.86 o                         
   3   1 -18         11.40         14.02         0.91 o                         
   4   1 -18          0.65          0.46         0.30 o                         
   5   1 -18          0.73          1.38         0.42 o                         
   0   2 -18         35.42         45.78         5.69 o                         
   1   2 -18          2.13          1.90         0.78 o                         
   2   2 -18         19.87         26.52         0.75 o                         
   3   2 -18          3.43          5.67         0.55 o                         
   4   2 -18          2.21          2.00         0.26 o                         
   5   2 -18          2.67          2.88         0.36 o                         
   1   3 -18          3.40          5.67         0.55 o                         
   2   3 -18          1.03          2.05         0.41 o                         
   3   3 -18          2.29          2.42         0.38 o                         
   4   3 -18          6.35          8.36         0.57 o                         
   5   3 -18          2.91          2.34         0.92 o                         
   0   4 -18          8.84         13.55         1.39 o                         
   1   4 -18          2.60          4.32         0.76 o                         
   2   4 -18          5.28          4.28         0.46 o                         
   3   4 -18          0.45          0.62         0.35 o                         
   4   4 -18          7.01          7.49         0.47 o                         
   1   5 -18          0.30          0.38         0.42 o                         
   2   5 -18          4.91          5.08         0.67 o                         
   3   5 -18          5.58          7.88         0.49 o                         
   4   5 -18         12.20         16.59         0.73 o                         
   0   6 -18          1.60          1.71         0.53 o                         
   2   6 -18          0.42          1.24         0.50 o                         
   3   6 -18          2.56          4.16         0.60 o                         
   2   0 -17          4.36          4.72         1.17 o                         
   4   0 -17         10.63          9.35         1.37 o                         
   6   0 -17          1.96          1.46         1.28 o                         
   0   1 -17        162.59        170.90        19.13 o                         
   1   1 -17          8.92         13.60         0.69 o                         
   2   1 -17         70.61         75.35         1.69 o                         
   3   1 -17         32.81         37.86         1.21 o                         
   4   1 -17          0.42          0.54         0.31 o                         
   5   1 -17          7.33          8.44         0.40 o                         
   6   1 -17          4.47          5.10         1.49 o                         
   1   2 -17          0.65          1.66         0.88 o                         
   2   2 -17          4.23          6.84         0.86 o                         
   3   2 -17         31.74         35.63         1.17 o                         
   4   2 -17          1.56          1.96         0.33 o                         
   5   2 -17          3.36          2.92         0.32 o                         
   0   3 -17         95.58        136.24        23.43 o                         
   1   3 -17         55.90         64.55         2.96 o                         
   2   3 -17          9.72         13.92         0.67 o                         
   3   3 -17          1.06          2.05         0.56 o                         
   4   3 -17         27.92         36.13         0.85 o                         
   5   3 -17          3.93          4.73         0.57 o                         
   6   3 -17          1.06          1.38         0.52 o                         
   1   4 -17          5.47          6.65         0.86 o                         
   2   4 -17         18.36         15.17         0.64 o                         
   3   4 -17         11.03         13.04         1.05 o                         
   4   4 -17          4.11          5.31         0.52 o                         
   5   4 -17          0.60          0.93         0.84 o                         
   0   5 -17          3.23          3.13         0.72 o                         
   1   5 -17          1.71          2.85         0.42 o                         
   2   5 -17         36.28         55.38         2.79 o                         
   3   5 -17         12.96         12.62         0.63 o                         
   4   5 -17          3.25          3.61         0.43 o                         
   5   5 -17          2.17          2.16         0.48 o                         
   1   6 -17          3.10          4.33         0.43 o                         
   2   6 -17          2.55          1.64         0.31 o                         
   3   6 -17          2.32          2.78         0.46 o                         
   4   6 -17          3.02          2.96         1.37 o                         
   0   7 -17          4.96          6.58         0.64 o                         
   1   7 -17          0.99          2.20         0.64 o                         
   2   7 -17          0.37          0.36         0.60 o                         
   3   7 -17          2.76          4.20         0.60 o                         
   0   0 -16         78.61         95.98         2.03 o                         
   2   0 -16        116.76        134.66         9.20 o                         
   4   0 -16          0.82          1.30         1.08 o                         
   6   0 -16          3.51          4.06         0.72 o                         
   1   1 -16         29.25         28.78         1.26 o                         
   2   1 -16         91.34         83.13         0.99 o                         
   3   1 -16          2.23          2.84         0.55 o                         
   4   1 -16         23.16         22.28         1.05 o                         
   5   1 -16         49.52         49.35         0.75 o                         
   6   1 -16         23.38         21.91         0.66 o                         
   0   2 -16         84.40        102.53         6.11 o                         
   1   2 -16         58.49         67.87         2.18 o                         
   2   2 -16         12.44         15.25         1.00 o                         
   3   2 -16         40.42         40.39         2.13 o                         
   4   2 -16          5.33          5.60         0.49 o                         
   5   2 -16          0.39          0.72         0.37 o                         
   6   2 -16          2.61          2.99         0.48 o                         
   1   3 -16         45.93         43.32         5.23 o                         
   2   3 -16          5.61          7.02         0.83 o                         
   3   3 -16         46.20         57.80         3.29 o                         
   4   3 -16          6.97          7.81         0.50 o                         
   5   3 -16         35.62         41.53         1.95 o                         
   6   3 -16          7.18          8.04         0.71 o                         
   0   4 -16        174.60        174.85         3.56 o                         
   1   4 -16         54.54         65.81         2.14 o                         
   2   4 -16          0.02          0.81         0.64 o                         
   3   4 -16          4.91          4.70         0.64 o                         
   4   4 -16          3.15          3.66         0.61 o                         
   5   4 -16          8.10          8.36         0.73 o                         
   6   4 -16          0.38          0.65         0.51 o                         
   1   5 -16          4.49          4.88         0.66 o                         
   2   5 -16         27.03         30.17         1.48 o                         
   3   5 -16         35.83         41.49         1.07 o                         
   4   5 -16          0.84          0.84         0.55 o                         
   5   5 -16         11.20         10.08         0.66 o                         
   6   5 -16          6.42         10.35         0.68 o                         
   0   6 -16          5.24          6.10         0.52 o                         
   1   6 -16         14.10         18.25         0.96 o                         
   2   6 -16         33.99         46.31         1.23 o                         
   3   6 -16         17.28         20.38         1.80 o                         
   4   6 -16          5.20          6.20         0.69 o                         
   5   6 -16          8.87         11.22         1.12 o                         
   1   7 -16          3.87          4.96         0.61 o                         
   2   7 -16          4.28          7.01         0.47 o                         
   3   7 -16          4.01          3.77         0.37 o                         
   4   7 -16          8.72          9.91         2.03 o                         
   0   8 -16          9.40         13.09         0.68 o                         
   1   8 -16          1.03          1.39         0.36 o                         
   2   8 -16          1.11          1.88         0.39 o                         
   2   0 -15        102.01        118.64         6.77 o                         
   4   0 -15        142.63        152.52         4.37 o                         
   6   0 -15        103.67        101.13        14.40 o                         
   0   1 -15         78.06         97.09        12.87 o                         
   1   1 -15          6.85          8.58         0.88 o                         
   2   1 -15         54.25         70.56         2.72 o                         
   3   1 -15        103.18        129.02         1.91 o                         
   4   1 -15        112.33        139.28         2.18 o                         
   5   1 -15          1.90          1.99         0.40 o                         
   6   1 -15         50.41         49.06         2.17 o                         
   7   1 -15         22.11         22.82         2.24 o                         
   1   2 -15        115.11        141.95         5.77 o                         
   2   2 -15         91.51        103.93         1.61 o                         
   3   2 -15         70.03         87.83         1.31 o                         
   4   2 -15          4.47          4.54         0.60 o                         
   5   2 -15         93.76         88.74         1.01 o                         
   6   2 -15          2.52          2.03         0.49 o                         
   7   2 -15          6.71          7.16         1.21 o                         
   0   3 -15         50.52         66.54         1.12 o                         
   1   3 -15         71.81         81.68         1.09 o                         
   2   3 -15        112.90        147.40         3.14 o                         
   3   3 -15        181.54        204.26         1.76 o                         
   4   3 -15         20.99         23.38         1.34 o                         
   5   3 -15          2.98          2.38         0.86 o                         
   6   3 -15          9.78         10.57         0.57 o                         
   7   3 -15         17.57         18.15         0.78 o                         
   1   4 -15        112.26        128.99         2.89 o                         
   2   4 -15        115.43        143.97         2.84 o                         
   3   4 -15         20.86         22.36         1.23 o                         
   4   4 -15          0.80          0.87         0.49 o                         
   5   4 -15         32.27         34.05         3.80 o                         
   6   4 -15          1.87          2.09         0.41 o                         
   7   4 -15         10.25         10.99         0.71 o                         
   0   5 -15        167.02        181.04         3.59 o                         
   1   5 -15         70.93         84.14         1.58 o                         
   2   5 -15          3.21          4.40         0.60 o                         
   3   5 -15         20.09         15.98         0.97 o                         
   4   5 -15          2.75          3.37         0.41 o                         
   5   5 -15         13.64         10.94         0.62 o                         
   6   5 -15          0.65          0.38         0.55 o                         
   1   6 -15         45.37         53.47         1.24 o                         
   2   6 -15         34.12         44.97         1.64 o                         
   3   6 -15          1.54          3.03         0.77 o                         
   4   6 -15         12.29         12.09         0.66 o                         
   5   6 -15          7.68         10.78         0.72 o                         
   6   6 -15          1.31          2.21         0.49 o                         
   0   7 -15          5.50          4.98         0.78 o                         
   1   7 -15          7.55          9.34         0.59 o                         
   2   7 -15         14.21         16.30         0.86 o                         
   3   7 -15          9.46         11.99         0.65 o                         
   4   7 -15          4.33          5.24         0.55 o                         
   5   7 -15          4.53          4.16         1.21 o                         
   1   8 -15         13.45         15.60         1.12 o                         
   2   8 -15          5.14          6.85         0.66 o                         
   3   8 -15          1.04          0.61         0.39 o                         
   4   8 -15          7.24          8.85         0.64 o                         
   0   9 -15          0.86          1.14         0.46 o                         
   1   9 -15          1.97          2.61         0.36 o                         
   2   0 -14        190.20        220.93        28.85 o                         
   4   0 -14        676.01        832.29         9.67 o                         
   6   0 -14         69.11         54.19         6.22 o                         
   1   1 -14         42.78         41.15         1.53 o                         
   2   1 -14         35.18         44.14         1.91 o                         
   3   1 -14         26.95         32.84         0.99 o                         
   4   1 -14        131.04        153.99         4.28 o                         
   5   1 -14        138.84        135.90         4.82 o                         
   6   1 -14          5.29          4.27         0.58 o                         
   7   1 -14          3.14          3.34         0.82 o                         
   0   2 -14        527.55        500.63        13.66 o                         
   1   2 -14        182.33        187.65         9.09 o                         
   2   2 -14         16.98         19.53         0.61 o                         
   3   2 -14        239.39        266.39         3.18 o                         
   4   2 -14         13.99         17.99         0.86 o                         
   5   2 -14         38.23         31.82         0.75 o                         
   6   2 -14        130.68        120.63         9.58 o                         
   7   2 -14         22.72         30.65         2.31 o                         
   1   3 -14         95.55         98.48         1.36 o                         
   2   3 -14         69.29         75.31         0.97 o                         
   3   3 -14         57.96         64.59         1.14 o                         
   4   3 -14          8.80          9.45         0.76 o                         
   5   3 -14         38.14         43.88         2.24 o                         
   6   3 -14         29.75         27.55         1.87 o                         
   7   3 -14         19.26         21.58         3.72 o                         
   0   4 -14        181.84        212.50         8.19 o                         
   1   4 -14        257.37        283.89         9.22 o                         
   2   4 -14         81.67         86.42         1.20 o                         
   3   4 -14         52.56         57.46         2.58 o                         
   4   4 -14         30.02         31.55         2.08 o                         
   5   4 -14         10.89          8.29         2.08 o                         
   6   4 -14          3.70          3.10         0.69 o                         
   7   4 -14          9.26          5.95         0.69 o                         
   1   5 -14        132.36        143.63         2.79 o                         
   2   5 -14         53.60         57.80         0.95 o                         
   3   5 -14         18.91         21.24         1.28 o                         
   4   5 -14          7.90          6.78         0.72 o                         
   5   5 -14          1.27          0.27         0.73 o                         
   6   5 -14          4.73          5.56         0.52 o                         
   7   5 -14          9.99          9.51         0.63 o                         
   0   6 -14        183.95        237.27         6.28 o                         
   1   6 -14         55.58         62.48         1.02 o                         
   2   6 -14         28.69         30.79         1.01 o                         
   3   6 -14         28.10         32.97         1.48 o                         
   4   6 -14         27.53         28.72         0.88 o                         
   5   6 -14          7.39          8.10         0.54 o                         
   6   6 -14          8.62          9.21         0.46 o                         
   1   7 -14         57.30         66.80         1.64 o                         
   2   7 -14          8.87         10.42         0.69 o                         
   3   7 -14          5.08          7.32         0.72 o                         
   4   7 -14         10.40         12.43         0.64 o                         
   5   7 -14          2.63          1.70         0.52 o                         
   0   8 -14          0.80          0.15         0.58 o                         
   1   8 -14          2.96          3.29         0.43 o                         
   2   8 -14         26.40         33.48         1.42 o                         
   3   8 -14         11.13         12.62         0.64 o                         
   4   8 -14          0.38          0.13         0.42 o                         
   5   8 -14          1.63          1.60         1.10 o                         
   1   9 -14          6.05          7.31         0.40 o                         
   2   9 -14          4.41          6.41         0.39 o                         
   3   9 -14          7.33          7.77         0.35 o                         
   2   0 -13        318.97        365.56        21.50 o                         
   4   0 -13        287.27        312.73        45.46 o                         
   6   0 -13        110.98         92.32         9.96 o                         
   0   1 -13         33.91         24.96         1.72 o                         
   1   1 -13        145.80        145.91         9.31 o                         
   2   1 -13        319.77        337.69        13.63 o                         
   3   1 -13         11.29         12.27         0.60 o                         
   4   1 -13         89.11        103.22         1.87 o                         
   5   1 -13         11.50          9.78         0.47 o                         
   6   1 -13          3.09          2.41         0.61 o                         
   7   1 -13         16.92         16.32         2.20 o                         
   8   1 -13          6.33          8.18         0.89 o                         
   1   2 -13         40.75         52.87         1.54 o                         
   2   2 -13        283.22        304.98         2.85 o                         
   3   2 -13        194.92        202.68         4.36 o                         
   4   2 -13         20.03         22.57         0.95 o                         
   5   2 -13         60.71         65.65         3.01 o                         
   6   2 -13         27.61         23.32         0.80 o                         
   7   2 -13          4.70          2.10         2.45 o                         
   8   2 -13         20.42         16.68         0.92 o                         
   0   3 -13        660.93        642.87        15.75 o                         
   1   3 -13         55.23         56.12         1.15 o                         
   2   3 -13        146.91        148.48         1.65 o                         
   3   3 -13          0.81          0.47         0.31 o                         
   4   3 -13         55.18         58.77         4.84 o                         
   5   3 -13         36.26         31.54         2.60 o                         
   6   3 -13         51.90         47.16         2.93 o                         
   7   3 -13          2.79          3.65         1.62 o                         
   1   4 -13         91.81        102.07         5.16 o                         
   2   4 -13         72.95         82.30         1.85 o                         
   3   4 -13         56.20         61.70         0.94 o                         
   4   4 -13         76.14         71.11         4.31 o                         
   5   4 -13         14.39         13.43         1.02 o                         
   6   4 -13          2.69          2.45         0.52 o                         
   7   4 -13         26.67         22.91         2.60 o                         
   8   4 -13          0.29         -0.60         0.60 o                         
   0   5 -13        127.65        116.10         5.93 o                         
   1   5 -13         10.22         10.76         0.50 o                         
   2   5 -13         27.39         29.78         1.52 o                         
   3   5 -13         50.48         60.00         1.22 o                         
   4   5 -13          1.25          1.60         0.43 o                         
   5   5 -13          3.72          4.43         0.68 o                         
   6   5 -13          2.69          2.89         0.54 o                         
   7   5 -13         30.13         29.88         0.95 o                         
   1   6 -13         36.14         40.05         1.09 o                         
   2   6 -13         37.16         43.65         1.11 o                         
   3   6 -13         22.82         27.32         1.22 o                         
   4   6 -13         19.95         15.13         0.60 o                         
   5   6 -13         22.04         27.29         1.35 o                         
   6   6 -13          1.17          0.74         0.43 o                         
   7   6 -13          2.31          3.24         0.75 o                         
   0   7 -13          0.22         -0.01         0.54 o                         
   1   7 -13         34.55         43.70         1.21 o                         
   2   7 -13         22.03         21.55         0.80 o                         
   3   7 -13         10.06         13.95         0.65 o                         
   4   7 -13          2.56          3.56         0.55 o                         
   5   7 -13          2.61          3.70         0.54 o                         
   6   7 -13          0.15         -0.59         0.60 o                         
   1   8 -13          1.13          1.79         0.52 o                         
   2   8 -13         10.18         13.44         0.64 o                         
   3   8 -13          0.52          0.63         0.54 o                         
   4   8 -13         16.87         19.48         0.95 o                         
   5   8 -13          4.59          3.74         0.45 o                         
   0   9 -13          6.18          8.55         0.58 o                         
   1   9 -13          1.53          1.41         0.33 o                         
   2   9 -13          4.81          7.04         0.59 o                         
   3   9 -13          5.99         12.38         0.88 o                         
   4   9 -13          9.75         18.04         1.00 o                         
   1  10 -13          1.62          3.12         0.32 o                         
   2  10 -13          3.92          3.59         0.50 o                         
   0   0 -12       1046.73        971.08         7.86 o                         
   2   0 -12        948.36        865.01       186.67 o                         
   4   0 -12         49.23         50.45         9.99 o                         
   6   0 -12        209.85        195.53        32.59 o                         
   8   0 -12         30.82         31.83         1.42 o                         
   1   1 -12         86.73         91.59         6.14 o                         
   2   1 -12         81.80         93.85         5.15 o                         
   3   1 -12        325.55        341.67         5.87 o                         
   4   1 -12         22.64         23.76         1.27 o                         
   5   1 -12         81.05         73.67         1.98 o                         
   6   1 -12         32.29         31.01         1.33 o                         
   7   1 -12         36.61         33.56         3.54 o                         
   8   1 -12          3.48          5.16         0.92 o                         
   0   2 -12        752.03        789.50        16.78 o                         
   1   2 -12         53.92         58.90         1.00 o                         
   2   2 -12         88.44        100.76         0.88 o                         
   3   2 -12         13.59         14.73         0.47 o                         
   4   2 -12        276.14        276.72        11.95 o                         
   5   2 -12         43.40         43.29         0.97 o                         
   6   2 -12         13.43          9.78         1.02 o                         
   7   2 -12         40.83         62.44         3.73 o                         
   8   2 -12          3.44          3.80         1.00 o                         
   1   3 -12        112.68        118.26         1.98 o                         
   2   3 -12         68.38         76.36         0.78 o                         
   3   3 -12         61.57         57.83         0.83 o                         
   4   3 -12        134.64        138.21         3.56 o                         
   5   3 -12         25.20         26.70         1.93 o                         
   6   3 -12          0.68          0.36         0.70 o                         
   7   3 -12          7.13          8.09         1.07 o                         
   8   3 -12          2.11          0.96         1.60 o                         
   0   4 -12        111.58        129.04         2.15 o                         
   1   4 -12         91.31         91.86         2.64 o                         
   2   4 -12        167.83        193.62         1.60 o                         
   3   4 -12        158.04        167.85         2.47 o                         
   4   4 -12          2.04          2.39         0.44 o                         
   5   4 -12         57.85         47.77         2.95 o                         
   6   4 -12         29.40         25.23         0.84 o                         
   7   4 -12          0.80         -0.15         0.46 o                         
   8   4 -12          9.23          7.22         0.85 o                         
   1   5 -12         24.97         20.27         0.56 o                         
   2   5 -12         43.52         50.44         0.96 o                         
   3   5 -12         20.21         23.17         0.66 o                         
   4   5 -12          4.47          2.71         0.49 o                         
   5   5 -12          0.27         -0.65         0.67 o                         
   6   5 -12         13.94          9.85         0.78 o                         
   7   5 -12          2.49          1.69         0.47 o                         
   8   5 -12          2.91          2.84         0.75 o                         
   0   6 -12        213.12        254.72         3.19 o                         
   1   6 -12        126.57        141.34         4.10 o                         
   2   6 -12        100.85        106.91         2.70 o                         
   3   6 -12         96.18         90.50         4.09 o                         
   4   6 -12          5.14          7.30         0.74 o                         
   5   6 -12          2.12          2.40         0.61 o                         
   6   6 -12          1.36          1.29         0.52 o                         
   7   6 -12          6.02          4.03         0.89 o                         
   1   7 -12          2.22          1.89         0.24 o                         
   2   7 -12         10.53         10.82         0.74 o                         
   3   7 -12         10.82         16.03         0.83 o                         
   4   7 -12          1.55          1.41         0.44 o                         
   5   7 -12          6.09          4.99         0.45 o                         
   6   7 -12          5.96          4.11         0.94 o                         
   7   7 -12          2.10          2.63         0.60 o                         
   0   8 -12        129.37        171.42         7.35 o                         
   1   8 -12         44.50         55.57         2.92 o                         
   2   8 -12         25.49         29.75         0.83 o                         
   3   8 -12          6.71          6.52         0.43 o                         
   4   8 -12          7.85          8.24         0.62 o                         
   5   8 -12          3.36          2.68         0.48 o                         
   6   8 -12          0.98          0.82         1.10 o                         
   1   9 -12          0.63          0.93         0.37 o                         
   2   9 -12         14.80         17.57         0.70 o                         
   3   9 -12          3.85          5.10         0.63 o                         
   4   9 -12          3.24          4.23         0.52 o                         
   5   9 -12          6.26          9.46         1.32 o                         
   0  10 -12         29.34         37.04         0.85 o                         
   1  10 -12         10.66         12.34         0.43 o                         
   2  10 -12          3.14          4.46         0.31 o                         
   3  10 -12          7.86         10.22         0.62 o                         
   2   0 -11        285.74        241.28        49.82 o                         
   4   0 -11         57.59         57.11        11.33 o                         
   6   0 -11         46.04         50.99         4.75 o                         
   8   0 -11         91.61        109.49         2.49 o                         
   0   1 -11         47.79         62.87         1.69 o                         
   1   1 -11         95.45        129.33         6.77 o                         
   2   1 -11        181.32        209.61        14.10 o                         
   3   1 -11          4.63          4.63         0.57 o                         
   4   1 -11        155.83        181.30        10.12 o                         
   5   1 -11         23.86         25.12         0.59 o                         
   6   1 -11         70.65         82.15         1.95 o                         
   7   1 -11          0.14         -0.69         0.93 o                         
   8   1 -11         36.45         31.86         1.60 o                         
   1   2 -11         39.04         37.19         1.20 o                         
   2   2 -11         17.54         23.40         0.48 o                         
   3   2 -11         48.05         57.45         1.08 o                         
   4   2 -11         67.35         66.01         1.39 o                         
   5   2 -11        118.05        117.28         6.07 o                         
   6   2 -11        138.17        119.40         4.16 o                         
   7   2 -11          7.23          9.57         3.31 o                         
   8   2 -11         11.70         10.10         1.17 o                         
   0   3 -11        381.17        435.44         5.49 o                         
   1   3 -11         56.96         57.19         0.86 o                         
   2   3 -11         31.95         31.52         0.49 o                         
   3   3 -11         37.91         37.55         0.64 o                         
   4   3 -11        267.75        278.10         7.54 o                         
   5   3 -11         11.58         11.67         0.70 o                         
   6   3 -11         83.43         81.32         1.91 o                         
   7   3 -11          1.22          1.83         0.65 o                         
   1   4 -11        118.31        110.87         1.67 o                         
   2   4 -11         21.23         24.44         0.58 o                         
   3   4 -11         86.11         96.58         2.50 o                         
   4   4 -11        228.26        209.98         7.15 o                         
   5   4 -11         69.24         65.45         5.58 o                         
   6   4 -11         65.92         54.41         2.70 o                         
   7   4 -11         42.43         34.75         5.25 o                         
   8   4 -11          8.59          7.63         0.98 o                         
   0   5 -11         82.31         97.67         3.75 o                         
   1   5 -11        130.41        131.41         2.02 o                         
   2   5 -11        124.33        133.92         3.19 o                         
   3   5 -11         45.14         49.55         1.67 o                         
   4   5 -11         38.71         36.86         1.91 o                         
   5   5 -11         41.91         44.04         2.57 o                         
   6   5 -11         10.51         10.41         1.05 o                         
   7   5 -11          5.26          6.52         0.90 o                         
   8   5 -11          6.65          5.41         0.85 o                         
   1   6 -11         86.40         97.98         2.48 o                         
   2   6 -11        285.72        315.25         8.19 o                         
   3   6 -11         37.65         37.72         1.78 o                         
   4   6 -11         16.14         19.97         1.12 o                         
   5   6 -11         80.89         88.76         2.79 o                         
   6   6 -11          7.34          5.79         0.66 o                         
   7   6 -11          1.01          0.32         0.45 o                         
   8   6 -11          0.43          1.00         0.68 o                         
   0   7 -11         37.30         44.61         1.37 o                         
   1   7 -11         58.04         66.30         1.63 o                         
   2   7 -11         12.93         12.78         0.55 o                         
   3   7 -11         25.15         30.44         0.87 o                         
   4   7 -11          5.48          5.53         0.46 o                         
   5   7 -11          4.17          2.44         0.44 o                         
   6   7 -11          1.57          1.16         0.55 o                         
   7   7 -11          5.30          8.21         0.85 o                         
   1   8 -11        105.99        127.84         4.39 o                         
   2   8 -11         25.87         34.61         0.82 o                         
   3   8 -11         19.24         27.03         1.57 o                         
   4   8 -11          4.18          4.45         0.48 o                         
   5   8 -11          4.00          5.71         0.56 o                         
   6   8 -11          1.44          1.21         0.75 o                         
   0   9 -11        117.24        135.50         1.92 o                         
   1   9 -11          3.19          4.57         0.41 o                         
   2   9 -11         10.87         15.82         0.64 o                         
   3   9 -11          0.91          1.09         0.41 o                         
   4   9 -11          2.26          3.85         0.65 o                         
   5   9 -11          0.29          0.92         0.72 o                         
   1  10 -11         20.16         25.37         0.56 o                         
   2  10 -11          8.42         10.60         0.41 o                         
   3  10 -11          4.05          4.80         0.69 o                         
   4  10 -11          3.14          4.86         0.75 o                         
   0  11 -11          6.13         10.08         0.50 o                         
   1  11 -11          6.47          8.10         0.33 o                         
   2  11 -11         11.30         17.46         0.65 o                         
   0   0 -10        522.25        709.71        14.14 o                         
   2   0 -10        234.13        199.11        10.90 o                         
   4   0 -10         69.84         67.84        13.69 o                         
   6   0 -10         11.90          7.70         1.14 o                         
   8   0 -10        167.11        222.96         3.70 o                         
   1   1 -10        511.18        548.10        26.16 o                         
   2   1 -10        738.95        985.65        35.89 o                         
   3   1 -10        233.78        269.81         8.40 o                         
   4   1 -10         20.69         15.97         0.71 o                         
   5   1 -10         97.87         97.10         1.77 o                         
   6   1 -10         15.65         16.01         0.85 o                         
   7   1 -10         33.45         55.33         5.05 o                         
   8   1 -10         33.65         37.41         1.96 o                         
   9   1 -10         12.59         13.19         1.14 o                         
   0   2 -10          5.85          5.61         0.52 o                         
   1   2 -10        197.25        211.91         1.60 o                         
   2   2 -10         45.81         44.67         0.60 o                         
   3   2 -10         11.19         13.45         0.39 o                         
   4   2 -10         64.76         60.61         1.74 o                         
   5   2 -10         13.87         14.24         0.72 o                         
   6   2 -10         59.60         65.79         1.57 o                         
   7   2 -10        135.05        175.56         4.98 o                         
   8   2 -10         27.18         28.95         1.56 o                         
   9   2 -10          7.08          3.63         1.00 o                         
   1   3 -10        232.65        252.01         2.62 o                         
   2   3 -10         59.82         56.29         0.68 o                         
   3   3 -10         26.86         21.41         0.50 o                         
   4   3 -10        209.81        208.17         7.85 o                         
   5   3 -10         52.04         52.45         3.03 o                         
   6   3 -10         93.39         83.15         3.86 o                         
   7   3 -10          6.28          7.53         1.59 o                         
   8   3 -10          3.43          2.93         1.04 o                         
   9   3 -10          6.01          5.73         0.82 o                         
   0   4 -10        272.60        266.04         2.56 o                         
   1   4 -10         28.56         29.36         0.52 o                         
   2   4 -10         65.92         71.32         0.90 o                         
   3   4 -10        208.86        213.82         3.25 o                         
   4   4 -10        113.00        113.99         5.53 o                         
   5   4 -10        136.16        116.55         1.71 o                         
   6   4 -10         63.59         58.99         1.37 o                         
   7   4 -10          1.10          0.73         0.54 o                         
   8   4 -10          3.19          1.60         0.93 o                         
   1   5 -10          0.85          1.57         0.32 o                         
   2   5 -10          2.95          4.82         0.34 o                         
   3   5 -10         81.06         84.38         1.49 o                         
   4   5 -10          9.85         10.23         0.78 o                         
   5   5 -10         73.59         65.30         4.38 o                         
   6   5 -10         41.91         32.59         1.26 o                         
   7   5 -10          5.51          5.93         0.56 o                         
   8   5 -10          0.91          0.25         0.87 o                         
   0   6 -10         47.62         45.56         1.72 o                         
   1   6 -10          8.68         11.91         0.48 o                         
   2   6 -10        131.38        137.45         3.80 o                         
   3   6 -10        350.37        428.46        22.06 o                         
   4   6 -10        172.82        185.74         5.97 o                         
   5   6 -10          2.14          2.95         0.47 o                         
   6   6 -10         15.17         18.04         1.00 o                         
   7   6 -10          8.03          7.39         0.71 o                         
   8   6 -10          1.08          0.89         0.75 o                         
   1   7 -10          7.90          8.04         0.35 o                         
   2   7 -10         12.64         15.97         0.52 o                         
   3   7 -10         55.65         57.32         3.09 o                         
   4   7 -10          5.74          6.04         0.46 o                         
   5   7 -10         39.98         46.68         2.54 o                         
   6   7 -10          9.20         10.09         0.64 o                         
   7   7 -10          6.54          7.50         1.07 o                         
   0   8 -10         81.44         93.40         2.65 o                         
   1   8 -10        162.86        193.65         2.81 o                         
   2   8 -10         70.89         84.50         1.01 o                         
   3   8 -10         46.18         53.53         1.24 o                         
   4   8 -10          0.22         -0.19         0.47 o                         
   5   8 -10          2.27          1.40         0.40 o                         
   6   8 -10          6.30          7.50         0.62 o                         
   1   9 -10         20.76         22.41         0.55 o                         
   2   9 -10         39.25         49.48         1.73 o                         
   3   9 -10          8.08         12.27         0.66 o                         
   4   9 -10          1.17          0.64         0.36 o                         
   5   9 -10          5.19          9.90         0.56 o                         
   6   9 -10          1.86          0.96         1.07 o                         
   0  10 -10         73.24        100.74         1.50 o                         
   1  10 -10         10.88         14.08         0.46 o                         
   2  10 -10          6.76          7.77         0.37 o                         
   3  10 -10          8.41          9.66         0.50 o                         
   4  10 -10          2.58          2.44         0.42 o                         
   5  10 -10          0.18          0.64         0.96 o                         
   1  11 -10         13.32         16.84         0.50 o                         
   2  11 -10          0.18          0.29         0.38 o                         
   3  11 -10          0.11          0.58         0.36 o                         
   2   0  -9        182.83        216.48        37.04 o                         
   4   0  -9        182.52        149.67         3.80 o                         
   6   0  -9          5.88          6.43         1.28 o                         
   8   0  -9         11.35         20.82         2.26 o                         
   0   1  -9       1394.94       1850.33        14.63 o                         
   1   1  -9       1541.65       1649.55         5.53 o                         
   2   1  -9         57.60         63.38         0.92 o                         
   3   1  -9          1.17          3.58         0.45 o                         
   4   1  -9        118.80        123.41         6.51 o                         
   5   1  -9         10.19         11.82         0.46 o                         
   6   1  -9         13.90         14.91         2.60 o                         
   7   1  -9          0.82          2.20         0.97 o                         
   8   1  -9         36.79         40.68         1.67 o                         
   9   1  -9          2.51          1.32         1.17 o                         
   1   2  -9        322.32        337.31         2.54 o                         
   2   2  -9         47.68         41.33         0.57 o                         
   3   2  -9        108.65        117.50         1.49 o                         
   4   2  -9         24.74         24.95         0.73 o                         
   5   2  -9         53.04         57.24         2.81 o                         
   6   2  -9         15.45         16.57         1.33 o                         
   7   2  -9         40.48         58.83         5.55 o                         
   8   2  -9         31.12         37.59         1.61 o                         
   9   2  -9          9.51          7.72         1.35 o                         
   0   3  -9        350.86        381.93         7.21 o                         
   1   3  -9        107.74        138.96         0.84 o                         
   2   3  -9        224.25        215.86         2.77 o                         
   3   3  -9        181.89        192.10         2.19 o                         
   4   3  -9          4.77          3.95         0.39 o                         
   5   3  -9        111.87        100.30         3.15 o                         
   6   3  -9         47.22         57.39         1.21 o                         
   7   3  -9         33.70         45.51         1.76 o                         
   8   3  -9         32.81         38.03         1.64 o                         
   9   3  -9          1.95          0.68         1.10 o                         
   1   4  -9          2.51          1.20         0.28 o                         
   2   4  -9         17.31         17.96         0.49 o                         
   3   4  -9        106.31        126.65         1.96 o                         
   4   4  -9         50.08         54.01         2.61 o                         
   5   4  -9        121.99        134.48         6.62 o                         
   6   4  -9        116.42         97.46         1.98 o                         
   7   4  -9         78.08         75.43         5.65 o                         
   8   4  -9          3.16          4.91         0.95 o                         
   0   5  -9         22.09         25.14         0.72 o                         
   1   5  -9         21.79         20.93         0.50 o                         
   2   5  -9         22.18         20.47         0.60 o                         
   3   5  -9         13.10         12.50         0.67 o                         
   4   5  -9        204.38        192.04         7.99 o                         
   5   5  -9         32.59         29.51         1.62 o                         
   6   5  -9         18.61         17.68         1.15 o                         
   7   5  -9         25.35         28.96         1.23 o                         
   8   5  -9          9.83          8.40         0.98 o                         
   9   5  -9          0.38         -0.36         0.64 o                         
   1   6  -9          0.14          0.29         0.27 o                         
   2   6  -9          8.84         10.23         0.45 o                         
   3   6  -9         31.72         44.27         4.35 o                         
   4   6  -9         83.57         75.21         2.63 o                         
   5   6  -9        309.49        285.43        13.98 o                         
   6   6  -9         13.56         10.35         0.68 o                         
   7   6  -9          4.97          5.64         0.62 o                         
   8   6  -9          3.24          1.99         0.59 o                         
   0   7  -9         71.30         97.69         2.53 o                         
   1   7  -9         10.55         11.75         0.45 o                         
   2   7  -9          2.29          2.10         0.32 o                         
   3   7  -9         20.49         17.61         0.99 o                         
   4   7  -9         37.41         43.15         2.49 o                         
   5   7  -9          4.68          5.98         0.57 o                         
   6   7  -9          5.34          4.29         0.52 o                         
   7   7  -9          1.92          1.67         0.50 o                         
   8   7  -9          1.04          1.28         0.78 o                         
   1   8  -9          9.66         12.05         0.53 o                         
   2   8  -9         41.36         43.66         1.16 o                         
   3   8  -9         97.71        128.61         5.49 o                         
   4   8  -9         34.58         44.01         1.94 o                         
   5   8  -9         14.96         19.41         0.70 o                         
   6   8  -9          3.88          3.81         0.39 o                         
   0   9  -9          0.81          1.29         0.45 o                         
   1   9  -9          0.05          0.44         0.42 o                         
   2   9  -9          8.73          8.96         0.47 o                         
   3   9  -9          2.13          1.63         0.43 o                         
   4   9  -9          3.37          3.87         0.33 o                         
   5   9  -9          0.66          0.34         0.35 o                         
   6   9  -9          4.24          7.00         0.74 o                         
   1  10  -9          2.76          3.09         0.37 o                         
   2  10  -9         38.68         44.73         0.74 o                         
   3  10  -9          0.59          0.57         0.30 o                         
   4  10  -9          0.21          0.05         0.29 o                         
   5  10  -9          2.61          2.68         0.91 o                         
   0  11  -9          7.33          9.64         1.00 o                         
   1  11  -9          1.77          2.26         0.29 o                         
   2  11  -9          0.32          0.47         0.29 o                         
   3  11  -9          0.76          0.77         0.36 o                         
   4  11  -9          1.50          1.49         0.71 o                         
   0   0  -8       2123.07       2374.71       306.53 o                         
   2   0  -8       2186.83       2779.34        66.36 o                         
   4   0  -8        170.02        128.45         2.84 o                         
   6   0  -8         20.41         17.23         1.33 o                         
   8   0  -8          1.99          2.96         1.54 o                         
   1   1  -8        104.43        124.14         6.77 o                         
   2   1  -8        372.05        494.42        16.56 o                         
   3   1  -8         62.15         97.24         1.23 o                         
   4   1  -8        105.66        132.27         1.85 o                         
   5   1  -8          8.35          9.63         0.54 o                         
   6   1  -8          4.59          4.88         1.18 o                         
   7   1  -8          4.33          9.42         0.90 o                         
   8   1  -8         16.25         19.29         1.85 o                         
   9   1  -8          8.92         10.84         1.34 o                         
   0   2  -8       3192.64       3021.84        28.46 o                         
   1   2  -8         48.75         49.41         1.10 o                         
   2   2  -8        520.09        538.60        11.20 o                         
   3   2  -8         89.58         79.76         0.99 o                         
   4   2  -8         93.24         80.60         2.51 o                         
   5   2  -8         11.55         12.01         0.66 o                         
   6   2  -8         21.44         23.06         0.93 o                         
   7   2  -8          5.14          4.44         1.85 o                         
   8   2  -8          4.53          6.20         1.62 o                         
   9   2  -8         34.96         35.34         1.37 o                         
   1   3  -8        227.30        223.94         2.96 o                         
   2   3  -8        209.01        241.72         3.86 o                         
   3   3  -8        255.07        285.96         4.52 o                         
   4   3  -8         66.75         59.51         2.62 o                         
   5   3  -8          9.25          8.79         0.58 o                         
   6   3  -8         16.70         19.70         0.94 o                         
   7   3  -8         91.97        117.60         3.02 o                         
   8   3  -8          7.30          8.04         1.18 o                         
   9   3  -8          2.66          2.36         0.89 o                         
   0   4  -8         88.56         85.43         1.10 o                         
   1   4  -8        100.78        113.41         3.50 o                         
   2   4  -8         87.90         93.68         1.66 o                         
   3   4  -8        253.23        237.38         8.90 o                         
   4   4  -8          0.32          0.65         0.23 o                         
   5   4  -8         97.77         95.61         5.90 o                         
   6   4  -8         22.29         20.03         1.45 o                         
   7   4  -8          5.71          5.59         0.70 o                         
   8   4  -8         28.98         23.60         1.46 o                         
   9   4  -8          1.59          0.50         0.77 o                         
   1   5  -8         12.80         15.91         0.51 o                         
   2   5  -8        116.43        126.45         3.97 o                         
   3   5  -8         95.13         98.11         5.81 o                         
   4   5  -8         22.51         22.83         1.10 o                         
   5   5  -8         13.54         12.45         1.59 o                         
   6   5  -8        128.81        104.27         3.83 o                         
   7   5  -8         38.26         46.71         1.50 o                         
   8   5  -8          8.71          8.85         0.59 o                         
   9   5  -8          5.03          2.52         0.85 o                         
   0   6  -8         36.32         45.19         1.06 o                         
   1   6  -8         24.95         28.19         1.09 o                         
   2   6  -8          7.53         10.00         0.40 o                         
   3   6  -8        156.95        210.48        11.18 o                         
   4   6  -8          1.15          1.76         0.40 o                         
   5   6  -8          1.50          2.01         0.51 o                         
   6   6  -8         29.31         24.99         1.02 o                         
   7   6  -8          9.28         10.14         0.60 o                         
   8   6  -8          1.99          2.98         0.92 o                         
   9   6  -8          0.38         -0.36         0.71 o                         
   1   7  -8          7.98          9.49         0.43 o                         
   2   7  -8          7.17          9.34         0.53 o                         
   3   7  -8         22.20         26.93         1.75 o                         
   4   7  -8         54.52         71.00         3.18 o                         
   5   7  -8         37.60         47.55         3.72 o                         
   6   7  -8          6.57          6.60         0.58 o                         
   7   7  -8          8.67          6.47         1.48 o                         
   8   7  -8          0.76          0.21         0.65 o                         
   0   8  -8         26.79         30.40         0.75 o                         
   1   8  -8          4.70          5.89         0.42 o                         
   2   8  -8         14.49         14.24         0.48 o                         
   3   8  -8          5.05          6.57         0.45 o                         
   4   8  -8         33.68         45.71         2.27 o                         
   5   8  -8          3.55          5.09         0.50 o                         
   6   8  -8          5.41          6.90         0.88 o                         
   7   8  -8          3.55          4.45         1.07 o                         
   1   9  -8          0.51          0.65         0.29 o                         
   2   9  -8         12.37         13.37         0.54 o                         
   3   9  -8          6.85         10.22         0.74 o                         
   4   9  -8          2.71          3.44         0.59 o                         
   5   9  -8          3.11          2.53         0.54 o                         
   6   9  -8          2.54          3.66         0.47 o                         
   0  10  -8         42.40         46.94         1.08 o                         
   1  10  -8          5.66          7.01         0.50 o                         
   2  10  -8          4.87          5.90         0.41 o                         
   3  10  -8          3.42          3.38         0.37 o                         
   4  10  -8          1.10          2.42         0.49 o                         
   5  10  -8          0.81          0.94         0.47 o                         
   6  10  -8          3.04          1.88         0.82 o                         
   1  11  -8          5.67          5.69         0.40 o                         
   2  11  -8          1.02          0.84         0.27 o                         
   3  11  -8          2.18          4.27         0.39 o                         
   4  11  -8          0.77          0.35         0.30 o                         
   0  12  -8          1.50          2.52         0.64 o                         
   1  12  -8          2.28          3.04         0.42 o                         
   2  12  -8          2.67          2.78         0.49 o                         
   2   0  -7        544.86        595.71        97.61 o                         
   4   0  -7         52.26         60.33         3.11 o                         
   6   0  -7          8.53          8.21         1.18 o                         
   8   0  -7         12.93         17.91         1.97 o                         
  10   0  -7         12.82          9.42         1.32 o                         
   0   1  -7       2581.92       2073.52        74.27 o                         
   1   1  -7        771.14        829.71        11.09 o                         
   2   1  -7       1744.60       1853.26        35.88 o                         
   3   1  -7        251.11        248.85         7.32 o                         
   4   1  -7        322.06        327.93         8.36 o                         
   5   1  -7        143.28        173.22         2.98 o                         
   6   1  -7         71.55         86.97         2.28 o                         
   7   1  -7         41.00         50.61         3.45 o                         
   8   1  -7         43.67         64.71         2.59 o                         
   9   1  -7          0.90         -0.24         1.30 o                         
  10   1  -7          3.17          2.38         1.14 o                         
   1   2  -7         54.67         85.83         2.98 o                         
   2   2  -7        106.96        102.03         1.96 o                         
   3   2  -7         79.52         82.35         1.44 o                         
   4   2  -7        151.73        146.66         2.99 o                         
   5   2  -7         55.88         64.49         1.56 o                         
   6   2  -7         55.07         61.64         1.10 o                         
   7   2  -7         15.30         16.85         1.28 o                         
   8   2  -7         26.05         28.77         1.87 o                         
   9   2  -7          8.18          8.27         1.10 o                         
  10   2  -7          0.21          0.18         1.03 o                         
   0   3  -7       1116.30       1162.56        20.77 o                         
   1   3  -7        353.79        354.56         7.76 o                         
   2   3  -7        610.97        562.47        10.03 o                         
   3   3  -7        148.81        168.35         5.65 o                         
   4   3  -7         17.52         11.41         0.42 o                         
   5   3  -7        143.55        164.89         3.53 o                         
   6   3  -7          0.20         -0.27         0.56 o                         
   7   3  -7         11.23         13.17         1.03 o                         
   8   3  -7          2.52          4.68         1.59 o                         
   9   3  -7         59.46         57.76         8.04 o                         
   1   4  -7        208.47        286.62         5.12 o                         
   2   4  -7         55.90         56.06         1.12 o                         
   3   4  -7         39.57         46.51         2.13 o                         
   4   4  -7         93.88         78.07         3.14 o                         
   5   4  -7          9.24         10.89         0.60 o                         
   6   4  -7         12.15         14.28         0.82 o                         
   7   4  -7         28.85         30.35         2.08 o                         
   8   4  -7          7.99          9.34         0.79 o                         
   9   4  -7          4.25          2.58         1.13 o                         
   0   5  -7        397.82        493.64         4.47 o                         
   1   5  -7        106.53        113.44         2.51 o                         
   2   5  -7         65.62         67.35         2.21 o                         
   3   5  -7         87.39        129.42         1.15 o                         
   4   5  -7         12.63         18.21         1.21 o                         
   5   5  -7        110.71        107.15         6.06 o                         
   6   5  -7         37.23         41.39         1.43 o                         
   7   5  -7          3.87          3.63         0.71 o                         
   8   5  -7          7.23          7.06         0.81 o                         
   9   5  -7          0.31          0.58         0.75 o                         
   1   6  -7          7.19         11.24         0.38 o                         
   2   6  -7         98.68        120.30         1.88 o                         
   3   6  -7          2.99          2.56         0.49 o                         
   4   6  -7         12.67         14.75         0.62 o                         
   5   6  -7         49.95         59.19         3.40 o                         
   6   6  -7          5.93          5.42         0.56 o                         
   7   6  -7          1.13          1.23         0.53 o                         
   8   6  -7          0.37         -0.45         0.46 o                         
   9   6  -7          0.31         -0.04         0.68 o                         
   0   7  -7         31.09         51.24         0.92 o                         
   1   7  -7         56.00         63.75         1.18 o                         
   2   7  -7          0.54          1.13         0.27 o                         
   3   7  -7         36.91         31.85         1.71 o                         
   4   7  -7          8.05          9.28         0.52 o                         
   5   7  -7         12.57         20.18         1.65 o                         
   6   7  -7          8.28          8.29         1.21 o                         
   7   7  -7          8.50          5.01         0.45 o                         
   8   7  -7          0.86          2.41         0.68 o                         
   1   8  -7          8.42          6.03         0.60 o                         
   2   8  -7         12.47         12.59         0.39 o                         
   3   8  -7          1.69          1.76         0.28 o                         
   4   8  -7         31.77         41.09         1.21 o                         
   5   8  -7          5.07          5.06         0.72 o                         
   6   8  -7          0.45          0.72         0.47 o                         
   7   8  -7          1.26          0.98         0.31 o                         
   8   8  -7          3.88          2.24         0.64 o                         
   0   9  -7         17.64         17.67         0.57 o                         
   1   9  -7          5.01          5.94         0.34 o                         
   2   9  -7         12.17         12.97         0.46 o                         
   3   9  -7          1.92          2.82         0.36 o                         
   4   9  -7          4.99          5.74         0.49 o                         
   5   9  -7          0.28          0.30         0.40 o                         
   6   9  -7          3.27          3.09         0.35 o                         
   7   9  -7          3.60          3.20         0.78 o                         
   1  10  -7         11.53         11.07         0.44 o                         
   2  10  -7          4.41          4.65         0.41 o                         
   3  10  -7          7.48          9.41         0.48 o                         
   4  10  -7          3.10          2.80         0.78 o                         
   5  10  -7          1.55          2.17         0.32 o                         
   6  10  -7          1.73          3.38         0.92 o                         
   0  11  -7         16.53         24.34         1.01 o                         
   1  11  -7          1.92          2.83         0.35 o                         
   2  11  -7          3.64          5.40         0.30 o                         
   3  11  -7          2.99          3.06         0.54 o                         
   4  11  -7          2.47          2.33         0.40 o                         
   5  11  -7          3.26          4.20         0.92 o                         
   1  12  -7          0.56          0.00         0.41 o                         
   2  12  -7          0.09          0.30         0.27 o                         
   0   0  -6        655.62        583.90         3.45 o                         
   2   0  -6       1940.88       2044.87         7.36 o                         
   4   0  -6         11.97         12.72         0.54 o                         
   6   0  -6        270.43        301.02         9.71 o                         
   8   0  -6         22.79         31.72         4.23 o                         
  10   0  -6          3.43          2.28         1.49 o                         
   1   1  -6        242.30        242.70        12.14 o                         
   2   1  -6         71.53         63.41         1.52 o                         
   3   1  -6        707.44        665.73        16.41 o                         
   4   1  -6        414.80        420.93         8.96 o                         
   5   1  -6        243.69        241.91         3.72 o                         
   6   1  -6        177.19        213.72         5.66 o                         
   7   1  -6        120.94        135.53         5.11 o                         
   8   1  -6         20.05         24.43         2.28 o                         
   9   1  -6          4.66          8.06         1.79 o                         
  10   1  -6          8.20          4.46         1.10 o                         
   0   2  -6       2872.23       2813.36        23.52 o                         
   1   2  -6         16.42         20.30         0.78 o                         
   2   2  -6         46.84         50.80         1.87 o                         
   3   2  -6        115.79        121.72         4.06 o                         
   4   2  -6        246.78        249.91         4.28 o                         
   5   2  -6        113.75        110.39         3.39 o                         
   6   2  -6          2.67          2.81         0.58 o                         
   7   2  -6         30.13         36.20         2.33 o                         
   8   2  -6         22.25         29.40         2.62 o                         
   9   2  -6          0.54         -1.14         1.28 o                         
  10   2  -6         13.67         11.54         0.89 o                         
   1   3  -6        345.86        343.99        10.12 o                         
   2   3  -6        346.37        344.24         5.68 o                         
   3   3  -6        277.95        289.88         4.37 o                         
   4   3  -6         23.21         30.64         0.65 o                         
   5   3  -6         66.01         67.91         2.60 o                         
   6   3  -6         15.16         16.12         0.65 o                         
   7   3  -6         88.73        108.27         3.44 o                         
   8   3  -6         14.38         17.01         2.15 o                         
   9   3  -6          1.66          2.05         1.53 o                         
  10   3  -6          1.20          0.73         0.70 o                         
   0   4  -6         32.23         39.12         0.85 o                         
   1   4  -6          5.03          3.48         0.30 o                         
   2   4  -6        353.21        374.91         7.20 o                         
   3   4  -6         72.65         80.36         0.99 o                         
   4   4  -6          1.67          0.47         0.25 o                         
   5   4  -6         12.71         13.86         0.58 o                         
   6   4  -6         11.62         15.84         0.78 o                         
   7   4  -6          1.86          2.16         0.64 o                         
   8   4  -6         17.46         17.85         1.01 o                         
   9   4  -6          3.28          3.79         2.19 o                         
  10   4  -6          1.16          0.36         0.64 o                         
   1   5  -6        174.33        236.71         2.24 o                         
   2   5  -6        173.41        195.87         2.17 o                         
   3   5  -6         26.48         35.76         0.60 o                         
   4   5  -6          3.97          2.59         0.33 o                         
   5   5  -6          3.19          2.37         0.42 o                         
   6   5  -6         47.29         46.62         1.57 o                         
   7   5  -6         28.84         28.54         0.83 o                         
   8   5  -6         10.44         11.21         0.76 o                         
   9   5  -6          8.37          5.48         1.21 o                         
   0   6  -6         50.72         65.97         1.16 o                         
   1   6  -6        168.55        165.97         2.26 o                         
   2   6  -6         33.29         35.49         0.64 o                         
   3   6  -6         10.29         10.72         0.41 o                         
   4   6  -6         12.93         13.74         0.58 o                         
   5   6  -6         17.50         15.29         0.56 o                         
   6   6  -6          1.79          0.87         0.53 o                         
   7   6  -6          0.74          0.88         0.56 o                         
   8   6  -6          2.09          2.35         0.62 o                         
   9   6  -6          1.35          1.28         1.00 o                         
   1   7  -6         44.33         56.81         0.72 o                         
   2   7  -6          6.54          7.48         0.40 o                         
   3   7  -6         21.76         27.00         1.14 o                         
   4   7  -6          9.25         11.05         0.54 o                         
   5   7  -6         28.43         34.12         1.07 o                         
   6   7  -6         12.74         16.88         0.83 o                         
   7   7  -6          2.61          2.95         0.50 o                         
   8   7  -6          7.91          7.64         0.57 o                         
   0   8  -6        176.97        209.57         2.26 o                         
   1   8  -6          6.22          9.73         0.36 o                         
   2   8  -6         43.89         47.89         1.06 o                         
   3   8  -6         44.47         39.99         1.94 o                         
   4   8  -6          3.72          5.50         0.51 o                         
   5   8  -6          7.24          7.90         0.58 o                         
   6   8  -6          2.48          3.57         0.60 o                         
   7   8  -6          3.98          3.78         0.52 o                         
   8   8  -6          0.57          0.78         0.71 o                         
   1   9  -6         16.27         14.61         0.55 o                         
   2   9  -6         26.01         29.35         0.66 o                         
   3   9  -6         10.09         12.61         0.41 o                         
   4   9  -6          7.79          7.12         0.46 o                         
   5   9  -6          0.41          0.87         0.43 o                         
   6   9  -6          6.54          7.24         0.78 o                         
   7   9  -6          4.72          1.03         0.82 o                         
   0  10  -6         15.38         18.85         1.53 o                         
   1  10  -6          3.37          4.53         0.39 o                         
   2  10  -6         24.08         31.26         0.57 o                         
   3  10  -6          3.51          4.17         0.36 o                         
   4  10  -6          0.32          0.18         0.42 o                         
   5  10  -6          0.74          0.63         0.35 o                         
   6  10  -6          1.53          2.20         0.68 o                         
   1  11  -6          7.61          8.05         0.55 o                         
   2  11  -6          8.65         10.02         0.42 o                         
   3  11  -6          0.65          1.02         0.31 o                         
   4  11  -6          0.03         -0.21         0.44 o                         
   5  11  -6          4.57          4.34         0.59 o                         
   0  12  -6          9.58         12.77         0.50 o                         
   1  12  -6          1.66          2.74         0.43 o                         
   2  12  -6          1.98          2.75         0.50 o                         
   3  12  -6          0.38          0.13         0.24 o                         
   2   0  -5        482.94        503.61         3.31 o                         
   4   0  -5         69.17         81.16         2.91 o                         
   6   0  -5        114.02        109.14         1.83 o                         
   8   0  -5          7.55         11.49         2.31 o                         
  10   0  -5          8.09          8.53         2.03 o                         
   0   1  -5       1392.54       1663.16         5.80 o                         
   1   1  -5         19.12         14.39         1.56 o                         
   2   1  -5        378.98        372.68         4.09 o                         
   3   1  -5        505.36        464.62         6.34 o                         
   4   1  -5       1043.40       1062.27        13.18 o                         
   5   1  -5        556.60        535.81         6.13 o                         
   6   1  -5        213.57        232.66         9.16 o                         
   7   1  -5          7.01          9.61         1.01 o                         
   8   1  -5         48.60         57.70         1.68 o                         
   9   1  -5         14.17         13.90         2.67 o                         
  10   1  -5          3.61          2.52         1.88 o                         
   1   2  -5        118.18         88.19         3.00 o                         
   2   2  -5        170.20        176.93         5.12 o                         
   3   2  -5        170.64        195.66         1.16 o                         
   4   2  -5        162.13        168.81         3.88 o                         
   5   2  -5         89.69         89.38         1.03 o                         
   6   2  -5         86.87         95.49         1.29 o                         
   7   2  -5          6.27          5.05         1.32 o                         
   8   2  -5         13.51         17.60         3.63 o                         
   9   2  -5         23.43         29.02         5.07 o                         
  10   2  -5          1.31          1.53         1.23 o                         
   0   3  -5       1188.62       1118.56        15.54 o                         
   1   3  -5        660.48        713.72         9.13 o                         
   2   3  -5        864.09        907.14        30.26 o                         
   3   3  -5        166.55        202.51         2.19 o                         
   4   3  -5         31.62         39.55         1.55 o                         
   5   3  -5         13.88         14.86         0.48 o                         
   6   3  -5          2.86          2.53         0.64 o                         
   7   3  -5        139.32        167.53         1.85 o                         
   8   3  -5         23.72         31.35         2.56 o                         
   9   3  -5         22.71         38.53         7.47 o                         
  10   3  -5         28.56         21.86         4.64 o                         
   1   4  -5        116.13        116.68         1.31 o                         
   2   4  -5        509.28        519.13        20.75 o                         
   3   4  -5        179.66        196.78         1.35 o                         
   4   4  -5        198.42        225.20         2.02 o                         
   5   4  -5         12.82         13.86         0.80 o                         
   6   4  -5         42.17         49.75         1.02 o                         
   7   4  -5         21.94         34.08         1.10 o                         
   8   4  -5         39.41         40.78         1.61 o                         
   9   4  -5          3.23          3.50         1.30 o                         
  10   4  -5          4.76          4.45         0.82 o                         
   0   5  -5       1502.17       1732.22        30.82 o                         
   1   5  -5        324.80        349.97         2.36 o                         
   2   5  -5         16.66         15.46         0.40 o                         
   3   5  -5         18.60         22.68         0.67 o                         
   4   5  -5         23.80         28.71         0.62 o                         
   5   5  -5         20.38         23.15         0.58 o                         
   6   5  -5         13.19         12.16         0.69 o                         
   7   5  -5          4.04          6.09         0.81 o                         
   8   5  -5         40.90         45.01         1.21 o                         
   9   5  -5         38.11         35.84         1.60 o                         
   1   6  -5         18.68         17.00         0.33 o                         
   2   6  -5         46.61         39.04         1.01 o                         
   3   6  -5         65.06         67.11         3.11 o                         
   4   6  -5         26.58         33.34         0.60 o                         
   5   6  -5         52.28         72.55         1.02 o                         
   6   6  -5         41.80         39.15         1.07 o                         
   7   6  -5          8.58          8.68         0.86 o                         
   8   6  -5          2.55          3.71         0.66 o                         
   9   6  -5          9.41          7.66         0.78 o                         
   0   7  -5         11.28         13.55         0.51 o                         
   1   7  -5        121.05        130.67         1.91 o                         
   2   7  -5          3.96          3.96         0.24 o                         
   3   7  -5         59.19         56.31         1.60 o                         
   4   7  -5         44.20         50.64         0.91 o                         
   5   7  -5          2.84          3.92         0.71 o                         
   6   7  -5         44.77         52.54         1.00 o                         
   7   7  -5         41.32         40.49         1.32 o                         
   8   7  -5          3.90          3.48         0.48 o                         
   9   7  -5          0.01         -0.34         0.50 o                         
   1   8  -5         33.65         33.66         0.45 o                         
   2   8  -5         27.79         28.37         0.58 o                         
   3   8  -5         17.63         17.08         0.64 o                         
   4   8  -5        101.69        126.67         2.90 o                         
   5   8  -5         36.52         54.56         1.02 o                         
   6   8  -5          0.89          0.92         0.43 o                         
   7   8  -5          1.35          1.65         0.42 o                         
   8   8  -5          2.34          2.21         0.59 o                         
   0   9  -5         37.88         52.52         1.44 o                         
   1   9  -5          0.96          0.65         0.33 o                         
   2   9  -5          6.71          5.82         0.40 o                         
   3   9  -5         17.01         16.66         0.55 o                         
   4   9  -5         28.08         33.05         1.01 o                         
   5   9  -5         29.02         37.58         0.97 o                         
   6   9  -5         10.41         12.81         0.62 o                         
   7   9  -5          0.77          0.38         0.50 o                         
   1  10  -5         27.99         30.53         0.66 o                         
   2  10  -5         40.04         46.11         0.72 o                         
   3  10  -5         15.12         16.66         0.50 o                         
   4  10  -5         21.17         26.33         0.81 o                         
   5  10  -5          1.94          1.68         0.36 o                         
   6  10  -5          4.62          4.06         0.60 o                         
   0  11  -5          4.48          4.27         0.61 o                         
   1  11  -5          1.81          2.16         0.46 o                         
   2  11  -5          3.76          3.33         0.31 o                         
   3  11  -5         10.64         12.12         0.40 o                         
   4  11  -5         12.92         15.74         0.58 o                         
   5  11  -5          2.67          1.92         0.36 o                         
   1  12  -5          4.13          5.08         0.40 o                         
   2  12  -5          7.74         10.29         0.59 o                         
   3  12  -5          0.72          0.81         0.28 o                         
   0   0  -4       1034.23        867.67         3.31 o                         
   2   0  -4       5411.74       5053.18        11.38 o                         
   4   0  -4       1169.22       1159.32        37.80 o                         
   6   0  -4        201.26        210.74         9.80 o                         
   8   0  -4         29.14         31.22         1.44 o                         
  10   0  -4          2.94          2.52         2.88 o                         
   1   1  -4         94.87        101.39         2.65 o                         
   2   1  -4        811.08        855.57        10.72 o                         
   3   1  -4        883.97        824.64        12.98 o                         
   4   1  -4        644.79        662.08         3.86 o                         
   5   1  -4        637.36        670.88        20.34 o                         
   6   1  -4        113.94        117.84         1.42 o                         
   7   1  -4         41.93         52.69         1.29 o                         
   8   1  -4         18.77         17.66         1.00 o                         
   9   1  -4          6.50          8.27         1.86 o                         
  10   1  -4          8.47          7.22         2.31 o                         
   0   2  -4       5635.84       5025.45        44.65 o                         
   1   2  -4         21.50         23.39         1.82 o                         
   2   2  -4       1090.04       1182.30        51.58 o                         
   3   2  -4        294.57        378.63         6.74 o                         
   4   2  -4        443.75        497.93        12.71 o                         
   5   2  -4         69.96         74.95         0.92 o                         
   6   2  -4         54.99         64.28         1.06 o                         
   7   2  -4         54.83         74.45         5.75 o                         
   8   2  -4          0.41         -0.30         1.64 o                         
   9   2  -4          4.67          4.14         2.86 o                         
  10   2  -4          4.13          2.76         2.86 o                         
   1   3  -4       2134.39       1999.13        69.03 o                         
   2   3  -4        259.87        244.85         4.82 o                         
   3   3  -4        221.93        261.89        14.09 o                         
   4   3  -4         52.78         48.64         0.89 o                         
   5   3  -4          3.74          5.61         0.41 o                         
   6   3  -4         45.22         60.88         1.24 o                         
   7   3  -4         44.09         46.44         2.09 o                         
   8   3  -4         39.45         45.90         2.65 o                         
   9   3  -4         20.65         34.00         3.59 o                         
  10   3  -4         37.87         37.50         8.35 o                         
   0   4  -4       1327.93       1496.29       153.76 o                         
   1   4  -4        199.07        210.19         2.17 o                         
   2   4  -4        493.82        497.54         6.20 o                         
   3   4  -4        408.43        419.56         8.89 o                         
   4   4  -4        101.13        117.04         1.01 o                         
   5   4  -4          6.49          3.91         0.63 o                         
   6   4  -4         72.94         90.87         1.19 o                         
   7   4  -4         44.39         57.93         1.46 o                         
   8   4  -4         24.32         19.03         1.19 o                         
   9   4  -4          3.01          1.55         1.72 o                         
  10   4  -4          8.67         10.20         1.32 o                         
   1   5  -4        394.52        410.19         4.11 o                         
   2   5  -4        526.22        570.50         3.62 o                         
   3   5  -4        279.71        297.96         7.78 o                         
   4   5  -4         44.40         49.28         0.64 o                         
   5   5  -4         44.26         51.75         0.76 o                         
   6   5  -4          2.12          0.91         0.49 o                         
   7   5  -4         52.20         55.38         1.39 o                         
   8   5  -4         52.92         48.36         2.76 o                         
   9   5  -4         36.13         34.99         1.48 o                         
  10   5  -4          3.33          2.36         1.71 o                         
   0   6  -4        504.42        549.97         3.12 o                         
   1   6  -4        431.24        453.91         5.61 o                         
   2   6  -4         85.21         78.60         0.95 o                         
   3   6  -4         49.83         38.77         1.46 o                         
   4   6  -4         26.28         29.30         0.74 o                         
   5   6  -4         54.81         62.53         1.02 o                         
   6   6  -4         31.26         35.18         0.90 o                         
   7   6  -4         41.34         36.18         3.80 o                         
   8   6  -4         16.99         11.76         0.69 o                         
   9   6  -4          3.99          2.85         0.89 o                         
   1   7  -4         10.58         10.29         0.31 o                         
   2   7  -4          9.58         11.88         0.37 o                         
   3   7  -4         36.64         38.35         1.49 o                         
   4   7  -4         44.94         54.48         2.73 o                         
   5   7  -4         29.32         43.26         0.88 o                         
   6   7  -4         45.78         55.80         1.94 o                         
   7   7  -4         28.91         32.95         1.42 o                         
   8   7  -4         19.15         13.26         0.81 o                         
   9   7  -4          4.09          3.38         0.69 o                         
   0   8  -4         62.50         71.58         0.78 o                         
   1   8  -4         36.38         40.47         0.84 o                         
   2   8  -4        116.96        110.26         1.15 o                         
   3   8  -4        196.07        183.17         2.68 o                         
   4   8  -4          6.18          6.09         0.51 o                         
   5   8  -4          7.50         11.10         0.63 o                         
   6   8  -4         15.78         17.22         0.81 o                         
   7   8  -4         20.21         17.72         1.05 o                         
   8   8  -4          4.23          2.83         0.69 o                         
   1   9  -4         12.17         12.75         0.39 o                         
   2   9  -4          8.24          7.51         0.39 o                         
   3   9  -4         48.01         48.82         0.82 o                         
   4   9  -4         16.57         19.76         0.70 o                         
   5   9  -4         21.29         28.49         0.76 o                         
   6   9  -4          2.40          0.94         0.46 o                         
   7   9  -4          0.49          1.36         0.34 o                         
   0  10  -4         57.63         72.00         1.35 o                         
   1  10  -4         23.98         29.52         0.83 o                         
   2  10  -4         48.74         58.71         1.06 o                         
   3  10  -4         20.14         20.23         0.53 o                         
   4  10  -4         16.02         19.14         0.60 o                         
   5  10  -4          2.48          3.02         0.48 o                         
   6  10  -4          4.93          4.93         0.61 o                         
   7  10  -4          0.82          0.71         0.53 o                         
   1  11  -4          1.79          3.25         0.55 o                         
   2  11  -4          4.95          4.27         0.34 o                         
   3  11  -4          5.53          6.22         0.41 o                         
   4  11  -4          3.30          2.94         0.33 o                         
   5  11  -4          4.63          6.69         0.50 o                         
   0  12  -4         38.74         50.49         0.97 o                         
   1  12  -4          3.47          4.07         0.33 o                         
   2  12  -4          2.01          2.03         0.38 o                         
   3  12  -4          1.59          1.92         0.35 o                         
   4  12  -4          2.59          2.34         0.31 o                         
   2   0  -3        203.81        255.01         1.67 o                         
   4   0  -3       1407.24       1546.41        20.50 o                         
   6   0  -3        164.51        198.83         7.15 o                         
   8   0  -3         64.55         68.74         1.87 o                         
  10   0  -3         17.47         33.64         4.16 o                         
   0   1  -3       1080.38       1089.36        76.60 o                         
   1   1  -3       1264.06       1131.47        50.09 o                         
   2   1  -3        858.28        957.67         6.06 o                         
   3   1  -3        454.42        422.44         8.81 o                         
   4   1  -3        128.91        145.25         1.84 o                         
   5   1  -3         68.70         76.96         2.63 o                         
   6   1  -3         95.24        109.35         1.64 o                         
   7   1  -3         84.37         89.43         2.04 o                         
   8   1  -3         19.44         20.82         1.80 o                         
   9   1  -3         16.19         17.80         2.41 o                         
  10   1  -3         22.75         46.88         3.19 o                         
   1   2  -3        608.28        671.91         4.37 o                         
   2   2  -3        481.96        417.65        43.60 o                         
   3   2  -3        684.05        667.82        46.44 o                         
   4   2  -3        325.75        352.86         2.48 o                         
   5   2  -3        158.60        176.93         5.52 o                         
   6   2  -3         24.41         32.41         0.98 o                         
   7   2  -3         29.15         38.42         1.44 o                         
   8   2  -3         13.67         15.98         2.39 o                         
   9   2  -3         15.97         33.59         3.32 o                         
  10   2  -3         37.34         55.83         4.75 o                         
   0   3  -3        222.61        214.64         4.23 o                         
   1   3  -3        134.59        188.75         4.69 o                         
   2   3  -3        502.59        484.58        57.09 o                         
   3   3  -3        334.72        295.10         3.47 o                         
   4   3  -3        216.99        233.23        10.27 o                         
   5   3  -3         17.76         22.01         0.51 o                         
   6   3  -3         16.41         16.77         0.75 o                         
   7   3  -3          1.44          0.15         0.73 o                         
   8   3  -3        172.03        205.37        12.50 o                         
   9   3  -3         46.32         87.18         9.23 o                         
  10   3  -3         20.67         26.11         2.95 o                         
   1   4  -3        667.92        626.83         2.93 o                         
   2   4  -3        399.35        406.28        11.89 o                         
   3   4  -3        122.60        156.05         3.47 o                         
   4   4  -3         35.89         34.21         0.71 o                         
   5   4  -3        121.82        168.63         1.22 o                         
   6   4  -3          8.47          8.90         0.88 o                         
   7   4  -3         18.75         25.41         1.98 o                         
   8   4  -3         77.25         99.85         2.61 o                         
   9   4  -3         54.67         62.30         2.36 o                         
  10   4  -3          3.39          2.03         1.60 o                         
   0   5  -3        195.88        216.08         1.89 o                         
   1   5  -3        165.45        184.16         2.02 o                         
   2   5  -3        153.62        156.46         2.45 o                         
   3   5  -3         99.81         77.82         1.45 o                         
   4   5  -3         12.11         18.06         0.44 o                         
   5   5  -3         15.52         22.36         0.55 o                         
   6   5  -3        134.44        167.33         2.60 o                         
   7   5  -3         40.65         48.90         1.39 o                         
   8   5  -3         51.65         52.78         3.14 o                         
   9   5  -3          2.79          5.74         2.76 o                         
  10   5  -3         16.05         14.40         1.21 o                         
   1   6  -3        125.29        135.76         1.19 o                         
   2   6  -3         83.41         86.15         1.31 o                         
   3   6  -3         69.39         70.31         1.61 o                         
   4   6  -3         19.83         24.83         1.05 o                         
   5   6  -3         50.56         62.99         1.09 o                         
   6   6  -3         91.31        104.30         3.98 o                         
   7   6  -3        105.05        103.97         1.77 o                         
   8   6  -3         45.52         31.98         1.06 o                         
   9   6  -3          2.78          2.46         0.85 o                         
   0   7  -3        217.97        256.25         3.56 o                         
   1   7  -3         83.68         81.26         1.12 o                         
   2   7  -3         43.63         35.34         0.84 o                         
   3   7  -3         56.10         52.59         1.25 o                         
   4   7  -3         58.13         59.01         5.08 o                         
   5   7  -3         36.16         51.52         0.91 o                         
   6   7  -3         58.33         82.13         1.39 o                         
   7   7  -3          0.81          0.83         0.41 o                         
   8   7  -3          7.82          5.18         0.85 o                         
   9   7  -3         13.26          6.59         1.71 o                         
   1   8  -3          3.88          3.65         0.30 o                         
   2   8  -3         27.64         26.05         0.67 o                         
   3   8  -3         22.41         21.15         0.63 o                         
   4   8  -3         72.97         82.48         3.29 o                         
   5   8  -3        179.41        243.37         4.96 o                         
   6   8  -3         18.31         21.26         0.86 o                         
   7   8  -3          4.07          6.74         0.63 o                         
   8   8  -3          0.62          0.75         0.31 o                         
   0   9  -3          3.34          5.57         0.43 o                         
   1   9  -3         41.67         45.83         0.73 o                         
   2   9  -3          1.57          1.93         0.32 o                         
   3   9  -3         67.28         71.84         0.90 o                         
   4   9  -3         26.96         36.28         0.92 o                         
   5   9  -3         12.77         14.43         0.90 o                         
   6   9  -3         23.34         26.29         0.70 o                         
   7   9  -3          5.02          3.85         0.44 o                         
   8   9  -3          1.60          2.45         0.68 o                         
   1  10  -3         31.29         46.93         0.90 o                         
   2  10  -3         18.61         20.92         0.53 o                         
   3  10  -3         43.81         45.74         1.05 o                         
   4  10  -3         10.10         10.68         0.46 o                         
   5  10  -3         11.68         12.74         0.69 o                         
   6  10  -3          4.00          5.37         0.37 o                         
   0  11  -3          1.02          0.52         0.59 o                         
   1  11  -3         18.62         19.69         0.75 o                         
   2  11  -3         15.76         17.47         0.85 o                         
   3  11  -3          3.59          4.17         0.36 o                         
   4  11  -3          3.43          2.74         0.32 o                         
   5  11  -3          1.49          1.04         0.76 o                         
   1  12  -3          2.54          1.84         0.37 o                         
   2  12  -3         17.74         21.31         0.81 o                         
   3  12  -3          2.23          1.77         0.35 o                         
   4  12  -3          0.46          0.72         0.24 o                         
   2   0  -2      14905.87      13579.33        59.71 o                         
   4   0  -2        468.78        589.84        28.13 o                         
   6   0  -2        356.27        394.56         9.82 o                         
   8   0  -2        155.83        184.08        10.66 o                         
  10   0  -2         12.34         11.60        10.24 o                         
   1   1  -2        413.99        485.63        14.07 o                         
   2   1  -2        323.51        319.03        15.14 o                         
   3   1  -2        342.69        381.63         9.67 o                         
   4   1  -2        102.68        110.16         1.62 o                         
   5   1  -2        283.72        282.95         7.69 o                         
   6   1  -2        204.28        206.94         4.42 o                         
   7   1  -2         18.36         20.11         0.75 o                         
   8   1  -2         25.21         25.70         1.00 o                         
   9   1  -2         75.36         75.36         4.52 o                         
  10   1  -2         43.42         86.86         8.73 o                         
  11   1  -2         12.74         16.58         1.56 o                         
   1   2  -2       4658.89       4885.69        40.83 o                         
   2   2  -2       2448.58       2051.37       133.39 o                         
   3   2  -2         87.92         95.29         1.36 o                         
   4   2  -2       1006.49       1128.76        27.53 o                         
   5   2  -2        121.87        114.89         1.68 o                         
   6   2  -2        274.98        303.69         2.38 o                         
   7   2  -2         28.89         31.20         1.17 o                         
   8   2  -2         22.51         27.55         1.35 o                         
   9   2  -2          4.98          4.96         1.13 o                         
  10   2  -2         29.35         50.99         3.09 o                         
  11   2  -2          0.23         -0.43         1.07 o                         
   1   3  -2        508.48        358.36       138.29 o                         
   2   3  -2        278.29        317.67        33.12 o                         
   3   3  -2        276.58        281.99        26.65 o                         
   4   3  -2         87.50        110.76         1.27 o                         
   5   3  -2        746.90        965.46        14.88 o                         
   6   3  -2         44.99         38.85         1.38 o                         
   7   3  -2         69.09         86.10         2.09 o                         
   8   3  -2         60.54         70.22         2.55 o                         
   9   3  -2         19.74         14.88         2.48 o                         
  10   3  -2         14.79         18.69         1.91 o                         
   0   4  -2        120.70        132.81         6.03 o                         
   1   4  -2        573.10        533.55         4.97 o                         
   2   4  -2         65.47         63.50         4.94 o                         
   3   4  -2       1464.24       1547.48        24.72 o                         
   4   4  -2        313.96        330.16         6.01 o                         
   5   4  -2        237.76        280.03         2.96 o                         
   6   4  -2        152.52        191.06         3.93 o                         
   7   4  -2         27.26         31.06         2.60 o                         
   8   4  -2         73.53         86.31         4.65 o                         
   9   4  -2          2.10          2.65         0.98 o                         
  10   4  -2          2.84          4.14         1.40 o                         
   1   5  -2        331.49        357.40         4.96 o                         
   2   5  -2        143.09        130.40         2.26 o                         
   3   5  -2        196.05        173.12         3.86 o                         
   4   5  -2        389.49        407.35         9.55 o                         
   5   5  -2         39.14         51.75         0.85 o                         
   6   5  -2        231.87        285.55         5.70 o                         
   7   5  -2          8.19          9.90         0.84 o                         
   8   5  -2         23.32         20.44         1.45 o                         
   9   5  -2          5.17          2.46         0.84 o                         
  10   5  -2          4.93          3.80         1.03 o                         
   0   6  -2         27.16         33.15         0.71 o                         
   1   6  -2        613.86        630.97         6.93 o                         
   2   6  -2        243.09        235.66         1.45 o                         
   3   6  -2          4.93          4.91         0.33 o                         
   4   6  -2         96.36        111.27         4.97 o                         
   5   6  -2        256.18        295.66         6.30 o                         
   6   6  -2        185.75        243.56         3.17 o                         
   7   6  -2          2.96          4.22         0.48 o                         
   8   6  -2         10.06          7.78         0.54 o                         
   9   6  -2          4.46          3.47         0.88 o                         
   1   7  -2        213.52        202.12         2.29 o                         
   2   7  -2        273.35        296.27         4.04 o                         
   3   7  -2        146.62        153.31         3.56 o                         
   4   7  -2        151.84        204.77         4.70 o                         
   5   7  -2          1.59          1.64         0.70 o                         
   6   7  -2         35.90         44.43         1.23 o                         
   7   7  -2         30.44         35.97         0.79 o                         
   8   7  -2          1.91          1.39         0.33 o                         
   9   7  -2          3.55         -0.33         1.53 o                         
   0   8  -2        316.96        330.25         3.09 o                         
   1   8  -2         37.84         36.37         0.84 o                         
   2   8  -2          3.22          2.87         0.34 o                         
   3   8  -2         64.15         52.30         0.83 o                         
   4   8  -2        178.34        192.36         5.31 o                         
   5   8  -2         25.91         27.28         1.32 o                         
   6   8  -2          8.22         10.64         0.63 o                         
   7   8  -2          3.40          3.20         0.43 o                         
   8   8  -2         11.68          7.80         0.33 o                         
   1   9  -2        185.14        199.06         4.47 o                         
   2   9  -2         46.81         51.59         1.32 o                         
   3   9  -2         11.33         13.63         0.67 o                         
   4   9  -2         19.14         19.71         0.63 o                         
   5   9  -2         42.05         53.60         1.37 o                         
   6   9  -2          1.40          2.09         0.39 o                         
   7   9  -2          2.01          2.49         0.33 o                         
   8   9  -2          0.22          0.14         0.71 o                         
   0  10  -2         24.36         27.26         1.48 o                         
   1  10  -2         39.93         43.59         0.75 o                         
   2  10  -2         19.79         20.49         0.58 o                         
   3  10  -2         52.82         52.20         0.81 o                         
   4  10  -2          0.78          0.79         0.38 o                         
   5  10  -2          0.18          1.14         0.56 o                         
   6  10  -2          6.80          7.09         0.37 o                         
   1  11  -2         24.91         25.68         0.56 o                         
   2  11  -2          2.99          2.68         0.33 o                         
   3  11  -2         18.73         20.10         0.63 o                         
   4  11  -2          7.46          7.02         0.37 o                         
   5  11  -2          3.48          3.92         0.36 o                         
   6  11  -2          0.04          0.06         0.32 o                         
   0  12  -2         45.16         56.30         3.54 o                         
   1  12  -2          7.35          7.44         0.38 o                         
   2  12  -2          0.06          0.41         0.28 o                         
   3  12  -2          3.73          3.36         0.36 o                         
   4  12  -2          1.43          1.05         0.25 o                         
   2   0  -1      24676.33      20166.14       871.17 o                         
   4   0  -1        305.28        350.45         4.98 o                         
   6   0  -1         13.12         13.32         0.73 o                         
   8   0  -1        218.80        273.33        28.88 o                         
  10   0  -1         28.16         26.22        16.84 o                         
   0   1  -1       1936.10       1715.02        44.31 o                         
   1   1  -1        339.80        379.85        13.71 o                         
   2   1  -1       2910.21       3195.31        33.69 o                         
   3   1  -1       1205.97       1277.40         9.84 o                         
   4   1  -1         69.30         82.19         1.30 o                         
   5   1  -1         56.73         57.10         0.94 o                         
   6   1  -1          1.97          3.23         0.42 o                         
   7   1  -1         87.89        106.27         2.13 o                         
   8   1  -1        198.10        215.68        14.79 o                         
   9   1  -1         27.26         27.14         1.85 o                         
  10   1  -1         14.98         21.57         8.37 o                         
  11   1  -1         28.61         41.59        13.57 o                         
   1   2  -1       7866.89       6401.73       490.45 o                         
   2   2  -1       5039.33       4599.89       239.52 o                         
   3   2  -1       6171.09       6368.25       158.31 o                         
   4   2  -1        771.74        850.22         5.11 o                         
   5   2  -1         14.18         13.96         0.50 o                         
   6   2  -1        200.65        277.29         6.18 o                         
   7   2  -1         95.45        116.10         4.42 o                         
   8   2  -1          0.29          1.30         0.84 o                         
   9   2  -1         37.58         49.06         2.41 o                         
  10   2  -1         31.37         44.12         4.68 o                         
  11   2  -1          6.03          5.33         1.40 o                         
   0   3  -1       1286.12       1255.46        58.07 o                         
   1   3  -1       1633.55       1460.67        35.60 o                         
   2   3  -1       1615.45       1542.23        48.18 o                         
   3   3  -1       1358.88       1442.50        69.50 o                         
   4   3  -1        674.14        778.69        18.22 o                         
   5   3  -1         89.36        101.78         2.28 o                         
   6   3  -1        304.66        334.44        10.52 o                         
   7   3  -1        261.88        302.43        10.28 o                         
   8   3  -1          5.52          9.92         1.19 o                         
   9   3  -1         56.05         71.38         5.06 o                         
  10   3  -1          7.45          8.95         1.76 o                         
   1   4  -1        181.63        173.42         3.63 o                         
   2   4  -1       1883.15       1724.59        76.53 o                         
   3   4  -1        674.40        641.93        22.22 o                         
   4   4  -1        633.89        592.98        14.07 o                         
   5   4  -1       2092.09       2592.22        28.02 o                         
   6   4  -1         24.45         30.61         0.64 o                         
   7   4  -1         70.63         87.72         1.90 o                         
   8   4  -1         12.09         15.07         1.24 o                         
   9   4  -1         13.81         13.96         1.02 o                         
  10   4  -1          2.48          1.56         1.08 o                         
   0   5  -1        359.66        374.92        24.82 o                         
   1   5  -1        297.67        240.35        13.54 o                         
   2   5  -1        128.24        125.52         1.30 o                         
   3   5  -1        575.63        556.61        10.56 o                         
   4   5  -1        646.60        700.83         7.67 o                         
   5   5  -1          4.99          7.31         0.61 o                         
   6   5  -1        147.31        187.16         1.62 o                         
   7   5  -1        163.24        170.17         6.66 o                         
   8   5  -1         27.06         26.94         0.81 o                         
   9   5  -1         14.74         10.23         1.21 o                         
  10   5  -1          1.51          0.87         1.03 o                         
   1   6  -1         14.72         14.05         0.35 o                         
   2   6  -1         40.51         38.56         0.60 o                         
   3   6  -1        128.85        147.53         2.85 o                         
   4   6  -1        226.44        229.75         6.46 o                         
   5   6  -1        100.45        116.42         1.37 o                         
   6   6  -1        272.18        368.41         2.21 o                         
   7   6  -1        204.99        231.57         6.53 o                         
   8   6  -1          2.42          1.10         0.44 o                         
   9   6  -1          2.56          1.79         0.70 o                         
   0   7  -1        446.59        453.74         2.17 o                         
   1   7  -1        111.52        140.96         1.02 o                         
   2   7  -1         60.84         49.00         0.73 o                         
   3   7  -1        118.39        136.36         3.59 o                         
   4   7  -1         30.36         28.09         0.76 o                         
   5   7  -1         75.01         75.42         1.56 o                         
   6   7  -1          0.34          0.18         0.65 o                         
   7   7  -1         55.15         57.45         2.02 o                         
   8   7  -1         41.98         24.74         1.66 o                         
   9   7  -1          0.78          0.04         1.03 o                         
   1   8  -1         18.79         17.33         0.52 o                         
   2   8  -1        131.75        136.30         2.49 o                         
   3   8  -1         29.61         30.48         1.19 o                         
   4   8  -1          4.66          4.98         0.51 o                         
   5   8  -1          0.66          1.66         0.63 o                         
   6   8  -1         40.94         42.66         0.94 o                         
   7   8  -1         15.32         21.72         0.90 o                         
   8   8  -1         11.55          6.34         0.43 o                         
   0   9  -1         70.33         64.85         0.78 o                         
   1   9  -1         86.85         95.70         1.84 o                         
   2   9  -1        114.95        143.44         3.48 o                         
   3   9  -1         23.22         23.93         1.10 o                         
   4   9  -1         45.24         43.52         0.85 o                         
   5   9  -1          4.86          4.56         0.53 o                         
   6   9  -1          0.17          1.01         0.41 o                         
   7   9  -1          1.11          1.12         0.37 o                         
   8   9  -1         10.55          5.62         0.85 o                         
   1  10  -1         35.76         45.73         0.78 o                         
   2  10  -1         18.19         18.89         0.63 o                         
   3  10  -1          5.44          5.57         0.43 o                         
   4  10  -1         18.06         19.55         0.50 o                         
   5  10  -1          0.08          0.12         0.33 o                         
   6  10  -1          2.82          4.12         0.37 o                         
   7  10  -1          0.93          1.32         0.75 o                         
   0  11  -1         16.87         19.34         1.85 o                         
   1  11  -1         17.82         16.69         0.52 o                         
   2  11  -1          7.15          7.55         0.66 o                         
   3  11  -1          1.85          2.83         0.33 o                         
   4  11  -1          5.21          5.94         0.40 o                         
   5  11  -1          2.50          3.38         0.33 o                         
   6  11  -1          0.77          1.16         0.38 o                         
   1  12  -1          8.24          9.91         0.45 o                         
   2  12  -1          4.11          4.77         0.37 o                         
   3  12  -1          1.06          0.36         0.27 o                         
   4  12  -1          2.18          2.16         0.28 o                         
   1  13  -1          0.07         -0.25         0.53 o                         
   2   0   0        608.01        712.22        14.31 o                         
   4   0   0        488.38        434.60        15.17 o                         
   6   0   0         18.65         28.77         0.64 o                         
   8   0   0          2.60          2.63         1.03 o                         
  10   0   0        110.63        100.50         1.73 o                         
   1   1   0        367.02        433.89         5.97 o                         
   2   1   0         82.55         76.40         1.29 o                         
   3   1   0       2076.61       2155.52        31.26 o                         
   4   1   0         60.48         62.88         1.22 o                         
   5   1   0        391.18        410.56         2.94 o                         
   6   1   0         32.39         43.50         0.94 o                         
   7   1   0          0.00         -0.49         0.49 o                         
   8   1   0          2.13          1.22         0.77 o                         
   9   1   0         38.88         55.66         2.12 o                         
  10   1   0         10.26          9.99         0.72 o                         
  11   1   0          8.09         12.21         2.47 o                         
   2   2   0      41436.05      32905.24       745.21 o                         
   3   2   0       1105.26       1323.06        18.05 o                         
   4   2   0       1019.86       1056.46        21.50 o                         
   5   2   0         99.55         82.22         1.80 o                         
   6   2   0         18.00         22.27         0.67 o                         
   7   2   0        118.71        106.74         2.93 o                         
   8   2   0         59.09         77.89         3.39 o                         
   9   2   0          2.98          1.49         1.03 o                         
  10   2   0          2.26          2.09         0.58 o                         
  11   2   0         18.00         18.62         6.38 o                         
   1   3   0        169.33        211.27        38.23 o                         
   2   3   0        790.48        908.50        42.14 o                         
   3   3   0          0.22          0.37         0.29 o                         
   4   3   0        677.39        828.11        14.70 o                         
   5   3   0        199.52        227.82         2.95 o                         
   6   3   0          1.63          1.20         0.40 o                         
   7   3   0          2.48          0.89         0.56 o                         
   8   3   0         47.44         58.81         1.79 o                         
   9   3   0          0.01         -0.81         0.81 o                         
  10   3   0         11.47         15.85         2.05 o                         
   0   4   0       1693.77       1315.40       148.01 o                         
   1   4   0         68.10         80.62         1.49 o                         
   2   4   0        540.48        481.94        43.66 o                         
   3   4   0       3813.97       3711.05        54.65 o                         
   4   4   0       1677.08       1703.56        36.68 o                         
   5   4   0        206.64        231.89         2.83 o                         
   6   4   0          4.59          7.85         0.47 o                         
   7   4   0        140.03        174.12         3.31 o                         
   8   4   0         41.86         54.94         1.38 o                         
   9   4   0          0.48          0.22         0.65 o                         
  10   4   0          1.54          0.18         0.71 o                         
   1   5   0        390.03        301.05         4.43 o                         
   2   5   0        366.55        338.68         4.25 o                         
   3   5   0         76.07         80.65         1.55 o                         
   4   5   0       1086.80       1121.87        14.07 o                         
   5   5   0        171.74        176.20         2.16 o                         
   6   5   0        200.76        241.44         4.07 o                         
   7   5   0         41.20         50.09         1.28 o                         
   8   5   0          4.33          3.62         0.47 o                         
   9   5   0          8.27          6.59         0.88 o                         
  10   5   0          0.08          1.67         1.56 o                         
   0   6   0          4.02          3.37         0.36 o                         
   1   6   0          4.90          5.28         0.25 o                         
   2   6   0         34.85         30.10         0.42 o                         
   3   6   0         17.71         30.63         0.65 o                         
   4   6   0        970.09       1016.93         5.81 o                         
   5   6   0        320.41        330.46         2.71 o                         
   6   6   0         26.74         33.03         0.99 o                         
   7   6   0          2.15          1.18         0.49 o                         
   8   6   0         17.59         17.83         1.03 o                         
   9   6   0          2.59          1.30         1.24 o                         
   1   7   0         94.31        101.25         1.76 o                         
   2   7   0        283.57        289.41         3.53 o                         
   3   7   0         72.81         63.01         1.46 o                         
   4   7   0         11.83         15.80         0.70 o                         
   5   7   0        300.01        325.32         7.18 o                         
   6   7   0        205.02        234.18         2.16 o                         
   7   7   0          0.02         -0.29         0.43 o                         
   8   7   0          9.96          7.87         0.60 o                         
   9   7   0         19.41         12.38         0.66 o                         
   0   8   0         36.11         38.86         0.71 o                         
   1   8   0         16.41         18.52         0.50 o                         
   2   8   0          2.08          2.69         0.34 o                         
   3   8   0         15.85         20.31         0.68 o                         
   4   8   0         25.60         23.55         0.65 o                         
   5   8   0         61.74         75.20         1.86 o                         
   6   8   0         62.06         70.84         1.44 o                         
   7   8   0         49.33         54.36         0.98 o                         
   8   8   0          0.02         -0.10         0.30 o                         
   1   9   0         10.95         13.07         0.46 o                         
   2   9   0         36.63         42.27         1.08 o                         
   3   9   0        105.91        120.53         1.19 o                         
   4   9   0         62.79         69.60         1.08 o                         
   5   9   0          1.51          1.24         0.53 o                         
   6   9   0         32.95         33.53         2.15 o                         
   7   9   0         31.22         33.19         0.97 o                         
   8   9   0         10.88          5.44         0.78 o                         
   0  10   0          3.61          0.60         0.78 o                         
   1  10   0          3.69          4.87         0.32 o                         
   2  10   0         36.48         46.69         0.89 o                         
   3  10   0          1.84          2.29         0.49 o                         
   4  10   0          4.87          4.96         0.52 o                         
   5  10   0          0.14          0.24         0.37 o                         
   6  10   0          3.27          2.80         0.38 o                         
   7  10   0          3.76          2.90         0.37 o                         
   1  11   0         12.10         12.96         0.45 o                         
   2  11   0          3.86          3.12         0.33 o                         
   3  11   0         12.96         14.40         0.46 o                         
   4  11   0          1.65          1.79         0.30 o                         
   5  11   0          3.06          3.15         0.27 o                         
   6  11   0          0.40          0.23         0.28 o                         
   0  12   0          1.36          1.41         0.54 o                         
   1  12   0         10.09          7.95         0.43 o                         
   2  12   0          1.31          0.30         0.34 o                         
   3  12   0          0.91          0.46         0.35 o                         
   4  12   0          0.45          0.23         0.24 o                         
   2   0   1      24617.24      19256.04       181.20 o                         
   4   0   1        313.51        287.65        38.13 o                         
   6   0   1         13.04         13.59         1.10 o                         
   8   0   1        217.97        291.02        14.19 o                         
  10   0   1         28.28         29.87         1.28 o                         
   0   1   1       1940.33       1548.13        70.67 o                         
   1   1   1        342.55        310.80         2.62 o                         
   2   1   1       2904.28       2489.91        42.81 o                         
   3   1   1       1203.93       1236.45        42.60 o                         
   4   1   1         68.21         79.03         1.42 o                         
   5   1   1         56.94         52.57         0.84 o                         
   6   1   1          1.88          3.03         0.35 o                         
   7   1   1         89.40        115.64         3.25 o                         
   8   1   1        199.55        264.79         9.77 o                         
   9   1   1         27.44         34.95         1.80 o                         
  10   1   1         15.02         21.73         1.21 o                         
  11   1   1         28.69         28.69         3.11 o                         
   1   2   1       7857.33       7137.33       169.05 o                         
   2   2   1       5049.14       4582.10        45.25 o                         
   3   2   1       6158.98       5739.95        91.03 o                         
   4   2   1        771.24        731.01         8.73 o                         
   5   2   1         14.20         13.17         0.51 o                         
   6   2   1        199.17        247.85         6.36 o                         
   7   2   1         95.00        132.94         4.52 o                         
   8   2   1          0.30          0.25         0.72 o                         
   9   2   1         37.53         55.51         3.02 o                         
  10   2   1         31.43         33.71         1.33 o                         
  11   2   1          6.11          6.32         1.26 o                         
   0   3   1       1294.40       1322.78         7.29 o                         
   1   3   1       1630.66       1509.31       108.73 o                         
   2   3   1       1618.34       1401.74        35.12 o                         
   3   3   1       1366.57       1421.46         5.63 o                         
   4   3   1        675.60        700.57         4.92 o                         
   5   3   1         89.19         95.04         1.53 o                         
   6   3   1        305.94        316.32         3.63 o                         
   7   3   1        261.49        282.24         6.31 o                         
   8   3   1          5.31          7.15         0.76 o                         
   9   3   1         56.35         87.55         1.93 o                         
  10   3   1          7.45          7.63         0.87 o                         
   1   4   1        180.12        184.97         9.97 o                         
   2   4   1       1880.33       1778.23        25.81 o                         
   3   4   1        672.94        739.40        10.41 o                         
   4   4   1        631.69        614.21         7.34 o                         
   5   4   1       2084.76       2386.52        38.12 o                         
   6   4   1         24.66         29.02         0.89 o                         
   7   4   1         70.90         80.97         1.70 o                         
   8   4   1         12.18         12.04         0.59 o                         
   9   4   1         13.92         14.13         1.20 o                         
  10   4   1          2.48          1.85         0.76 o                         
   0   5   1        358.89        378.16         8.30 o                         
   1   5   1        297.61         82.97        36.13 o                         
   2   5   1        128.09        138.30         2.59 o                         
   3   5   1        573.78        648.40         7.30 o                         
   4   5   1        650.08        678.54         7.49 o                         
   5   5   1          4.92          6.65         0.52 o                         
   6   5   1        146.81        168.66         3.66 o                         
   7   5   1        162.84        184.27         3.24 o                         
   8   5   1         26.95         27.49         0.89 o                         
   9   5   1         14.62         10.75         0.67 o                         
  10   5   1          1.55         -0.13         1.67 o                         
   1   6   1         14.28         14.38         0.40 o                         
   2   6   1         40.07         40.60         0.48 o                         
   3   6   1        128.14        153.46         2.13 o                         
   4   6   1        225.23        217.45         1.66 o                         
   5   6   1        100.14        113.24         1.53 o                         
   6   6   1        271.25        311.91         2.31 o                         
   7   6   1        205.03        247.67         4.84 o                         
   8   6   1          2.48          1.76         0.33 o                         
   9   6   1          2.59          1.96         0.66 o                         
   0   7   1        445.53        416.47         1.99 o                         
   1   7   1        110.82        126.39         1.59 o                         
   2   7   1         61.49         49.18         0.99 o                         
   3   7   1        118.28        141.43         2.98 o                         
   4   7   1         30.12         26.47         0.70 o                         
   5   7   1         75.77         64.24         1.77 o                         
   6   7   1          0.29         -0.17         1.49 o                         
   7   7   1         55.05         60.20         1.10 o                         
   8   7   1         41.83         33.23         1.13 o                         
   9   7   1          0.77          0.12         0.54 o                         
   1   8   1         18.82         15.42         0.39 o                         
   2   8   1        131.81        122.77         4.81 o                         
   3   8   1         30.00         29.43         0.80 o                         
   4   8   1          4.64          3.92         0.52 o                         
   5   8   1          0.61          1.01         0.55 o                         
   6   8   1         41.10         44.40         1.80 o                         
   7   8   1         15.18         21.32         0.65 o                         
   8   8   1         11.62          9.81         0.82 o                         
   0   9   1         70.69         58.30         1.28 o                         
   1   9   1         87.12         72.87         3.09 o                         
   2   9   1        114.34        141.84         2.01 o                         
   3   9   1         23.56         23.90         0.71 o                         
   4   9   1         44.75         42.46         0.88 o                         
   5   9   1          5.01          5.49         0.55 o                         
   6   9   1          0.15         -0.61         0.61 o                         
   7   9   1          1.14          1.18         0.33 o                         
   1  10   1         35.55         38.61         1.46 o                         
   2  10   1         18.26         19.94         0.70 o                         
   3  10   1          5.47          4.93         0.50 o                         
   4  10   1         18.23         17.97         0.54 o                         
   5  10   1          0.08          0.67         0.42 o                         
   6  10   1          2.85          3.91         0.42 o                         
   7  10   1          0.92          0.36         0.43 o                         
   0  11   1         17.00         17.09         0.65 o                         
   1  11   1         17.92         14.46         0.50 o                         
   2  11   1          7.08          8.43         0.52 o                         
   3  11   1          1.89          2.85         0.42 o                         
   4  11   1          5.15          5.21         0.31 o                         
   5  11   1          2.52          3.09         0.27 o                         
   6  11   1          0.75          0.94         0.34 o                         
   1  12   1          8.26          8.94         0.41 o                         
   2  12   1          4.10          4.16         0.34 o                         
   3  12   1          1.06          0.78         0.32 o                         
   4  12   1          2.17          1.31         0.27 o                         
   2   0   2      14889.08      12129.89        77.65 o                         
   4   0   2        472.57        496.55         8.09 o                         
   6   0   2        359.83        369.05         9.92 o                         
   8   0   2        154.83        215.22         5.57 o                         
  10   0   2         12.59         20.47         5.14 o                         
   1   1   2        411.55        413.94        19.38 o                         
   2   1   2        322.33        287.52        12.19 o                         
   3   1   2        347.77        376.63         6.29 o                         
   4   1   2        104.09         95.09         2.18 o                         
   5   1   2        281.90        252.03         6.52 o                         
   6   1   2        203.93        209.70         4.86 o                         
   7   1   2         18.43         19.62         0.64 o                         
   8   1   2         25.18         27.84         1.45 o                         
   9   1   2         75.45         86.01         2.31 o                         
  10   1   2         43.48         62.62         3.44 o                         
  11   1   2         12.78         11.97         1.03 o                         
   0   2   2       7829.79       6520.14       146.31 o                         
   1   2   2       4630.38       3992.20        68.56 o                         
   2   2   2       2451.17       2055.05        20.34 o                         
   3   2   2         87.00         67.35         1.26 o                         
   4   2   2       1008.41       1040.31        16.45 o                         
   5   2   2        122.66         89.29         1.16 o                         
   6   2   2        275.27        279.10         6.98 o                         
   7   2   2         28.92         27.07         0.72 o                         
   8   2   2         22.82         26.74         1.10 o                         
   9   2   2          5.00          5.28         1.13 o                         
  10   2   2         29.45         35.11         1.58 o                         
  11   2   2          0.25          0.43         1.21 o                         
   1   3   2        502.68        494.28        16.61 o                         
   2   3   2        282.13        315.57         7.85 o                         
   3   3   2        277.25        310.58         4.58 o                         
   4   3   2         85.75        105.34         1.08 o                         
   5   3   2        748.22        790.11        12.77 o                         
   6   3   2         45.60         38.11         0.88 o                         
   7   3   2         69.24         67.16         1.55 o                         
   8   3   2         60.61         79.57         2.88 o                         
   9   3   2         19.60         18.55         1.26 o                         
  10   3   2         14.85         13.33         0.72 o                         
   0   4   2        119.48        111.29        15.20 o                         
   1   4   2        568.50        494.20        56.27 o                         
   2   4   2         66.60         62.07        35.22 o                         
   3   4   2       1460.11       1601.98        15.17 o                         
   4   4   2        315.97        324.54         2.98 o                         
   5   4   2        238.01        249.33         5.33 o                         
   6   4   2        152.08        165.64         6.24 o                         
   7   4   2         27.56         26.39         0.66 o                         
   8   4   2         73.97         81.36         1.51 o                         
   9   4   2          2.17          1.81         0.76 o                         
  10   4   2          2.80          2.13         0.61 o                         
   1   5   2        328.13        339.98         2.17 o                         
   2   5   2        142.46        144.31         1.57 o                         
   3   5   2        195.86        197.10         2.25 o                         
   4   5   2        389.90        383.04         1.97 o                         
   5   5   2         38.88         43.83         0.71 o                         
   6   5   2        232.23        245.07         6.49 o                         
   7   5   2          7.97          9.10         0.60 o                         
   8   5   2         23.78         21.65         0.84 o                         
   9   5   2          5.15          6.21         1.54 o                         
  10   5   2          4.95          4.42         0.99 o                         
   0   6   2         27.51         28.49         0.54 o                         
   1   6   2        614.47        587.37         6.73 o                         
   2   6   2        241.32        256.23         2.27 o                         
   3   6   2          4.95          4.96         0.45 o                         
   4   6   2         95.96         98.79         1.03 o                         
   5   6   2        256.02        233.52         2.76 o                         
   6   6   2        186.69        180.87         1.99 o                         
   7   6   2          3.02          3.61         0.65 o                         
   8   6   2          9.90         12.10         0.58 o                         
   9   6   2          4.54          2.63         1.42 o                         
   1   7   2        212.76        181.99         4.01 o                         
   2   7   2        272.81        296.26         3.14 o                         
   3   7   2        146.27        150.65         1.99 o                         
   4   7   2        152.02        149.17         1.48 o                         
   5   7   2          1.55          1.14         0.58 o                         
   6   7   2         35.62         32.57         1.20 o                         
   7   7   2         30.66         34.80         1.28 o                         
   8   7   2          1.91          1.20         0.26 o                         
   9   7   2          3.52          0.89         0.64 o                         
   0   8   2        315.66        274.40        17.44 o                         
   1   8   2         37.76         33.99         0.51 o                         
   2   8   2          3.34          2.30         0.30 o                         
   3   8   2         64.56         52.88         0.87 o                         
   4   8   2        178.63        166.42         1.66 o                         
   5   8   2         25.78         21.33         0.73 o                         
   6   8   2          8.34          9.00         0.65 o                         
   7   8   2          3.37          3.15         0.49 o                         
   8   8   2         11.56         12.14         0.92 o                         
   1   9   2        184.41        160.60         6.01 o                         
   2   9   2         46.88         47.50         1.16 o                         
   3   9   2         11.36         14.26         0.62 o                         
   4   9   2         18.91         16.93         0.79 o                         
   5   9   2         41.93         41.16         0.79 o                         
   6   9   2          1.38          1.89         0.35 o                         
   7   9   2          1.99          3.03         0.27 o                         
   0  10   2         24.65         23.47         0.66 o                         
   1  10   2         39.91         33.50         1.16 o                         
   2  10   2         19.83         17.36         1.25 o                         
   3  10   2         53.05         48.43         0.75 o                         
   4  10   2          0.83          0.48         0.36 o                         
   5  10   2          0.17         -0.11         0.33 o                         
   6  10   2          6.71          4.99         0.38 o                         
   7  10   2          3.24          2.59         0.44 o                         
   1  11   2         24.94         20.04         1.09 o                         
   2  11   2          3.00          2.37         0.38 o                         
   3  11   2         18.55         18.00         0.53 o                         
   4  11   2          7.45          6.54         0.39 o                         
   5  11   2          3.44          3.64         0.30 o                         
   6  11   2          0.04          0.33         0.31 o                         
   0  12   2         45.37         42.01         0.78 o                         
   1  12   2          7.42          5.73         0.28 o                         
   2  12   2          0.06          0.02         0.30 o                         
   3  12   2          3.74          3.48         0.30 o                         
   4  12   2          1.40          1.13         0.23 o                         
   2   0   3        205.39        215.77        13.69 o                         
   4   0   3       1406.55       1341.56        27.07 o                         
   6   0   3        163.18        150.67         3.14 o                         
   8   0   3         64.41         78.71         2.03 o                         
  10   0   3         17.14         24.00         1.53 o                         
   1   1   3       1273.18       1001.04        14.28 o                         
   2   1   3        867.54        788.82         5.53 o                         
   3   1   3        458.54        403.05        12.94 o                         
   4   1   3        130.99        113.97         3.16 o                         
   5   1   3         68.90         66.96         1.14 o                         
   6   1   3         94.69         81.79         0.89 o                         
   7   1   3         83.43         80.62         2.32 o                         
   8   1   3         19.23         20.61         0.77 o                         
   9   1   3         16.19         20.12         1.06 o                         
  10   1   3         22.77         37.08         1.75 o                         
   1   2   3        604.95        581.81         7.38 o                         
   2   2   3        482.92        480.82        35.49 o                         
   3   2   3        681.94        639.84        29.77 o                         
   4   2   3        326.49        298.43         1.37 o                         
   5   2   3        156.82        154.90         1.77 o                         
   6   2   3         24.24         24.20         0.53 o                         
   7   2   3         28.70         32.88         0.94 o                         
   8   2   3         13.82         16.55         0.78 o                         
   9   2   3         15.77         24.16         1.23 o                         
  10   2   3         37.29         46.38         2.84 o                         
   0   3   3        228.36        189.12         3.67 o                         
   1   3   3        134.27        139.57        15.00 o                         
   2   3   3        504.89        507.68         5.87 o                         
   3   3   3        335.18        312.53         8.54 o                         
   4   3   3        215.47        211.25         2.70 o                         
   5   3   3         17.99         19.94         0.55 o                         
   6   3   3         16.15         13.13         0.57 o                         
   7   3   3          1.41          1.68         0.50 o                         
   8   3   3        171.56        200.22         3.73 o                         
   9   3   3         46.55         62.54         1.94 o                         
  10   3   3         20.90         17.55         0.85 o                         
   1   4   3        673.50        561.06         4.71 o                         
   2   4   3        400.31        364.30         7.18 o                         
   3   4   3        121.65        141.53         1.26 o                         
   4   4   3         35.08         29.54         0.64 o                         
   5   4   3        121.87        133.55         2.04 o                         
   6   4   3          8.31          6.41         0.55 o                         
   7   4   3         18.64         23.58         0.82 o                         
   8   4   3         77.31         83.89         1.97 o                         
   9   4   3         54.69         45.24         0.89 o                         
  10   4   3          3.32          1.52         0.64 o                         
   0   5   3        198.25        244.66        13.76 o                         
   1   5   3        163.12        164.94         1.22 o                         
   2   5   3        153.94        157.21         0.95 o                         
   3   5   3        100.59         86.97         1.08 o                         
   4   5   3         12.25         15.18         0.42 o                         
   5   5   3         15.41         18.42         0.50 o                         
   6   5   3        134.98        131.21         3.18 o                         
   7   5   3         40.60         45.09         1.55 o                         
   8   5   3         52.00         59.50         2.19 o                         
   9   5   3          2.86          3.28         0.46 o                         
  10   5   3         16.03         10.65         0.64 o                         
   1   6   3        127.09        116.16         1.78 o                         
   2   6   3         82.59         80.92         1.98 o                         
   3   6   3         70.09         79.33         1.03 o                         
   4   6   3         20.15         22.62         0.62 o                         
   5   6   3         50.17         44.76         1.19 o                         
   6   6   3         91.59         78.10         1.64 o                         
   7   6   3        105.79        123.00         4.27 o                         
   8   6   3         45.39         45.70         1.26 o                         
   9   6   3          2.80          1.77         0.40 o                         
   0   7   3        216.51        203.85         4.79 o                         
   1   7   3         84.29         69.73         0.99 o                         
   2   7   3         43.43         33.80         0.77 o                         
   3   7   3         55.60         52.72         0.74 o                         
   4   7   3         58.50         52.13         0.94 o                         
   5   7   3         36.60         34.68         0.89 o                         
   6   7   3         58.30         54.09         1.00 o                         
   7   7   3          0.83          0.88         0.72 o                         
   8   7   3          7.89          8.70         0.54 o                         
   9   7   3         13.37          9.60         1.17 o                         
   1   8   3          3.65          3.15         0.30 o                         
   2   8   3         27.31         26.52         0.53 o                         
   3   8   3         21.85         21.82         0.72 o                         
   4   8   3         73.12         65.91         0.91 o                         
   5   8   3        180.35        170.38         2.03 o                         
   6   8   3         18.44         14.20         0.59 o                         
   7   8   3          4.02          4.76         0.65 o                         
   8   8   3          0.64          1.01         0.26 o                         
   0   9   3          3.41          4.69         0.50 o                         
   1   9   3         41.54         32.96         1.29 o                         
   2   9   3          1.64          1.10         0.32 o                         
   3   9   3         67.89         67.03         1.70 o                         
   4   9   3         27.19         30.14         0.76 o                         
   5   9   3         12.74         12.78         0.74 o                         
   6   9   3         23.48         17.13         0.52 o                         
   7   9   3          4.95          5.33         0.40 o                         
   1  10   3         31.22         29.33         2.03 o                         
   2  10   3         18.62         18.20         1.10 o                         
   3  10   3         43.86         44.36         0.76 o                         
   4  10   3         10.23         10.14         0.41 o                         
   5  10   3         11.70         10.99         0.42 o                         
   6  10   3          4.02          4.17         0.29 o                         
   7  10   3          2.25          2.06         0.60 o                         
   0  11   3          0.99          1.18         0.38 o                         
   1  11   3         18.73         13.54         0.68 o                         
   2  11   3         15.85         17.17         0.48 o                         
   3  11   3          3.60          3.24         0.39 o                         
   4  11   3          3.46          3.24         0.29 o                         
   5  11   3          1.54          0.94         0.22 o                         
   6  11   3          1.28          1.30         0.32 o                         
   1  12   3          2.55          1.69         0.34 o                         
   2  12   3         17.77         17.33         0.85 o                         
   3  12   3          2.28          1.91         0.31 o                         
   4  12   3          0.45          0.42         0.24 o                         
   0   0   4       1038.69       1073.43         5.05 o                         
   2   0   4       5410.88       4467.67        14.73 o                         
   4   0   4       1160.20       1054.58        20.40 o                         
   6   0   4        199.08        171.83         2.76 o                         
   8   0   4         28.80         36.52         1.25 o                         
  10   0   4          2.94          7.47         1.85 o                         
   1   1   4         95.68         74.29         1.45 o                         
   2   1   4        802.30        619.63        16.61 o                         
   3   1   4        886.71        767.28        14.60 o                         
   4   1   4        643.00        611.59         6.07 o                         
   5   1   4        640.22        617.58         8.17 o                         
   6   1   4        114.29         93.05         2.76 o                         
   7   1   4         42.37         51.91         2.46 o                         
   8   1   4         18.63         22.61         0.85 o                         
   9   1   4          6.62          6.19         0.74 o                         
  10   1   4          8.59         12.96         1.22 o                         
   0   2   4       5632.85       4005.99        15.04 o                         
   1   2   4         21.99         21.97         0.91 o                         
   2   2   4       1079.61       1037.39        13.30 o                         
   3   2   4        291.38        287.23         2.93 o                         
   4   2   4        440.12        407.80         4.63 o                         
   5   2   4         69.20         63.08         0.67 o                         
   6   2   4         54.30         51.25         0.94 o                         
   7   2   4         54.15         55.07         0.97 o                         
   8   2   4          0.41         -0.73         0.76 o                         
   9   2   4          4.54          3.22         0.63 o                         
  10   2   4          4.10          4.59         0.88 o                         
   1   3   4       2136.56       1912.82        12.84 o                         
   2   3   4        260.21        236.20         8.57 o                         
   3   3   4        219.00        215.14         3.56 o                         
   4   3   4         53.75         42.92         0.85 o                         
   5   3   4          3.87          5.47         0.33 o                         
   6   3   4         46.02         47.54         0.82 o                         
   7   3   4         44.44         38.95         1.17 o                         
   8   3   4         39.90         38.13         1.72 o                         
   9   3   4         20.83         26.22         0.82 o                         
  10   3   4         37.87         31.42         2.74 o                         
   0   4   4       1315.81       1208.56         9.99 o                         
   1   4   4        197.89        201.40        16.36 o                         
   2   4   4        490.60        467.49         8.00 o                         
   3   4   4        410.05        397.54         4.47 o                         
   4   4   4        100.26        103.93         1.35 o                         
   5   4   4          6.27          2.69         0.41 o                         
   6   4   4         72.29         74.06         0.99 o                         
   7   4   4         43.91         47.34         1.09 o                         
   8   4   4         23.74         19.89         0.74 o                         
   9   4   4          2.98          1.36         0.42 o                         
  10   4   4          8.75          6.97         0.97 o                         
   1   5   4        398.77        343.34         2.83 o                         
   2   5   4        525.92        525.56        10.80 o                         
   3   5   4        278.89        316.65         1.95 o                         
   4   5   4         44.65         44.66         0.71 o                         
   5   5   4         43.51         40.13         0.67 o                         
   6   5   4          2.22          2.82         0.46 o                         
   7   5   4         52.52         52.18         1.68 o                         
   8   5   4         53.24         53.24         1.22 o                         
   9   5   4         36.13         37.18         1.59 o                         
   0   6   4        499.84        381.51         1.62 o                         
   1   6   4        430.68        362.08         8.89 o                         
   2   6   4         84.90         75.36         1.91 o                         
   3   6   4         49.24         38.45         0.63 o                         
   4   6   4         26.17         24.59         0.60 o                         
   5   6   4         54.92         44.44         1.06 o                         
   6   6   4         30.78         28.10         0.72 o                         
   7   6   4         40.71         34.74         0.94 o                         
   8   6   4         16.97         13.77         0.64 o                         
   9   6   4          4.10          2.41         0.40 o                         
   1   7   4         10.52          7.52         0.32 o                         
   2   7   4          9.58          9.69         0.46 o                         
   3   7   4         36.68         39.46         0.81 o                         
   4   7   4         44.34         45.32         0.87 o                         
   5   7   4         29.91         25.72         1.12 o                         
   6   7   4         45.99         37.53         1.22 o                         
   7   7   4         29.21         25.87         1.57 o                         
   8   7   4         19.10         13.41         0.57 o                         
   9   7   4          4.04          2.95         0.60 o                         
   0   8   4         63.37         53.96         0.80 o                         
   1   8   4         36.17         29.64         1.15 o                         
   2   8   4        117.23        111.78         2.05 o                         
   3   8   4        195.55        180.43         1.98 o                         
   4   8   4          6.23          5.28         0.51 o                         
   5   8   4          7.26          8.79         0.64 o                         
   6   8   4         15.66         12.55         0.65 o                         
   7   8   4         20.26         14.17         0.62 o                         
   8   8   4          4.18          3.98         0.34 o                         
   1   9   4         12.10          8.53         0.42 o                         
   2   9   4          8.08          7.52         0.66 o                         
   3   9   4         48.49         49.94         0.98 o                         
   4   9   4         16.75         13.51         0.66 o                         
   5   9   4         21.32         17.60         0.56 o                         
   6   9   4          2.44          1.32         0.34 o                         
   7   9   4          0.49          0.30         0.26 o                         
   0  10   4         57.42         51.93         1.03 o                         
   1  10   4         23.91         18.63         1.24 o                         
   2  10   4         49.28         55.82         2.74 o                         
   3  10   4         19.99         17.30         0.69 o                         
   4  10   4         15.91         15.73         0.54 o                         
   5  10   4          2.42          2.86         0.29 o                         
   6  10   4          4.92          2.98         0.24 o                         
   1  11   4          1.84          2.25         0.26 o                         
   2  11   4          5.04          4.42         0.63 o                         
   3  11   4          5.55          5.52         0.41 o                         
   4  11   4          3.29          2.79         0.31 o                         
   5  11   4          4.59          4.37         0.27 o                         
   0  12   4         38.82         33.45         1.23 o                         
   1  12   4          3.46          2.30         0.44 o                         
   2  12   4          2.01          0.92         0.39 o                         
   3  12   4          1.59          1.13         0.23 o                         
   4  12   4          2.55          1.94         0.30 o                         
   2   0   5        487.17        416.50         5.89 o                         
   4   0   5         68.08         74.39         0.95 o                         
   6   0   5        112.90         90.53         2.42 o                         
   8   0   5          7.45         10.07         1.14 o                         
  10   0   5          7.86          8.97         0.92 o                         
   1   1   5         20.34         12.63         0.46 o                         
   2   1   5        378.65        299.44         3.61 o                         
   3   1   5        506.31        436.33         7.54 o                         
   4   1   5       1037.89        958.00         5.11 o                         
   5   1   5        555.53        497.86         9.33 o                         
   6   1   5        211.58        211.10         4.48 o                         
   7   1   5          6.72          8.81         0.98 o                         
   8   1   5         48.72         59.34         1.34 o                         
   9   1   5         13.82         18.70         0.69 o                         
  10   1   5          3.50          2.57         0.54 o                         
   1   2   5        117.70         75.43         1.32 o                         
   2   2   5        169.41        154.19         4.58 o                         
   3   2   5        169.59        168.36         2.55 o                         
   4   2   5        163.79        153.73         1.01 o                         
   5   2   5         88.54         77.03         1.28 o                         
   6   2   5         87.70         81.43         0.85 o                         
   7   2   5          6.29          5.55         0.56 o                         
   8   2   5         13.49         11.26         0.82 o                         
   9   2   5         23.09         26.55         0.89 o                         
  10   2   5          1.35          1.53         0.40 o                         
   0   3   5       1188.87       1303.08         4.52 o                         
   1   3   5        659.22        629.54         5.64 o                         
   2   3   5        867.93        808.81        10.43 o                         
   3   3   5        164.67        183.64         2.61 o                         
   4   3   5         31.16         33.43         0.60 o                         
   5   3   5         14.03         11.93         0.48 o                         
   6   3   5          2.75          1.91         0.44 o                         
   7   3   5        138.53        126.83         1.52 o                         
   8   3   5         23.30         26.96         1.25 o                         
   9   3   5         22.74         28.72         0.71 o                         
  10   3   5         28.55         20.13         0.98 o                         
   1   4   5        116.49         89.16         6.28 o                         
   2   4   5        508.00        472.77         8.23 o                         
   3   4   5        178.77        167.54         3.72 o                         
   4   4   5        199.07        187.07         1.26 o                         
   5   4   5         12.98         12.14         0.42 o                         
   6   4   5         42.09         35.20         0.68 o                         
   7   4   5         21.52         23.50         0.79 o                         
   8   4   5         39.41         40.39         0.97 o                         
   9   4   5          3.34          2.84         0.38 o                         
  10   4   5          4.74          4.30         0.75 o                         
   0   5   5       1499.85       1180.61        28.82 o                         
   1   5   5        323.72        286.54        17.14 o                         
   2   5   5         17.23         12.52         0.70 o                         
   3   5   5         18.21         20.70         0.58 o                         
   4   5   5         23.46         21.19         0.75 o                         
   5   5   5         20.73         20.33         0.60 o                         
   6   5   5         13.18         10.41         0.47 o                         
   7   5   5          4.09          4.31         0.55 o                         
   8   5   5         41.13         45.00         0.85 o                         
   9   5   5         37.93         37.27         1.08 o                         
   1   6   5         18.71         11.81         0.33 o                         
   2   6   5         46.87         33.46         0.70 o                         
   3   6   5         64.55         66.20         1.86 o                         
   4   6   5         26.56         25.49         0.58 o                         
   5   6   5         51.24         53.77         1.36 o                         
   6   6   5         41.37         30.98         0.73 o                         
   7   6   5          8.77          7.71         0.54 o                         
   8   6   5          2.63          3.04         0.50 o                         
   9   6   5          9.38          6.09         0.55 o                         
   0   7   5         11.02         10.00         0.43 o                         
   1   7   5        120.85         85.98         1.48 o                         
   2   7   5          3.82          2.66         0.49 o                         
   3   7   5         59.40         55.16         0.96 o                         
   4   7   5         44.43         35.06         1.00 o                         
   5   7   5          2.88          2.46         0.49 o                         
   6   7   5         44.76         37.59         0.76 o                         
   7   7   5         41.63         31.26         0.74 o                         
   8   7   5          3.78          4.68         0.46 o                         
   9   7   5          0.01         -0.50         0.60 o                         
   1   8   5         33.81         22.27         0.59 o                         
   2   8   5         27.88         28.21         0.68 o                         
   3   8   5         17.66         17.38         0.60 o                         
   4   8   5        101.13         91.69         1.36 o                         
   5   8   5         36.23         31.93         0.89 o                         
   6   8   5          0.98          0.57         0.43 o                         
   7   8   5          1.36          0.68         0.35 o                         
   8   8   5          2.37          1.47         0.25 o                         
   0   9   5         37.74         37.66         1.02 o                         
   1   9   5          1.04          0.86         0.24 o                         
   2   9   5          6.76          5.46         0.57 o                         
   3   9   5         17.05         15.80         0.55 o                         
   4   9   5         28.10         25.73         0.64 o                         
   5   9   5         28.95         23.29         0.63 o                         
   6   9   5         10.31          7.60         0.36 o                         
   7   9   5          0.72          0.83         0.26 o                         
   1  10   5         28.15         24.84         0.72 o                         
   2  10   5         39.45         42.50         2.11 o                         
   3  10   5         15.17         15.51         0.55 o                         
   4  10   5         21.33         22.81         0.69 o                         
   5  10   5          1.91          0.99         0.25 o                         
   6  10   5          4.55          3.81         0.26 o                         
   0  11   5          4.68          1.31         0.35 o                         
   1  11   5          1.79          1.67         0.27 o                         
   2  11   5          3.73          4.41         0.62 o                         
   3  11   5         10.60         10.98         0.41 o                         
   4  11   5         12.82         13.28         0.37 o                         
   5  11   5          2.63          1.25         0.25 o                         
   1  12   5          4.11          3.86         0.52 o                         
   2  12   5          7.73          7.97         0.45 o                         
   3  12   5          0.69         -0.07         0.46 o                         
   0   0   6        646.29        626.72         4.62 o                         
   2   0   6       1944.16       1661.15        52.06 o                         
   4   0   6         12.37         12.71         0.61 o                         
   6   0   6        270.35        266.37        13.68 o                         
   8   0   6         22.18         28.98         1.38 o                         
  10   0   6          3.31          2.40         0.57 o                         
   1   1   6        244.03        203.25        10.29 o                         
   2   1   6         72.26         55.48         1.35 o                         
   3   1   6        704.02        629.34        13.20 o                         
   4   1   6        412.66        376.65         6.83 o                         
   5   1   6        243.00        228.72         2.74 o                         
   6   1   6        176.36        192.19         4.94 o                         
   7   1   6        121.35        127.11         4.39 o                         
   8   1   6         20.42         20.39         1.05 o                         
   9   1   6          4.53          4.42         0.55 o                         
  10   1   6          8.23          5.86         0.48 o                         
   0   2   6       2875.34       2539.72         5.94 o                         
   1   2   6         17.93         19.27         1.14 o                         
   2   2   6         46.79         47.02         1.65 o                         
   3   2   6        115.12        108.02         1.42 o                         
   4   2   6        249.85        225.41         5.05 o                         
   5   2   6        112.87        102.18         1.78 o                         
   6   2   6          2.57          2.26         0.36 o                         
   7   2   6         29.43         29.73         0.84 o                         
   8   2   6         22.06         19.75         1.07 o                         
   9   2   6          0.53          0.68         0.43 o                         
  10   2   6         13.58         12.25         0.50 o                         
   1   3   6        342.95        273.96         2.58 o                         
   2   3   6        341.70        290.74         5.41 o                         
   3   3   6        276.54        282.93         2.62 o                         
   4   3   6         23.52         24.42         0.54 o                         
   5   3   6         66.88         64.38         0.74 o                         
   6   3   6         14.76         12.14         0.48 o                         
   7   3   6         88.89         83.71         1.02 o                         
   8   3   6         14.48         13.45         0.79 o                         
   9   3   6          1.64          0.98         0.38 o                         
  10   3   6          1.24          1.42         0.60 o                         
   0   4   6         31.03         24.57         0.96 o                         
   1   4   6          4.66          3.57         0.37 o                         
   2   4   6        352.70        322.98         2.32 o                         
   3   4   6         73.59         69.43         1.48 o                         
   4   4   6          1.63          0.49         0.34 o                         
   5   4   6         12.70         11.79         0.54 o                         
   6   4   6         11.88         14.02         0.62 o                         
   7   4   6          1.95          2.30         0.51 o                         
   8   4   6         17.30         16.74         0.96 o                         
   9   4   6          3.22          2.30         0.36 o                         
  10   4   6          1.17          0.64         0.55 o                         
   1   5   6        171.13        179.71         1.37 o                         
   2   5   6        172.23        159.20         4.11 o                         
   3   5   6         26.43         29.74         0.66 o                         
   4   5   6          3.70          3.00         0.43 o                         
   5   5   6          3.57          3.43         0.45 o                         
   6   5   6         47.51         40.92         0.73 o                         
   7   5   6         28.96         27.28         0.70 o                         
   8   5   6         10.43          9.70         0.62 o                         
   9   5   6          8.41          6.81         0.44 o                         
   0   6   6         50.43         42.63         0.68 o                         
   1   6   6        168.28        100.66         0.68 o                         
   2   6   6         33.41         28.88         0.85 o                         
   3   6   6          9.98         11.32         0.53 o                         
   4   6   6         12.71          8.82         0.56 o                         
   5   6   6         17.57         10.93         0.48 o                         
   6   6   6          1.85          1.53         0.45 o                         
   7   6   6          0.80          0.42         0.42 o                         
   8   6   6          2.16          2.69         0.36 o                         
   9   6   6          1.33          0.74         0.32 o                         
   1   7   6         43.62         34.82         0.84 o                         
   2   7   6          6.42          6.64         0.54 o                         
   3   7   6         21.96         22.50         0.71 o                         
   4   7   6          9.48          6.75         0.56 o                         
   5   7   6         28.65         24.23         0.80 o                         
   6   7   6         12.70         11.25         0.70 o                         
   7   7   6          2.59          2.08         0.38 o                         
   8   7   6          7.91          7.16         0.59 o                         
   0   8   6        176.80        138.69         1.08 o                         
   1   8   6          6.27          7.55         0.39 o                         
   2   8   6         43.59         40.41         0.82 o                         
   3   8   6         43.97         35.96         0.73 o                         
   4   8   6          3.72          2.98         0.53 o                         
   5   8   6          7.29          4.66         0.43 o                         
   6   8   6          2.40          2.31         0.39 o                         
   7   8   6          4.02          2.45         0.34 o                         
   8   8   6          0.56          0.51         0.34 o                         
   1   9   6         16.34         10.17         0.45 o                         
   2   9   6         25.85         27.42         2.70 o                         
   3   9   6         10.05         11.99         0.72 o                         
   4   9   6          7.76          6.53         0.47 o                         
   5   9   6          0.40         -0.09         0.35 o                         
   6   9   6          6.51          5.36         0.33 o                         
   7   9   6          4.72          3.49         0.27 o                         
   0  10   6         14.99         13.87         0.53 o                         
   1  10   6          3.34          3.26         0.33 o                         
   2  10   6         24.07         23.93         0.95 o                         
   3  10   6          3.46          4.47         0.38 o                         
   4  10   6          0.35          0.16         0.35 o                         
   5  10   6          0.71          0.54         0.26 o                         
   6  10   6          1.50          1.38         0.24 o                         
   1  11   6          7.54          5.76         0.30 o                         
   2  11   6          8.73          9.43         0.37 o                         
   3  11   6          0.63          0.80         0.34 o                         
   4  11   6          0.03          0.33         0.29 o                         
   5  11   6          4.55          3.05         0.29 o                         
   1  12   6          1.62          1.64         0.43 o                         
   2  12   6          1.98          2.24         0.34 o                         
   2   0   7        552.47        561.84        20.55 o                         
   4   0   7         52.92         59.24         2.59 o                         
   6   0   7          8.72          7.71         0.56 o                         
   8   0   7         13.13         15.59         1.27 o                         
  10   0   7         12.80          9.56         0.72 o                         
   0   1   7       2573.84       2354.41        31.79 o                         
   1   1   7        774.15        722.44        17.89 o                         
   2   1   7       1743.58       1626.32        47.33 o                         
   3   1   7        251.22        225.00         5.64 o                         
   4   1   7        321.20        298.64         4.52 o                         
   5   1   7        143.67        148.58         2.77 o                         
   6   1   7         72.21         78.37         1.61 o                         
   7   1   7         40.99         38.82         0.83 o                         
   8   1   7         43.35         52.99         1.69 o                         
   9   1   7          0.87         -0.03         0.46 o                         
  10   1   7          3.19          1.57         0.39 o                         
   1   2   7         55.79         67.43         2.66 o                         
   2   2   7        107.09         92.68         2.29 o                         
   3   2   7         77.88         70.73         1.35 o                         
   4   2   7        152.42        143.44         2.53 o                         
   5   2   7         55.24         50.91         1.33 o                         
   6   2   7         55.11         46.77         1.01 o                         
   7   2   7         15.44         14.42         0.66 o                         
   8   2   7         25.75         27.27         1.00 o                         
   9   2   7          8.19          6.64         0.46 o                         
  10   2   7          0.21          0.71         0.42 o                         
   0   3   7       1114.78       1255.21         4.34 o                         
   1   3   7        351.66        289.14         3.16 o                         
   2   3   7        608.18        529.80         2.12 o                         
   3   3   7        148.99        153.00         2.04 o                         
   4   3   7         17.06         10.01         0.37 o                         
   5   3   7        143.60        167.70         2.85 o                         
   6   3   7          0.19          0.73         0.37 o                         
   7   3   7         11.09         10.94         0.55 o                         
   8   3   7          2.42          2.65         0.57 o                         
   9   3   7         59.16         50.85         2.27 o                         
  10   3   7          1.15          1.41         0.54 o                         
   1   4   7        207.47        221.30         4.65 o                         
   2   4   7         55.32         44.34         0.71 o                         
   3   4   7         39.32         39.23         0.62 o                         
   4   4   7         91.88         76.73         1.28 o                         
   5   4   7          9.54          9.48         0.41 o                         
   6   4   7         12.17         12.15         0.61 o                         
   7   4   7         28.60         30.42         0.66 o                         
   8   4   7          7.95          6.82         0.48 o                         
   9   4   7          4.30          4.19         0.35 o                         
  10   4   7          4.26          2.13         0.60 o                         
   0   5   7        398.57        287.73         2.56 o                         
   1   5   7        104.90         86.97         1.20 o                         
   2   5   7         65.17         61.81         1.58 o                         
   3   5   7         87.18         92.94         1.05 o                         
   4   5   7         12.47         15.70         0.53 o                         
   5   5   7        110.98        104.22         1.21 o                         
   6   5   7         37.21         33.49         0.94 o                         
   7   5   7          3.72          2.55         0.43 o                         
   8   5   7          7.16          5.19         0.43 o                         
   9   5   7          0.34          0.43         0.37 o                         
   1   6   7          7.33          6.69         0.32 o                         
   2   6   7         98.74         97.46         2.68 o                         
   3   6   7          2.85          2.41         0.36 o                         
   4   6   7         12.68         11.59         0.50 o                         
   5   6   7         49.84         48.75         1.60 o                         
   6   6   7          5.68          4.84         0.47 o                         
   7   6   7          1.19          1.37         0.39 o                         
   8   6   7          0.37          0.31         0.32 o                         
   9   6   7          0.29         -0.09         0.50 o                         
   0   7   7         31.15         29.33         0.55 o                         
   1   7   7         56.00         42.18         1.49 o                         
   2   7   7          0.45          0.82         0.58 o                         
   3   7   7         36.86         26.69         1.06 o                         
   4   7   7          8.16          9.54         0.68 o                         
   5   7   7         12.44         13.07         0.60 o                         
   6   7   7          8.23          7.27         0.46 o                         
   7   7   7          8.42          6.30         0.35 o                         
   8   7   7          0.91          0.55         0.29 o                         
   1   8   7          8.16          5.19         0.33 o                         
   2   8   7         12.41          5.74         1.35 o                         
   3   8   7          1.67          1.39         0.70 o                         
   4   8   7         31.62         31.03         0.87 o                         
   5   8   7          5.05          2.40         0.37 o                         
   6   8   7          0.44          0.17         0.41 o                         
   7   8   7          1.25          1.81         0.31 o                         
   8   8   7          3.88          4.59         0.62 o                         
   0   9   7         17.45         12.44         0.47 o                         
   1   9   7          5.22          4.39         0.39 o                         
   2   9   7         12.26         10.74         0.83 o                         
   3   9   7          1.88        168.92        96.65 o                         
   4   9   7          4.94          5.54         0.39 o                         
   5   9   7          0.27          0.29         0.32 o                         
   6   9   7          3.37          2.86         0.32 o                         
   7   9   7          3.63          2.80         0.22 o                         
   1  10   7         11.46          8.98         0.39 o                         
   2  10   7          4.39          4.32         0.39 o                         
   3  10   7          7.40          7.50         0.48 o                         
   4  10   7          3.09          2.31         0.36 o                         
   5  10   7          1.56          0.88         0.28 o                         
   6  10   7          1.73          2.04         0.21 o                         
   0  11   7         16.62         12.94         0.64 o                         
   1  11   7          1.86          1.71         0.36 o                         
   2  11   7          3.66          3.50         0.30 o                         
   3  11   7          3.02          2.33         0.32 o                         
   4  11   7          2.52          1.56         0.31 o                         
   5  11   7          3.30          2.82         0.31 o                         
   0   0   8       2133.26       2262.49       125.17 o                         
   2   0   8       2189.11       2287.00        36.08 o                         
   4   0   8        169.31        158.26         4.14 o                         
   6   0   8         19.79         15.00         0.68 o                         
   8   0   8          1.81          2.41         0.76 o                         
  10   0   8         16.36         15.32         0.70 o                         
   1   1   8        105.79        109.59         0.80 o                         
   2   1   8        374.89        422.52        13.51 o                         
   3   1   8         63.48         87.36         2.09 o                         
   4   1   8        106.79        114.55         3.66 o                         
   5   1   8          8.37          9.01         0.38 o                         
   6   1   8          4.59          4.67         0.42 o                         
   7   1   8          4.33          5.26         0.57 o                         
   8   1   8         16.10         13.49         0.56 o                         
   9   1   8          8.80          8.56         0.42 o                         
  10   1   8         28.49         22.96         0.64 o                         
   0   2   8       3195.70       2696.92       191.65 o                         
   1   2   8         50.86         42.45         2.26 o                         
   2   2   8        522.58        522.93        11.47 o                         
   3   2   8         89.77         80.21         2.24 o                         
   4   2   8         94.83         87.29         2.37 o                         
   5   2   8         11.61         10.34         0.36 o                         
   6   2   8         21.13         22.43         0.63 o                         
   7   2   8          5.15          4.19         0.53 o                         
   8   2   8          4.47          5.03         0.56 o                         
   9   2   8         35.24         26.50         0.54 o                         
  10   2   8          3.06          2.53         0.54 o                         
   1   3   8        226.43        193.09         1.83 o                         
   2   3   8        211.40        217.64         6.73 o                         
   3   3   8        258.18        258.11         5.04 o                         
   4   3   8         67.59         67.74         0.99 o                         
   5   3   8          9.19          7.78         0.44 o                         
   6   3   8         16.70         12.24         0.53 o                         
   7   3   8         91.21         91.04         1.09 o                         
   8   3   8          7.17          6.71         0.52 o                         
   9   3   8          2.70          2.13         0.30 o                         
  10   3   8          1.07          0.22         0.73 o                         
   0   4   8         87.91         64.93         1.49 o                         
   1   4   8         99.91         88.05         1.33 o                         
   2   4   8         89.16         82.98         1.05 o                         
   3   4   8        253.65        216.05         2.28 o                         
   4   4   8          0.31          0.13         0.35 o                         
   5   4   8         98.20         99.71         3.37 o                         
   6   4   8         22.75         20.42         0.61 o                         
   7   4   8          5.79          5.04         0.51 o                         
   8   4   8         29.26         25.55         0.73 o                         
   9   4   8          1.52          0.43         0.27 o                         
   1   5   8         13.14         10.07         0.47 o                         
   2   5   8        116.82         89.73         1.70 o                         
   3   5   8         95.44         88.72         1.34 o                         
   4   5   8         22.77         24.86         0.62 o                         
   5   5   8         13.74         14.86         0.63 o                         
   6   5   8        128.35        104.39         2.49 o                         
   7   5   8         38.19         38.40         0.83 o                         
   8   5   8          8.53          7.87         0.40 o                         
   9   5   8          5.06          4.55         0.43 o                         
   0   6   8         35.62         27.41         0.60 o                         
   1   6   8         25.05         20.23         0.53 o                         
   2   6   8          7.69          7.05         0.84 o                         
   3   6   8        157.47        143.07         1.32 o                         
   4   6   8          1.10          1.17         0.37 o                         
   5   6   8          1.54          0.97         0.46 o                         
   6   6   8         29.44         21.89         0.74 o                         
   7   6   8          9.44          8.67         0.50 o                         
   8   6   8          1.96          1.35         0.31 o                         
   9   6   8          0.39          1.03         0.64 o                         
   1   7   8          7.77          6.78         0.48 o                         
   2   7   8          7.37          7.42         1.07 o                         
   3   7   8         22.36         23.48         0.71 o                         
   4   7   8         54.15         46.06         1.01 o                         
   5   7   8         37.32         31.27         0.94 o                         
   6   7   8          6.76          5.87         0.43 o                         
   7   7   8          8.58          5.56         0.34 o                         
   8   7   8          0.76          0.58         0.26 o                         
   0   8   8         26.78         19.82         0.74 o                         
   1   8   8          4.84          3.53         0.46 o                         
   2   8   8         14.51         11.67         0.71 o                         
   3   8   8          5.19          4.98         0.59 o                         
   4   8   8         33.67         28.21         0.73 o                         
   5   8   8          3.56          3.23         0.50 o                         
   6   8   8          5.50          4.90         0.34 o                         
   7   8   8          3.55          4.44         0.24 o                         
   1   9   8          0.49          0.53         0.34 o                         
   2   9   8         12.35         11.60         0.64 o                         
   3   9   8          6.61          8.63         0.79 o                         
   4   9   8          2.69          2.32         0.34 o                         
   5   9   8          3.00          2.29         0.33 o                         
   6   9   8          2.58          2.44         0.27 o                         
   7   9   8          0.54          0.23         0.22 o                         
   0  10   8         42.59         28.88         5.90 o                         
   1  10   8          5.72          4.86         0.38 o                         
   2  10   8          4.79          4.65         0.41 o                         
   3  10   8          3.46          2.29         0.55 o                         
   4  10   8          1.10          1.27         0.32 o                         
   5  10   8          0.83          0.98         0.32 o                         
   6  10   8          3.10          2.90         0.27 o                         
   1  11   8          5.61          2.94         0.39 o                         
   2  11   8          1.00          0.71         0.28 o                         
   3  11   8          2.14          2.60         0.28 o                         
   4  11   8          0.74          0.50         0.32 o                         
   2   0   9        184.76        240.19         6.47 o                         
   4   0   9        181.13        174.75         3.77 o                         
   6   0   9          5.89          6.26         0.68 o                         
   8   0   9         11.33         16.78         0.70 o                         
  10   0   9         40.81         30.26         1.10 o                         
   0   1   9       1407.78       1534.25       141.14 o                         
   1   1   9       1542.08       1402.29        31.98 o                         
   2   1   9         55.71         61.07         0.86 o                         
   3   1   9          1.13          3.05         0.33 o                         
   4   1   9        119.28        121.66         3.62 o                         
   5   1   9         10.45         12.13         0.46 o                         
   6   1   9         14.15         12.43         0.64 o                         
   7   1   9          0.84          1.12         0.50 o                         
   8   1   9         36.76         31.39         0.72 o                         
   9   1   9          2.57          2.39         0.35 o                         
  10   1   9         14.79          9.96         0.73 o                         
   1   2   9        323.02        270.30         2.59 o                         
   2   2   9         46.84         39.74         0.93 o                         
   3   2   9        109.13        117.56         2.77 o                         
   4   2   9         25.48         22.38         0.75 o                         
   5   2   9         52.28         52.96         2.10 o                         
   6   2   9         15.39         13.11         0.62 o                         
   7   2   9         40.88         48.87         1.24 o                         
   8   2   9         30.93         35.44         0.83 o                         
   9   2   9          9.74          9.74         0.47 o                         
  10   2   9          6.41          6.22         0.68 o                         
   0   3   9        348.43        358.35        12.39 o                         
   1   3   9        108.96        111.82         1.29 o                         
   2   3   9        226.18        189.20         7.61 o                         
   3   3   9        181.16        187.52         2.98 o                         
   4   3   9          4.96          5.30         0.36 o                         
   5   3   9        111.84         97.79         3.59 o                         
   6   3   9         47.65         40.40         0.82 o                         
   7   3   9         33.72         36.81         0.76 o                         
   8   3   9         33.00         35.54         1.05 o                         
   9   3   9          1.88          1.47         0.34 o                         
   1   4   9          2.35          0.77         0.28 o                         
   2   4   9         17.40         16.05         0.51 o                         
   3   4   9        105.45        112.37         2.32 o                         
   4   4   9         51.08         59.73         1.50 o                         
   5   4   9        122.35        138.49         3.99 o                         
   6   4   9        117.21         99.00         1.09 o                         
   7   4   9         77.79         72.53         1.54 o                         
   8   4   9          3.25          3.28         0.39 o                         
   9   4   9          1.15          1.60         0.35 o                         
   0   5   9         22.84         14.52         0.43 o                         
   1   5   9         22.56         16.22         0.58 o                         
   2   5   9         22.27         16.47         0.65 o                         
   3   5   9         13.17         11.18         0.47 o                         
   4   5   9        204.03        189.96         2.64 o                         
   5   5   9         32.35         27.26         0.75 o                         
   6   5   9         18.69         16.46         0.57 o                         
   7   5   9         25.66         27.56         0.67 o                         
   8   5   9          9.87          7.33         0.38 o                         
   9   5   9          0.40          0.33         0.85 o                         
   1   6   9          0.15          0.39         0.36 o                         
   2   6   9          8.88          8.20         0.48 o                         
   3   6   9         31.28         35.43         0.79 o                         
   4   6   9         83.80         75.38         2.07 o                         
   5   6   9        309.94        284.41         7.78 o                         
   6   6   9         13.47          9.20         0.47 o                         
   7   6   9          4.95          5.70         0.37 o                         
   8   6   9          3.27          3.06         0.29 o                         
   0   7   9         72.34         56.86         0.76 o                         
   1   7   9         10.72          7.68         0.74 o                         
   2   7   9          2.14          1.64         0.53 o                         
   3   7   9         20.59         13.16         0.76 o                         
   4   7   9         37.38         31.48         0.89 o                         
   5   7   9          4.65          5.39         0.49 o                         
   6   7   9          5.42          5.30         0.44 o                         
   7   7   9          2.00          1.51         0.29 o                         
   8   7   9          1.04          0.76         0.25 o                         
   1   8   9          9.88          8.85         0.46 o                         
   2   8   9         41.28         34.40         0.81 o                         
   3   8   9         98.46        105.61         2.28 o                         
   4   8   9         34.40         28.51         0.80 o                         
   5   8   9         14.94         14.29         0.64 o                         
   6   8   9          3.90          2.84         0.34 o                         
   7   8   9          7.81          6.01         0.32 o                         
   0   9   9          0.84          0.92         0.64 o                         
   1   9   9          0.05         -0.06         0.32 o                         
   2   9   9          8.70          8.31         0.48 o                         
   3   9   9          2.20          2.33         0.54 o                         
   4   9   9          3.41          2.41         0.37 o                         
   5   9   9          0.68          0.44         0.30 o                         
   6   9   9          4.12          4.39         0.26 o                         
   1  10   9          2.71          1.85         0.33 o                         
   2  10   9         38.82         33.83         0.59 o                         
   3  10   9          0.61          0.53         0.25 o                         
   4  10   9          0.21          0.30         0.28 o                         
   5  10   9          2.59          2.88         0.30 o                         
   1  11   9          1.77          0.85         0.46 o                         
   2  11   9          0.31         -0.14         0.22 o                         
   3  11   9          0.80          0.20         0.28 o                         
   0   0  10        516.88        695.31        19.74 o                         
   2   0  10        236.24        280.29         6.56 o                         
   4   0  10         71.75         62.39         1.06 o                         
   6   0  10         12.55          9.24         0.62 o                         
   8   0  10        168.96        166.82         1.74 o                         
   1   1  10        510.27        488.69         9.74 o                         
   2   1  10        740.98        781.36        14.04 o                         
   3   1  10        235.57        254.99         3.34 o                         
   4   1  10         20.65         16.09         0.70 o                         
   5   1  10         97.62         94.67         1.62 o                         
   6   1  10         15.76         15.95         0.61 o                         
   7   1  10         33.34         35.96         1.02 o                         
   8   1  10         33.68         29.52         0.65 o                         
   9   1  10         12.45         10.35         0.40 o                         
   0   2  10          6.31          5.13         0.41 o                         
   1   2  10        195.95        174.24         4.65 o                         
   2   2  10         44.80         40.05         1.54 o                         
   3   2  10         11.71         12.64         0.57 o                         
   4   2  10         65.48         64.04         2.11 o                         
   5   2  10         13.84         14.27         0.63 o                         
   6   2  10         59.96         69.09         2.34 o                         
   7   2  10        136.93        129.21         3.00 o                         
   8   2  10         27.16         27.76         0.59 o                         
   9   2  10          7.22          5.53         0.28 o                         
   1   3  10        232.00        200.71         6.37 o                         
   2   3  10         60.51         49.42         2.08 o                         
   3   3  10         26.71         19.62         0.58 o                         
   4   3  10        211.38        209.61         8.74 o                         
   5   3  10         52.16         49.29         1.26 o                         
   6   3  10         93.47         92.32         2.67 o                         
   7   3  10          6.15          6.00         0.50 o                         
   8   3  10          3.43          2.20         0.40 o                         
   9   3  10          6.04          4.46         0.33 o                         
   0   4  10        272.78        201.98         6.13 o                         
   1   4  10         27.72         23.18         0.52 o                         
   2   4  10         66.10         57.67         0.75 o                         
   3   4  10        209.47        202.23         1.95 o                         
   4   4  10        113.61        126.37         3.25 o                         
   5   4  10        136.37        124.09         3.39 o                         
   6   4  10         64.26         58.23         1.03 o                         
   7   4  10          1.12          1.29         0.40 o                         
   8   4  10          3.25          3.07         0.42 o                         
   9   4  10          2.75          1.20         0.22 o                         
   1   5  10          0.90          0.60         0.34 o                         
   2   5  10          3.09          2.96         0.41 o                         
   3   5  10         82.33         71.68         2.62 o                         
   4   5  10          9.85         11.01         0.58 o                         
   5   5  10         73.84         66.16         1.16 o                         
   6   5  10         41.67         32.16         0.82 o                         
   7   5  10          5.37          5.93         0.43 o                         
   8   5  10          0.95          1.20         0.27 o                         
   0   6  10         49.09         33.28         0.52 o                         
   1   6  10          8.75          7.83         0.47 o                         
   2   6  10        131.46        115.55         1.32 o                         
   3   6  10        350.19        315.73        12.02 o                         
   4   6  10        173.80        156.26         1.40 o                         
   5   6  10          2.08          3.27         0.50 o                         
   6   6  10         15.09         17.02         0.71 o                         
   7   6  10          8.07          5.97         0.36 o                         
   8   6  10          1.08          1.74         0.37 o                         
   1   7  10          7.79          5.99         0.39 o                         
   2   7  10         12.83         10.75         0.56 o                         
   3   7  10         56.19         51.74         1.64 o                         
   4   7  10          5.77        378.65       217.29 o                         
   5   7  10         39.91         38.02         1.01 o                         
   6   7  10          9.05          8.96         0.37 o                         
   7   7  10          6.54          6.19         0.35 o                         
   0   8  10         81.59         59.91         5.85 o                         
   1   8  10        163.27        135.99         0.93 o                         
   2   8  10         70.92         64.08         0.95 o                         
   3   8  10         46.38         40.14         1.83 o                         
   4   8  10          0.22         -0.31         0.41 o                         
   5   8  10          2.21          1.49         0.32 o                         
   6   8  10          6.30          5.91         0.32 o                         
   7   8  10          3.02          3.45         0.26 o                         
   1   9  10         20.80         16.62         0.52 o                         
   2   9  10         39.48         36.41         0.55 o                         
   3   9  10          7.93          7.18         0.40 o                         
   4   9  10          1.21          1.33         0.98 o                         
   5   9  10          5.33          5.48         0.29 o                         
   6   9  10          1.86          2.17         0.26 o                         
   2  10  10          6.78          5.35         0.31 o                         
   3  10  10          8.37          7.98         0.41 o                         
   4  10  10          2.58          1.96         0.38 o                         
   2   0  11        284.73        275.29         3.18 o                         
   4   0  11         57.52         57.00         1.32 o                         
   6   0  11         46.80         46.65         1.19 o                         
   8   0  11         91.49         78.15         1.08 o                         
   0   1  11         48.26         53.78         1.37 o                         
   1   1  11         96.85        116.72         0.92 o                         
   2   1  11        179.65        209.53         3.52 o                         
   3   1  11          4.60          4.49         0.40 o                         
   4   1  11        155.42        165.19         4.14 o                         
   5   1  11         24.18         25.91         0.60 o                         
   6   1  11         70.15         70.46         1.05 o                         
   7   1  11          0.15         -0.03         0.38 o                         
   8   1  11         36.27         29.25         0.50 o                         
   9   1  11         15.21         13.01         0.51 o                         
   1   2  11         39.31         32.98         0.67 o                         
   2   2  11         17.16         18.28         0.46 o                         
   3   2  11         47.42         52.79         1.97 o                         
   4   2  11         67.14         66.72         1.60 o                         
   5   2  11        119.09        115.28         2.34 o                         
   6   2  11        137.94        122.68         1.29 o                         
   7   2  11          7.14          8.50         0.49 o                         
   8   2  11         11.64         10.02         0.39 o                         
   9   2  11         57.21         41.12         0.60 o                         
   0   3  11        377.61        330.65        14.01 o                         
   1   3  11         57.39         46.77         0.65 o                         
   2   3  11         32.49         27.77         0.51 o                         
   3   3  11         38.32         30.83         0.73 o                         
   4   3  11        266.55        290.43         4.61 o                         
   5   3  11         11.79         13.44         0.54 o                         
   6   3  11         83.21         84.79         1.43 o                         
   7   3  11          1.16          1.82         0.41 o                         
   8   3  11          7.40          6.84         0.54 o                         
   9   3  11          5.85          4.46         0.28 o                         
   1   4  11        120.01         87.89         0.97 o                         
   2   4  11         21.12         20.57         0.51 o                         
   3   4  11         86.72         83.59         2.03 o                         
   4   4  11        229.03        217.71         5.11 o                         
   5   4  11         68.99         65.37         0.90 o                         
   6   4  11         66.09         66.96         1.26 o                         
   7   4  11         42.54         38.26         0.73 o                         
   8   4  11          8.62          7.16         0.38 o                         
   0   5  11         82.83         59.11         5.27 o                         
   1   5  11        130.34         97.18         4.61 o                         
   2   5  11        123.22        110.79         1.14 o                         
   3   5  11         44.95         42.74         3.38 o                         
   4   5  11         39.16         40.44         1.09 o                         
   5   5  11         41.92         47.78         0.89 o                         
   6   5  11         10.63         10.09         0.53 o                         
   7   5  11          5.32          5.54         0.39 o                         
   8   5  11          6.66          5.91         0.35 o                         
   1   6  11         87.57         73.49         1.25 o                         
   2   6  11        286.49        254.56         1.74 o                         
   3   6  11         37.84         31.90         1.04 o                         
   4   6  11         15.88         18.31         0.73 o                         
   5   6  11         81.59         71.76         0.95 o                         
   6   6  11          7.36          6.60         0.45 o                         
   7   6  11          1.01          0.50         0.27 o                         
   8   6  11          0.43          0.55         0.32 o                         
   0   7  11         37.70         29.52         1.03 o                         
   1   7  11         58.11         46.88         0.77 o                         
   2   7  11         12.91         10.23         0.46 o                         
   3   7  11         25.07         20.48         0.70 o                         
   4   7  11          5.44          4.45         0.63 o                         
   5   7  11          4.17          2.90         0.35 o                         
   6   7  11          1.65          1.34         0.28 o                         
   7   7  11          5.37          6.97         0.31 o                         
   1   8  11        106.31         90.92         1.29 o                         
   2   8  11         25.91         25.80         0.58 o                         
   3   8  11         19.41         19.29         0.55 o                         
   4   8  11          4.24          2.52         0.68 o                         
   5   8  11          3.98          5.08         0.35 o                         
   6   8  11          1.47          1.59         0.27 o                         
   1   9  11          3.16          2.03         0.57 o                         
   2   9  11         11.02         12.18         0.41 o                         
   3   9  11          0.96          0.82         0.28 o                         
   4   9  11          2.29          2.57         0.26 o                         
   5   9  11          0.27          0.25         0.46 o                         
   1  10  11         20.28         20.20         0.82 o                         
   2  10  11          8.41          4.66         0.57 o                         
   3  10  11          4.06          3.31         0.29 o                         
   0   0  12       1047.38       1181.57         7.36 o                         
   2   0  12        947.12        937.48        10.24 o                         
   4   0  12         48.57         41.41         2.48 o                         
   6   0  12        208.26        179.51         2.11 o                         
   8   0  12         30.84         23.33         0.72 o                         
   1   1  12         87.60         77.88         2.70 o                         
   2   1  12         82.30         84.24         2.56 o                         
   3   1  12        325.28        284.84         9.25 o                         
   4   1  12         22.90         19.12         0.55 o                         
   5   1  12         80.26         75.42         1.09 o                         
   6   1  12         31.76         25.53         0.52 o                         
   7   1  12         36.30         28.68         0.60 o                         
   8   1  12          3.46          3.73         0.33 o                         
   9   1  12          1.00          0.95         0.22 o                         
   0   2  12        751.63        675.69       171.12 o                         
   1   2  12         54.53         47.34         1.26 o                         
   2   2  12         88.85         85.50         2.63 o                         
   3   2  12         13.69         13.95         0.74 o                         
   4   2  12        274.65        284.60         3.01 o                         
   5   2  12         43.29         39.04         0.84 o                         
   6   2  12         13.53         11.45         0.46 o                         
   7   2  12         40.73         34.72         0.73 o                         
   8   2  12          3.41          2.86         0.29 o                         
   9   2  12          0.38          0.68         0.35 o                         
   1   3  12        114.18         88.23         0.70 o                         
   2   3  12         69.11         60.59         1.17 o                         
   3   3  12         61.06         50.08         1.04 o                         
   4   3  12        133.37        126.41         4.25 o                         
   5   3  12         25.25         24.08         0.88 o                         
   6   3  12          0.65          0.24         0.52 o                         
   7   3  12          7.24          7.64         0.45 o                         
   8   3  12          2.04          2.41         0.30 o                         
   0   4  12        111.90         89.86         2.01 o                         
   1   4  12         91.09         73.59         0.77 o                         
   2   4  12        167.00        165.76         1.46 o                         
   3   4  12        157.70        141.87         2.46 o                         
   4   4  12          2.07          2.86         0.55 o                         
   5   4  12         57.88         50.60         0.89 o                         
   6   4  12         29.59         29.65         0.76 o                         
   7   4  12          0.81         -0.17         0.35 o                         
   8   4  12          9.42          8.10         0.31 o                         
   1   5  12         24.75         14.81         0.56 o                         
   2   5  12         43.20         45.68         0.76 o                         
   3   5  12         20.43         21.42         0.63 o                         
   4   5  12          4.48          3.05         0.61 o                         
   5   5  12          0.28          0.12         0.42 o                         
   6   5  12         14.24         12.06         0.50 o                         
   7   5  12          2.58          2.43         0.29 o                         
   8   5  12          2.93          2.14         0.28 o                         
   0   6  12        211.92         90.00         2.70 o                         
   1   6  12        126.19        105.55         0.90 o                         
   2   6  12        100.85         89.86         1.05 o                         
   3   6  12         96.14         74.66         1.28 o                         
   4   6  12          5.17          4.70         0.73 o                         
   5   6  12          2.11          2.02         0.43 o                         
   6   6  12          1.39          0.88         0.29 o                         
   7   6  12          6.06          5.19         0.37 o                         
   1   7  12          2.14          1.38         0.40 o                         
   2   7  12         10.56          8.88         0.48 o                         
   3   7  12         10.95         12.63         0.53 o                         
   4   7  12          1.55          0.95         0.36 o                         
   5   7  12          6.32          5.71         0.38 o                         
   6   7  12          6.06          4.48         0.33 o                         
   7   7  12          2.14          2.18         0.24 o                         
   1   8  12         44.19         34.24         1.10 o                         
   2   8  12         25.68         22.13         0.59 o                         
   3   8  12          6.67          4.26         0.44 o                         
   4   8  12          7.85          5.84         0.32 o                         
   5   8  12          3.32          2.56         0.44 o                         
   6   8  12          0.95          0.64         0.24 o                         
   2   9  12         14.77         13.23         0.52 o                         
   3   9  12          3.83          3.20         0.35 o                         
   4   9  12          3.24          3.07         0.28 o                         
   2   0  13        318.46        261.88         6.95 o                         
   4   0  13        290.21        241.66        16.68 o                         
   6   0  13        111.19        102.67         1.38 o                         
   8   0  13          1.85          1.65         0.40 o                         
   0   1  13         34.42         33.57         1.99 o                         
   1   1  13        147.89        145.43         7.38 o                         
   2   1  13        322.21        285.31         1.72 o                         
   3   1  13         11.62         11.14         0.63 o                         
   4   1  13         89.34         80.80         0.98 o                         
   5   1  13         11.49          9.53         0.59 o                         
   6   1  13          3.10          2.67         0.39 o                         
   7   1  13         16.91         13.10         0.39 o                         
   8   1  13          6.23          5.83         0.31 o                         
   1   2  13         40.62         41.44         1.36 o                         
   2   2  13        283.79        244.64         6.09 o                         
   3   2  13        195.16        186.07         8.45 o                         
   4   2  13         19.83         16.53         1.04 o                         
   5   2  13         61.21         64.67         1.12 o                         
   6   2  13         27.77         23.22         0.61 o                         
   7   2  13          4.71          3.33         0.32 o                         
   8   2  13         20.37         14.03         0.44 o                         
   0   3  13        665.84        530.53        38.00 o                         
   1   3  13         55.07         48.75         1.42 o                         
   2   3  13        146.43        125.20         2.25 o                         
   3   3  13          0.82          0.41         0.41 o                         
   4   3  13         55.67         54.06         1.14 o                         
   5   3  13         36.33         31.31         1.02 o                         
   6   3  13         51.88         49.12         0.93 o                         
   7   3  13          2.76          2.34         0.28 o                         
   8   3  13         12.69         10.01         0.27 o                         
   1   4  13         91.00         81.61         5.00 o                         
   2   4  13         73.12         71.53         0.84 o                         
   3   4  13         55.78         55.27         0.86 o                         
   4   4  13         75.52         67.05         1.30 o                         
   5   4  13         14.46         15.76         0.79 o                         
   6   4  13          2.82          2.77         0.39 o                         
   7   4  13         26.54         26.01         0.75 o                         
   8   4  13          0.28          0.07         0.23 o                         
   1   5  13         10.36          8.71         0.89 o                         
   2   5  13         27.69         24.72         0.65 o                         
   3   5  13         50.31         49.15         0.69 o                         
   4   5  13          1.26          2.10         0.60 o                         
   5   5  13          3.75          3.69         0.49 o                         
   6   5  13          2.70          2.30         0.36 o                         
   7   5  13         30.00         31.29         0.63 o                         
   1   6  13         35.25         30.44         1.14 o                         
   2   6  13         37.30         37.75         0.75 o                         
   3   6  13         22.70         22.10         0.59 o                         
   4   6  13         20.26         15.75         0.65 o                         
   5   6  13         21.79         23.92         0.68 o                         
   6   6  13          1.18          1.48         0.36 o                         
   7   6  13          2.34          1.86         0.31 o                         
   2   7  13         22.21         17.15         0.55 o                         
   3   7  13         10.10         11.61         0.43 o                         
   4   7  13          2.57          2.91         0.34 o                         
   5   7  13          2.56          3.08         0.57 o                         
   6   7  13          0.14         -0.24         0.35 o                         
   2   8  13         10.15          9.42         0.53 o                         
   3   8  13          0.46          0.11         0.27 o                         
   4   8  13         16.88         15.46         0.48 o                         
   5   8  13          4.66          2.67         0.29 o                         
   3   9  13          6.02          5.69         0.53 o                         
   2   0  14        189.90        163.95         3.11 o                         
   4   0  14        676.07        588.03        13.34 o                         
   6   0  14         69.76         60.47         0.98 o                         
   8   0  14          2.86          0.82         0.39 o                         
   1   1  14         42.51         52.95         2.60 o                         
   2   1  14         35.23         32.03         0.68 o                         
   3   1  14         26.78         25.76         0.70 o                         
   4   1  14        130.98        116.98         1.36 o                         
   5   1  14        138.59        122.19         3.80 o                         
   6   1  14          5.31          5.93         0.60 o                         
   7   1  14          3.15          2.77         0.29 o                         
   8   1  14          5.23          3.87         0.28 o                         
   1   2  14        182.13        187.65         3.77 o                         
   2   2  14         17.42         14.20         0.56 o                         
   3   2  14        239.69        222.86         2.49 o                         
   4   2  14         14.26         12.29         0.94 o                         
   5   2  14         37.80         27.20         0.89 o                         
   6   2  14        130.76        114.47         1.21 o                         
   7   2  14         22.84         19.89         0.41 o                         
   8   2  14          3.22          2.33         0.28 o                         
   1   3  14         95.37         77.38         2.56 o                         
   2   3  14         69.39         62.99         0.89 o                         
   3   3  14         57.32         52.75         0.89 o                         
   4   3  14          8.52          8.84         0.56 o                         
   5   3  14         38.57         34.80         1.58 o                         
   6   3  14         29.69         24.16         0.74 o                         
   7   3  14         19.43         17.35         0.57 o                         
   8   3  14          1.09          1.10         0.19 o                         
   0   4  14        181.41        157.25         3.27 o                         
   1   4  14        258.28        215.21         3.88 o                         
   2   4  14         81.56         71.72         1.40 o                         
   3   4  14         52.47         51.99         1.05 o                         
   4   4  14         30.25         32.44         0.70 o                         
   5   4  14         10.86         10.14         0.69 o                         
   6   4  14          3.71          2.20         0.43 o                         
   7   4  14          9.11          6.47         0.38 o                         
   2   5  14         53.14         46.72         1.00 o                         
   3   5  14         19.61         20.20         0.68 o                         
   4   5  14          7.81          5.19         0.52 o                         
   5   5  14          1.22          1.64         0.60 o                         
   6   5  14          4.74          4.73         0.32 o                         
   7   5  14         10.03          8.29         0.41 o                         
   2   6  14         28.55         25.40         0.53 o                         
   3   6  14         28.07         24.63         0.76 o                         
   4   6  14         27.66         26.77         0.69 o                         
   5   6  14          7.39          7.29         0.39 o                         
   6   6  14          8.68          8.83         1.88 o                         
   2   7  14          8.92          7.68         0.71 o                         
   3   7  14          5.08          5.23         0.32 o                         
   4   7  14         10.42         10.59         0.41 o                         
   5   7  14          2.66          2.44         0.27 o                         
   2   8  14         26.23         28.31         0.89 o                         
   3   8  14         11.14          9.44         0.45 o                         
   4   8  14          0.39         -0.02         0.41 o                         
   4   0  15        142.56        115.37         2.63 o                         
   6   0  15        103.32         85.38         1.81 o                         
   2   1  15         54.40         47.43         0.92 o                         
   3   1  15        103.38         92.43         2.74 o                         
   4   1  15        112.21        102.29         1.15 o                         
   5   1  15          1.84          1.94         0.59 o                         
   6   1  15         50.07         43.51         1.92 o                         
   7   1  15         21.90         17.23         0.42 o                         
   2   2  15         91.49         73.86         1.56 o                         
   3   2  15         69.27         66.32         1.35 o                         
   4   2  15          4.64          4.71         0.43 o                         
   5   2  15         93.35         85.74         1.28 o                         
   6   2  15          2.50          2.70         0.50 o                         
   7   2  15          6.74          5.63         0.36 o                         
   2   3  15        112.24        107.71         2.45 o                         
   3   3  15        181.23        162.29         3.11 o                         
   4   3  15         20.59         20.97         0.64 o                         
   5   3  15          3.03          2.36         0.38 o                         
   6   3  15          9.78         10.51         0.59 o                         
   7   3  15         17.53         13.45         0.40 o                         
   2   4  15        114.97        111.73         1.99 o                         
   3   4  15         20.75         22.27         0.66 o                         
   4   4  15          0.87          0.73         0.39 o                         
   5   4  15         32.06         31.50         1.19 o                         
   6   4  15          1.90          1.73         0.42 o                         
   7   4  15         10.27          7.72         0.31 o                         
   2   5  15          3.27          3.02         0.78 o                         
   3   5  15         20.27         13.16         0.52 o                         
   4   5  15          2.63          2.54         0.31 o                         
   5   5  15         13.79         10.08         0.52 o                         
   6   5  15          0.63         -0.12         0.35 o                         
   3   6  15          1.54          1.35         0.38 o                         
   4   6  15         12.24          9.33         0.35 o                         
   5   6  15          7.61          6.99         0.37 o                         
   3   7  15          9.47         10.03         0.68 o                         
   4   7  15          4.33          4.16         0.73 o                         
   2   0  16        115.65         85.88         1.60 o                         
   4   0  16          0.83          1.51         0.49 o                         
   6   0  16          3.44          2.84         0.64 o                         
   3   1  16          2.09          1.16         0.91 o                         
   4   1  16         22.70         14.07         0.51 o                         
   5   1  16         49.23         42.20         0.73 o                         
   6   1  16         23.28         21.50         1.32 o                         
   7   1  16         12.15         10.68         0.36 o                         
   2   2  16         12.63          9.57         0.85 o                         
   3   2  16         40.26         30.19         0.75 o                         
   4   2  16          5.24          4.52         0.39 o                         
   5   2  16          0.40          0.51         0.32 o                         
   6   2  16          2.61          2.96         0.32 o                         
   7   2  16          0.73          0.25         0.30 o                         
   3   3  16         46.74         42.18         1.17 o                         
   4   3  16          6.83          5.72         0.42 o                         
   5   3  16         35.31         27.83         0.57 o                         
   6   3  16          7.09          6.22         0.35 o                         
   3   4  16          4.78          3.37         0.59 o                         
   4   4  16          3.06          2.73         0.33 o                         
   5   4  16          8.14          5.12         0.35 o                         
   6   4  16          0.36          0.60         0.24 o                         
   3   5  16         35.61         26.49         3.38 o                         
   4   5  16          0.88          0.92         0.32 o                         
   5   5  16         11.35          8.52         0.33 o                         
   4   6  16          5.14          4.16         0.53 o                         
   4   0  17         10.43          8.78         0.71 o                         
   6   0  17          2.06          1.62         0.55 o                         
   3   1  17         32.82         22.93         2.72 o                         
   4   1  17          0.39         -0.22         0.39 o                         
   5   1  17          7.40          7.06         0.37 o                         
   6   1  17          4.40          3.95         0.33 o                         
   3   2  17         31.52         22.58         0.92 o                         
   4   2  17          1.67          0.68         0.37 o                         
   5   2  17          3.35          2.16         0.31 o                         
   6   2  17          1.40          1.60         0.27 o                         
   3   3  17          1.10          1.17         0.57 o                         
   4   3  17         28.02         26.26         0.64 o                         
   5   3  17          3.94          3.72         0.35 o                         
   3   4  17         10.94          9.00         0.68 o                         
   4   4  17          4.07          3.16         0.37 o                         
   5   4  17          0.62          0.42         0.29 o                         
   4   5  17          3.19          2.42         0.43 o                         
   4   0  18          6.24          4.34         0.53 o                         
   4   1  18          0.64          0.07         0.31 o                         
   5   1  18          0.68          0.64         0.30 o                         
   4   2  18          2.25          1.38         0.78 o                         
   4   3  18          6.41          4.94         0.53 o                         
                                                                                
